# Supplementary material for: Transcriptome and Metabolome Analyses Reveal Potential Salt Tolerance Mechanisms Contributing to Maintenance of Water Balance by the Halophytic Grass Puccinellia nuttalliana
Source: Front Plant Sci. 2021 Oct 29;12:760863. doi: 10.3389/fpls.2021.760863 (PMC8586710; doi:10.3389/fpls.2021.760863)
Supplement: Supplementary Data Sheet 1 — Polymorphic SSRs primer pairs derived from Puccinellia nuttalliana unigenes. [file Data_Sheet_2.xlsx]

## Sheet: Additional file 2
Unigene_ID	SSR_seq	SSR	START	SSR SIZE	PRODUCT	FORWARD PRIMER(5'-3')	Tm	REVERSE PRIMER(5'-3')	Tm	PRODUCT SIZE	Relation
CL10000.Contig7_All_3422_1	GAAGAAGAAGAAGAAGAA	GAA(3*6)	216	18	TCTCACTCCATCAATCACACACT[GAAGAAGAAGAAGAAGAA]GACTGGTGTCAAGCATGGCGTCTAGGACTCTCCTCGTGTTTGCTCTCCTTCTCGCTGCGGCTATCCTCGTCTCCTCCGCGGCTGAACAAACCCAGGCCAAGAAGGAAGAGAGTAAG	TCTCACTCCATCAATCACACACT	59.637	CTTACTCTCTTCCTTCTTGGCCT	59.575	157	CL7920.Contig2_T1
CL10000.Contig7_All_3422_2	GAAGAAGAAGAAGAAGAA	GAA(3*6)	216	18	CTCTCACTCCATCAATCACACACT[GAAGAAGAAGAAGAAGAA]GACTGGTGTCAAGCATGGCGTCTAGGACTCTCCTCGTGTTTGCTCTCCTTCTCGCTGCGGCTATCCTCGTCTCCTCCGCGGCTGAACAAACCCAGGCCAAGAAGGAAGAGAGTAAG	CTCTCACTCCATCAATCACACAC	59.637	CTTACTCTCTTCCTTCTTGGCCT	59.575	158	CL7920.Contig2_T1
CL10000.Contig7_All_3422_3	GAAGAAGAAGAAGAAGAA	GAA(3*6)	216	18	ACTCTCACTCCATCAATCACACACT[GAAGAAGAAGAAGAAGAA]GACTGGTGTCAAGCATGGCGTCTAGGACTCTCCTCGTGTTTGCTCTCCTTCTCGCTGCGGCTATCCTCGTCTCCTCCGCGGCTGAACAAACCCAGGCCAAGAAGGAAGAGAGTAAG	ACTCTCACTCCATCAATCACACA	59.637	CTTACTCTCTTCCTTCTTGGCCT	59.575	159	CL7920.Contig2_T1
CL10000.Contig7_All_3422_4	GAAGAAGAAGAAGAAGAA	GAA(3*6)	216	18	CACTCTCACTCCATCAATCACACACT[GAAGAAGAAGAAGAAGAA]GACTGGTGTCAAGCATGGCGTCTAGGACTCTCCTCGTGTTTGCTCTCCTTCTCGCTGCGGCTATCCTCGTCTCCTCCGCGGCTGAACAAACCCAGGCCAAGAAGGAAGAGAGTAAG	CACTCTCACTCCATCAATCACAC	59.637	CTTACTCTCTTCCTTCTTGGCCT	59.575	160	CL7920.Contig2_T1
CL10037.Contig2_All_3436_1	TGTTGTTGTTGTTGTTGTTGT	TGT(3*7)	281	21	TGCTGTTGGTTGAAGTAATTGAGAATGATGATGATGCTGATGTTGAGGG[TGTTGTTGTTGTTGTTGTTGT]GCTTGTTGTTGTAAAGATGTATCTGTTGTTGATGATGATAATGTAACTGTTGCTGGTCGTAGAA	TGCTGTTGGTTGAAGTAATTGAG	59.322	TTCTACGACCAGCAACAGTTACA	59.858	134	CL3006.Contig1_C1;CL6298.Contig1_C3;Unigene46778_C3;Unigene1830_C2
CL10037.Contig2_All_3436_2	TGTTGTTGTTGTTGTTGTTGT	TGT(3*7)	281	21	CTGCTGTTGGTTGAAGTAATTGAGAATGATGATGATGCTGATGTTGAGGG[TGTTGTTGTTGTTGTTGTTGT]GCTTGTTGTTGTAAAGATGTATCTGTTGTTGATGATGATAATGTAACTGTTGCTGGTCGTAGAA	CTGCTGTTGGTTGAAGTAATTGAG	60.214	TTCTACGACCAGCAACAGTTACA	59.858	135	CL3006.Contig1_C1;CL6298.Contig1_C3;Unigene46778_C3;Unigene1830_C2
CL10037.Contig2_All_3436_3	TGTTGTTGTTGTTGTTGTTGT	TGT(3*7)	281	21	ATGTGATGAAGGTGGTACGACTGCTGCTGTTGGTTGAAGTAATTGAGAATGATGATGATGCTGATGTTGAGGG[TGTTGTTGTTGTTGTTGTTGT]GCTTGTTGTTGTAAAGATGTATCTGTTGTTGATGATGATAATGTAACTGTTGCTGGTCGTAGAA	ATGTGATGAAGGTGGTACGACTG	61.222	TTCTACGACCAGCAACAGTTACA	59.858	158	CL3006.Contig1_C1;CL6298.Contig1_C3;Unigene46778_C3;Unigene1830_C2
CL10037.Contig2_All_3436_5	TGTTGTTGTTGTTGTTGTTGT	TGT(3*7)	281	21	GCTGTTGGTTGAAGTAATTGAGAATGATGATGATGCTGATGTTGAGGG[TGTTGTTGTTGTTGTTGTTGT]GCTTGTTGTTGTAAAGATGTATCTGTTGTTGATGATGATAATGTAACTGTTGCTGGTCGTAGAA	GCTGTTGGTTGAAGTAATTGAGAA	59.708	TTCTACGACCAGCAACAGTTACA	59.858	133	CL3006.Contig1_C1;CL6298.Contig1_C3;Unigene46778_C3;Unigene1830_C2
CL10041.Contig3_All_3437_1	GGAGGAGGAGGAGGAGGA	GGA(3*6)	1261	18	ACGGAGATCTGAGGGGAGACGG[GGAGGAGGAGGAGGAGGA]GCAGGACGGCGAGGGCCGTGACGGGGTCGGCTCCTTCGAGTCCCACCAGTGGCCGCAGAGTTACCGGGAAACAACTGACACCTACACAATTGCT	ACGGAGATCTGAGGGGAGAC	60.615	AGCAATTGTGTAGGTGTCAGTTG	59.227	134	Unigene13643_C2
CL10041.Contig3_All_3437_2	GGAGGAGGAGGAGGAGGA	GGA(3*6)	1261	18	ACGGAGATCTGAGGGGAGACGG[GGAGGAGGAGGAGGAGGA]GCAGGACGGCGAGGGCCGTGACGGGGTCGGCTCCTTCGAGTCCCACCAGTGGCCGCAGAGTTACCGGGAAACAACTGACACCTACACAATTGCTG	ACGGAGATCTGAGGGGAGAC	60.615	CAGCAATTGTGTAGGTGTCAGTT	59.227	135	Unigene13643_C2
CL10041.Contig3_All_3437_3	GGAGGAGGAGGAGGAGGA	GGA(3*6)	1261	18	ACGGAGATCTGAGGGGAGACGG[GGAGGAGGAGGAGGAGGA]GCAGGACGGCGAGGGCCGTGACGGGGTCGGCTCCTTCGAGTCCCACCAGTGGCCGCAGAGTTACCGGGAAACAACTGACACCTACACAATTGC	ACGGAGATCTGAGGGGAGAC	60.615	GCAATTGTGTAGGTGTCAGTTGT	59.091	133	Unigene13643_C2
CL10041.Contig3_All_3437_4	GGAGGAGGAGGAGGAGGA	GGA(3*6)	1261	18	ACGGAGATCTGAGGGGAGACGG[GGAGGAGGAGGAGGAGGA]GCAGGACGGCGAGGGCCGTGACGGGGTCGGCTCCTTCGAGTCCCACCAGTGGCCGCAGAGTTACCGGGAAACAACTGACACCTACACAATTGCTGCATCT	ACGGAGATCTGAGGGGAGAC	60.615	AGATGCAGCAATTGTGTAGGTGT	60.975	140	Unigene13643_C2
CL10041.Contig3_All_3437_5	GGAGGAGGAGGAGGAGGA	GGA(3*6)	1261	18	ACGGAGATCTGAGGGGAGACGG[GGAGGAGGAGGAGGAGGA]GCAGGACGGCGAGGGCCGTGACGGGGTCGGCTCCTTCGAGTCCCACCAGTGGCCGCAGAGTTACCGGGAAACAACTGACACCTACACAATTGCT	ACGGAGATCTGAGGGGAGAC	60.615	AGCAATTGTGTAGGTGTCAGTTGT	60.027	134	Unigene13643_C2
CL10044.Contig2_All_3438_1	CTGCTGCTGCTGCTG	CTG(3*5)	903	15	CTTGTCGTCGTTGATGCTGTTGTGATCGGACGGCGACGACGCGCTCGCCGC[CTGCTGCTGCTGCTG]CTTCTGCTTGTGCTGCGGCGGCAGGTCGTCGGAGAACATGGACATGAGCTGGTCTT	CTTGTCGTCGTTGATGCTGT	59.905	AAGACCAGCTCATGTCCATGTT	60.942	122	Unigene26258_T2;Unigene12296_T1;Unigene40945_T1;Unigene75540_C3;Unigene8952_T1;Unigene18166_C1;Unigene8689_C2;CL4821.Contig3_T3;Unigene2409_T2;Unigene5934_T3;Unigene48068_C1
CL10044.Contig2_All_3438_2	CTGCTGCTGCTGCTG	CTG(3*5)	903	15	GTTGATGCTGTTGTGATCGGACGGCGACGACGCGCTCGCCGC[CTGCTGCTGCTGCTG]CTTCTGCTTGTGCTGCGGCGGCAGGTCGTCGGAGAACATGGACATGAGCTGGTCTT	GTTGATGCTGTTGTGATCGG	60.12	AAGACCAGCTCATGTCCATGTT	60.942	113	Unigene26258_T2;Unigene12296_T1;Unigene40945_T1;Unigene75540_C3;Unigene8952_T1;Unigene18166_C1;Unigene8689_C2;CL4821.Contig3_T3;Unigene2409_T2;Unigene5934_T3;Unigene48068_C1
CL10044.Contig2_All_3438_3	CTGCTGCTGCTGCTG	CTG(3*5)	903	15	GTCGTCGTTGATGCTGTTGTGATCGGACGGCGACGACGCGCTCGCCGC[CTGCTGCTGCTGCTG]CTTCTGCTTGTGCTGCGGCGGCAGGTCGTCGGAGAACATGGACATGAGCTGGTCTT	GTCGTCGTTGATGCTGTTGT	59.758	AAGACCAGCTCATGTCCATGTT	60.942	119	Unigene26258_T2;Unigene12296_T1;Unigene40945_T1;Unigene75540_C3;Unigene8952_T1;Unigene18166_C1;Unigene8689_C2;CL4821.Contig3_T3;Unigene2409_T2;Unigene5934_T3;Unigene48068_C1
CL10044.Contig2_All_3438_4	CTGCTGCTGCTGCTG	CTG(3*5)	903	15	CTTGTCGTCGTTGATGCTGTTGTGATCGGACGGCGACGACGCGCTCGCCGC[CTGCTGCTGCTGCTG]CTTCTGCTTGTGCTGCGGCGGCAGGTCGTCGGAGAACATGGACATGAGCTGGTCTT	CTTGTCGTCGTTGATGCTGTT	61.279	AAGACCAGCTCATGTCCATGTT	60.942	122	Unigene26258_T2;Unigene12296_T1;Unigene40945_T1;Unigene75540_C3;Unigene8952_T1;Unigene18166_C1;Unigene8689_C2;CL4821.Contig3_T3;Unigene2409_T2;Unigene5934_T3;Unigene48068_C1
CL10044.Contig2_All_3438_5	CTGCTGCTGCTGCTG	CTG(3*5)	903	15	TTGTCGTCGTTGATGCTGTTGTGATCGGACGGCGACGACGCGCTCGCCGC[CTGCTGCTGCTGCTG]CTTCTGCTTGTGCTGCGGCGGCAGGTCGTCGGAGAACATGGACATGAGCTGGTCTT	TTGTCGTCGTTGATGCTGTT	60.31	AAGACCAGCTCATGTCCATGTT	60.942	121	Unigene26258_T2;Unigene12296_T1;Unigene40945_T1;Unigene75540_C3;Unigene8952_T1;Unigene18166_C1;Unigene8689_C2;CL4821.Contig3_T3;Unigene2409_T2;Unigene5934_T3;Unigene48068_C1
CL10059.Contig1_All_3439_1	GTCGTCGTCGTCGTC	GTC(3*5)	406	15	CGGATCGAGATCCATGATAGTATAAA[GTCGTCGTCGTCGTC]ACGAGGGCGGGGCGGCGAGGGGCAGCGGCTGTGGCCCGGCGAGGAACGGGTGCTGCAGCAGCTTGGCGGCGGAGAGGCGATTGGCCGGGTTCTTCTGCAGGCAGCAG	CGGATCGAGATCCATGATAGTA	59.022	CTGCTGCCTGCAGAAGAAC	59.871	148	CL1893.Contig2_T3
CL10059.Contig1_All_3439_2	GTCGTCGTCGTCGTC	GTC(3*5)	406	15	CCGGATCGAGATCCATGATAGTATAAA[GTCGTCGTCGTCGTC]ACGAGGGCGGGGCGGCGAGGGGCAGCGGCTGTGGCCCGGCGAGGAACGGGTGCTGCAGCAGCTTGGCGGCGGAGAGGCGATTGGCCGGGTTCTTCTGCAGGCAGCAG	CCGGATCGAGATCCATGATAGTA	62.352	CTGCTGCCTGCAGAAGAAC	59.871	149	CL1893.Contig2_T3
CL10059.Contig1_All_3439_3	GTCGTCGTCGTCGTC	GTC(3*5)	406	15	CGGATCGAGATCCATGATAGTATAAA[GTCGTCGTCGTCGTC]ACGAGGGCGGGGCGGCGAGGGGCAGCGGCTGTGGCCCGGCGAGGAACGGGTGCTGCAGCAGCTTGGCGGCGGAGAGGCGATTGGCCGGGTTCTTCT	CGGATCGAGATCCATGATAGTA	59.022	AGAAGAACCCGGCCAATC	60.011	137	CL1893.Contig2_T3
CL10059.Contig1_All_3439_4	GTCGTCGTCGTCGTC	GTC(3*5)	406	15	CGGATCGAGATCCATGATAGTATAAA[GTCGTCGTCGTCGTC]ACGAGGGCGGGGCGGCGAGGGGCAGCGGCTGTGGCCCGGCGAGGAACGGGTGCTGCAGCAGCTTGGCGGCGGAGAGGCGATTGGCCGGGTTCTTCTGCAGGCAGCAG	CGGATCGAGATCCATGATAGT	58.973	CTGCTGCCTGCAGAAGAAC	59.871	148	CL1893.Contig2_T3
CL10059.Contig1_All_3439_5	GTCGTCGTCGTCGTC	GTC(3*5)	406	15	CGGATCGAGATCCATGATAGTATAAA[GTCGTCGTCGTCGTC]ACGAGGGCGGGGCGGCGAGGGGCAGCGGCTGTGGCCCGGCGAGGAACGGGTGCTGCAGCAGCTTGGCGGCGGAGAGGCGATTGGCCGGGTTCTTCTGCAGGCAGC	CGGATCGAGATCCATGATAGTA	59.022	GCTGCCTGCAGAAGAACC	59.663	146	CL1893.Contig2_T3
CL10059.Contig4_All_3442_1	GACGACGACGACGAC	GAC(3*5)	1208	15	CTGCTGCCTGCAGAAGAACCCGGCCAATCGCCTCTCCGCCGCCAAGCTGCTGCAGCACCCGTTCCTCGCCGGGCCACAGCCGCTGCCCCTCGCCGCCCCGCCCTCAT[GACGACGACGACGAC]TTTATACTATCATCATGGATCTCGATCC	CTGCTGCCTGCAGAAGAAC	59.871	GGATCGAGATCCATGATGATAGT	59.283	150	CL1480.Contig2_C1;CL10153.Contig1_C3;CL1629.Contig2_T2;CL5616.Contig1_T3;CL1629.Contig3_T2;CL5616.Contig2_T3;Unigene10425_T1;CL10153.Contig2_C3
CL10059.Contig4_All_3442_2	GACGACGACGACGAC	GAC(3*5)	1208	15	AGAAGAACCCGGCCAATCGCCTCTCCGCCGCCAAGCTGCTGCAGCACCCGTTCCTCGCCGGGCCACAGCCGCTGCCCCTCGCCGCCCCGCCCTCAT[GACGACGACGACGAC]TTTATACTATCATCATGGATCTCGATCC	AGAAGAACCCGGCCAATC	60.011	GGATCGAGATCCATGATGATAGT	59.283	139	CL1480.Contig2_C1;CL10153.Contig1_C3;CL1629.Contig2_T2;CL5616.Contig1_T3;CL1629.Contig3_T2;CL5616.Contig2_T3;Unigene10425_T1;CL10153.Contig2_C3
CL10059.Contig4_All_3442_3	GACGACGACGACGAC	GAC(3*5)	1208	15	CTGCTGCCTGCAGAAGAACCCGGCCAATCGCCTCTCCGCCGCCAAGCTGCTGCAGCACCCGTTCCTCGCCGGGCCACAGCCGCTGCCCCTCGCCGCCCCGCCCTCAT[GACGACGACGACGAC]TTTATACTATCATCATGGATCTCGATCC	CTGCTGCCTGCAGAAGAAC	59.871	GGATCGAGATCCATGATGATAGTA	59.319	150	CL1480.Contig2_C1;CL10153.Contig1_C3;CL1629.Contig2_T2;CL5616.Contig1_T3;CL1629.Contig3_T2;CL5616.Contig2_T3;Unigene10425_T1;CL10153.Contig2_C3
CL10059.Contig4_All_3442_4	GACGACGACGACGAC	GAC(3*5)	1208	15	GCTGCCTGCAGAAGAACCCGGCCAATCGCCTCTCCGCCGCCAAGCTGCTGCAGCACCCGTTCCTCGCCGGGCCACAGCCGCTGCCCCTCGCCGCCCCGCCCTCAT[GACGACGACGACGAC]TTTATACTATCATCATGGATCTCGATCC	GCTGCCTGCAGAAGAACC	59.663	GGATCGAGATCCATGATGATAGT	59.283	148	CL1480.Contig2_C1;CL10153.Contig1_C3;CL1629.Contig2_T2;CL5616.Contig1_T3;CL1629.Contig3_T2;CL5616.Contig2_T3;Unigene10425_T1;CL10153.Contig2_C3
CL10059.Contig4_All_3442_5	GACGACGACGACGAC	GAC(3*5)	1208	15	CTGCCTGCAGAAGAACCCGGCCAATCGCCTCTCCGCCGCCAAGCTGCTGCAGCACCCGTTCCTCGCCGGGCCACAGCCGCTGCCCCTCGCCGCCCCGCCCTCAT[GACGACGACGACGAC]TTTATACTATCATCATGGATCTCGATCC	CTGCCTGCAGAAGAACCC	59.499	GGATCGAGATCCATGATGATAGT	59.283	147	CL1480.Contig2_C1;CL10153.Contig1_C3;CL1629.Contig2_T2;CL5616.Contig1_T3;CL1629.Contig3_T2;CL5616.Contig2_T3;Unigene10425_T1;CL10153.Contig2_C3
CL10064.Contig1_All_3444_1	GCGCGCGCGCGC	GC(2*6)	348	12	GGGGATTCTTCAAGCTAAGTTCTACATACGCGGCG[GCGCGCGCGCGC]ACCTTGCCGATCAGCTCGCGACGGACACCTTCCTGGACT	GGGGATTCTTCAAGCTAAGTTCT	59.312	AGTCCAGGAAGGTGTCCGT	59.544	86	CL2809.Contig1_C1;CL4723.Contig2_T3
CL10064.Contig1_All_3444_2	GCGCGCGCGCGC	GC(2*6)	348	12	GGGGATTCTTCAAGCTAAGTTCTACATACGCGGCG[GCGCGCGCGCGC]ACCTTGCCGATCAGCTCGCGACGGACACCTTCCTGGACT	GGGGATTCTTCAAGCTAAGTTCT	59.312	AGTCCAGGAAGGTGTCCGTC	61.505	86	CL2809.Contig1_C1;CL4723.Contig2_T3
CL10064.Contig1_All_3444_3	GCGCGCGCGCGC	GC(2*6)	348	12	GGGGATTCTTCAAGCTAAGTTCTACATACGCGGCG[GCGCGCGCGCGC]ACCTTGCCGATCAGCTCGCGACGGACACCTTCCTGGACTC	GGGGATTCTTCAAGCTAAGTTCT	59.312	GAGTCCAGGAAGGTGTCCGT	61.505	87	CL2809.Contig1_C1;CL4723.Contig2_T3
CL10064.Contig1_All_3444_4	GCGCGCGCGCGC	GC(2*6)	348	12	GGGGATTCTTCAAGCTAAGTTCTACATACGCGGCG[GCGCGCGCGCGC]ACCTTGCCGATCAGCTCGCGACGGACACCTTCCTGGAC	GGGGATTCTTCAAGCTAAGTTCT	59.312	GTCCAGGAAGGTGTCCGTC	60.52	85	CL2809.Contig1_C1;CL4723.Contig2_T3
CL10064.Contig1_All_3444_5	GCGCGCGCGCGC	GC(2*6)	348	12	GGGGATTCTTCAAGCTAAGTTCTACATACGCGGCG[GCGCGCGCGCGC]ACCTTGCCGATCAGCTCGCGACGGACACCTTCCTGGACTCC	GGGGATTCTTCAAGCTAAGTTCT	59.312	GGAGTCCAGGAAGGTGTCC	59.472	88	CL2809.Contig1_C1;CL4723.Contig2_T3
CL10083.Contig2_All_3445_1	TACTACTACTACTACTAC	TAC(3*6)	245	18	TGTGTGACAGGAAACAAAAGAAAAAAAAAGCAAATACGAAATAACGATATAGAGGGATTATTATTAATACATTAATATTCGATTATTATTATTAATA[TACTACTACTACTACTAC]TAAATTAATTAACGAGTGGAGCAATCTTCA	TGTGTGACAGGAAACAAAAGAAA	59.679	TGAAGATTGCTCCACTCGTTAAT	60.143	145	CL7056.Contig1_C2;Unigene42724_T2;CL5339.Contig1_C1;Unigene106306_C3;Unigene15221_T2
CL10083.Contig2_All_3445_2	TACTACTACTACTACTAC	TAC(3*6)	245	18	TGTGTGACAGGAAACAAAAGAAAAAAAAAGCAAATACGAAATAACGATATAGAGGGATTATTATTAATACATTAATATTCGATTATTATTATTAATA[TACTACTACTACTACTAC]TAAATTAATTAACGAGTGGAGCAATCTTCAAGACCACTAA	TGTGTGACAGGAAACAAAAGAAA	59.679	TTAGTGGTCTTGAAGATTGCTCC	59.776	155	CL7056.Contig1_C2;Unigene42724_T2;CL5339.Contig1_C1;Unigene106306_C3;Unigene15221_T2
CL10083.Contig2_All_3445_3	TACTACTACTACTACTAC	TAC(3*6)	245	18	GTGTGTGACAGGAAACAAAAGAAAAAAAAAGCAAATACGAAATAACGATATAGAGGGATTATTATTAATACATTAATATTCGATTATTATTATTAATA[TACTACTACTACTACTAC]TAAATTAATTAACGAGTGGAGCAATCTTCA	GTGTGTGACAGGAAACAAAAGAA	59.179	TGAAGATTGCTCCACTCGTTAAT	60.143	146	CL7056.Contig1_C2;Unigene42724_T2;CL5339.Contig1_C1;Unigene106306_C3;Unigene15221_T2
CL10083.Contig2_All_3445_4	TACTACTACTACTACTAC	TAC(3*6)	245	18	GTGTGTGACAGGAAACAAAAGAAAAAAAAAGCAAATACGAAATAACGATATAGAGGGATTATTATTAATACATTAATATTCGATTATTATTATTAATA[TACTACTACTACTACTAC]TAAATTAATTAACGAGTGGAGCAATCTTCAAGACCACTAA	GTGTGTGACAGGAAACAAAAGAA	59.179	TTAGTGGTCTTGAAGATTGCTCC	59.776	156	CL7056.Contig1_C2;Unigene42724_T2;CL5339.Contig1_C1;Unigene106306_C3;Unigene15221_T2
CL10083.Contig2_All_3445_5	TACTACTACTACTACTAC	TAC(3*6)	245	18	TGTGTGACAGGAAACAAAAGAAAAAAAAAGCAAATACGAAATAACGATATAGAGGGATTATTATTAATACATTAATATTCGATTATTATTATTAATA[TACTACTACTACTACTAC]TAAATTAATTAACGAGTGGAGCAATCTTCAAG	TGTGTGACAGGAAACAAAAGAAA	59.679	CTTGAAGATTGCTCCACTCGTTA	60.774	147	CL7056.Contig1_C2;Unigene42724_T2;CL5339.Contig1_C1;Unigene106306_C3;Unigene15221_T2
CL100.Contig1_All_44_1	CGCCGCCGCCGCCGCCGCCGC	CGC(3*7)	367	21	GTTGTTTTGAACTTTCATTGGGATAAAGACCAAATTGTTCGGAGTAAAAAAAAATACTCCAAGGATTCCTTCGGGAAGAGACAACCTGGAAATCAATATTTCCGTTGA[CGCCGCCGCCGCCGCCGCCGC]GGTACTACCAAAGAACGGCTACCCT	GTTGTTTTGAACTTTCATTGGGA	60.243	AGGGTAGCCGTTCTTTGGTAGTA	60.406	154	CL6123.Contig3_C2;Unigene53138_T2;CL8890.Contig2_C3
CL100.Contig1_All_44_2	CGCCGCCGCCGCCGCCGCCGC	CGC(3*7)	367	21	TTGTTTTGAACTTTCATTGGGATAAAGACCAAATTGTTCGGAGTAAAAAAAAATACTCCAAGGATTCCTTCGGGAAGAGACAACCTGGAAATCAATATTTCCGTTGA[CGCCGCCGCCGCCGCCGCCGC]GGTACTACCAAAGAACGGCTACCCT	TTGTTTTGAACTTTCATTGGGAT	59.745	AGGGTAGCCGTTCTTTGGTAGTA	60.406	153	CL6123.Contig3_C2;Unigene53138_T2;CL8890.Contig2_C3
CL100.Contig1_All_44_3	CGCCGCCGCCGCCGCCGCCGC	CGC(3*7)	367	21	GACCAAATTGTTCGGAGTAAAAAAAAATACTCCAAGGATTCCTTCGGGAAGAGACAACCTGGAAATCAATATTTCCGTTGA[CGCCGCCGCCGCCGCCGCCGC]GGTACTACCAAAGAACGGCTACCCT	GACCAAATTGTTCGGAGTAAAAA	59.424	AGGGTAGCCGTTCTTTGGTAGTA	60.406	127	CL6123.Contig3_C2;Unigene53138_T2;CL8890.Contig2_C3
CL100.Contig1_All_44_4	CGCCGCCGCCGCCGCCGCCGC	CGC(3*7)	367	21	GGTGGTTGTTTTGAACTTTCATTGGGATAAAGACCAAATTGTTCGGAGTAAAAAAAAATACTCCAAGGATTCCTTCGGGAAGAGACAACCTGGAAATCAATATTTCCGTTGA[CGCCGCCGCCGCCGCCGCCGC]GGTACTACCAAAGAACGGCTACCCT	GGTGGTTGTTTTGAACTTTCATT	59.317	AGGGTAGCCGTTCTTTGGTAGTA	60.406	158	CL6123.Contig3_C2;Unigene53138_T2;CL8890.Contig2_C3
CL100.Contig1_All_44_5	CGCCGCCGCCGCCGCCGCCGC	CGC(3*7)	367	21	CATTGGGATAAAGACCAAATTGTTCGGAGTAAAAAAAAATACTCCAAGGATTCCTTCGGGAAGAGACAACCTGGAAATCAATATTTCCGTTGA[CGCCGCCGCCGCCGCCGCCGC]GGTACTACCAAAGAACGGCTACCCT	CATTGGGATAAAGACCAAATTGT	59.154	AGGGTAGCCGTTCTTTGGTAGTA	60.406	139	CL6123.Contig3_C2;Unigene53138_T2;CL8890.Contig2_C3
CL100.Contig2_All_45_1	GCGGCGGCGGCGGCGGCG	GCG(3*6)	274	18	TGCCCAACCAAACAGTTTTAGTACTAAAACAATTGCGCAATTGGTATTCTTCGGAGGGGGCTAGCCGTTCTTTGGTAGTACC[GCGGCGGCGGCGGCGGCG]TCAACGGAAATATTGATTTCCAGCTTGTCTCTTCCTGGAGGAATCCATGGAGTATTTTT	TGCCCAACCAAACAGTTTTAGTA	60.762	AAAAATACTCCATGGATTCCTCC	59.586	159	CL6382.Contig1_C1;Unigene41977_T1;CL6123.Contig2_C2;CL6123.Contig1_C2;CL8890.Contig3_C3
CL100.Contig2_All_45_2	GCGGCGGCGGCGGCGGCG	GCG(3*6)	274	18	TGCCCAACCAAACAGTTTTAGTACTAAAACAATTGCGCAATTGGTATTCTTCGGAGGGGGCTAGCCGTTCTTTGGTAGTACC[GCGGCGGCGGCGGCGGCG]TCAACGGAAATATTGATTTCCAGCTTGTCTCTTCCTGGAGGAATCCATGGAGTATTT	TGCCCAACCAAACAGTTTTAGTA	60.762	AAATACTCCATGGATTCCTCCAG	60.546	157	CL6382.Contig1_C1;Unigene41977_T1;CL6123.Contig2_C2;CL6123.Contig1_C2;CL8890.Contig3_C3
CL100.Contig2_All_45_5	GCGGCGGCGGCGGCGGCG	GCG(3*6)	274	18	GGCTAGCCGTTCTTTGGTAGTACC[GCGGCGGCGGCGGCGGCG]TCAACGGAAATATTGATTTCCAGCTTGTCTCTTCCTGGAGGAATCCATGGAGTATTTTT	GGCTAGCCGTTCTTTGGTAGTA	59.813	AAAAATACTCCATGGATTCCTCC	59.586	101	CL6382.Contig1_C1;Unigene41977_T1;CL6123.Contig2_C2;CL6123.Contig1_C2;CL8890.Contig3_C3
CL10102.Contig1_All_3446_1	CGCGCGCGCGCG	CG(2*6)	2209	12	GAGCTTGGTACGCTTGGCTGGCT[CGCGCGCGCGCG]GTTTCGGTGGATCGATCGATCAGTGCATGAACGGAACCTGACACCCGCTGGAGAAGGAGTGCGGGTGCGGTACGGTGTTCTTGACT	GAGCTTGGTACGCTTGGCT	60.553	AGTCAAGAACACCGTACCGC	60.179	121	CL2306.Contig2_T3;Unigene64606_C1;Unigene25944_T1
CL10102.Contig1_All_3446_2	CGCGCGCGCGCG	CG(2*6)	2209	12	CTTGGTACGCTTGGCTGGCT[CGCGCGCGCGCG]GTTTCGGTGGATCGATCGATCAGTGCATGAACGGAACCTGACACCCGCTGGAGAAGGAGTGCGGGTGCGGTACGGTGTTCTTGACT	CTTGGTACGCTTGGCTGG	60.404	AGTCAAGAACACCGTACCGC	60.179	118	CL2306.Contig2_T3;Unigene64606_C1;Unigene25944_T1
CL10102.Contig1_All_3446_3	CGCGCGCGCGCG	CG(2*6)	2209	12	GAGCTTGGTACGCTTGGCTGGCT[CGCGCGCGCGCG]GTTTCGGTGGATCGATCGATCAGTGCATGAACGGAACCTGACACCCGCTGGAGAAGGAGTGCGGGTGCGGTACGGTGTTCTTGACT	GAGCTTGGTACGCTTGGC	59.552	AGTCAAGAACACCGTACCGC	60.179	121	CL2306.Contig2_T3;Unigene64606_C1;Unigene25944_T1
CL10102.Contig1_All_3446_4	CGCGCGCGCGCG	CG(2*6)	2209	12	AGCTTGGTACGCTTGGCTGGCT[CGCGCGCGCGCG]GTTTCGGTGGATCGATCGATCAGTGCATGAACGGAACCTGACACCCGCTGGAGAAGGAGTGCGGGTGCGGTACGGTGTTCTTGACT	AGCTTGGTACGCTTGGCTG	61.515	AGTCAAGAACACCGTACCGC	60.179	120	CL2306.Contig2_T3;Unigene64606_C1;Unigene25944_T1
CL10102.Contig1_All_3446_5	CGCGCGCGCGCG	CG(2*6)	2209	12	GAGCTTGGTACGCTTGGCTGGCT[CGCGCGCGCGCG]GTTTCGGTGGATCGATCGATCAGTGCATGAACGGAACCTGACACCCGCTGGAGAAGGAGTGCGGGTGCGGTACGGTGTTCTTG	GAGCTTGGTACGCTTGGCT	60.553	CAAGAACACCGTACCGCAC	60.167	118	CL2306.Contig2_T3;Unigene64606_C1;Unigene25944_T1
CL10108.Contig1_All_3449_2	AACAACAACAACAACAACAAC	AAC(3*7)	1854	21	GAAATAAGGGTCAACCAATCAAAAATA[AACAACAACAACAACAACAAC]TCATTATCCAATGATTATCGAACACATACATCGATACGTGACAATCAGAGACAA	GAAATAAGGGTCAACCAATCAAA	59.26	TTGTCTCTGATTGTCACGTATCG	60.183	102	Unigene17663_T1;CL4619.Contig1_T2;Unigene54374_T1;Unigene20960_T1;Unigene14047_C1;Unigene9981_C3;CL4619.Contig2_T2;Unigene3454_C2
CL10117.Contig2_All_3450_1	AGAAGAAGAAGAAGAAGA	AGA(3*6)	1435	18	TCGGAGAAGCTAGCAACTAACACACCCAGTGACTGCAGGTGCAGCTCGAAATGCGACGTGTATGCCATTATATAGAG[AGAAGAAGAAGAAGAAGA]TGGTAGATCTACCCATAATCCTTGCTTGG	TCGGAGAAGCTAGCAACTAACAC	60.089	CCAAGCAAGGATTATGGGTAGAT	60.551	124	Unigene29919_C1;CL1415.Contig2_T3;Unigene4964_C2;CL6953.Contig1_T2;Unigene19096_T1
CL10117.Contig2_All_3450_2	AGAAGAAGAAGAAGAAGA	AGA(3*6)	1435	18	AAGCTAGCAACTAACACACCCAGTGACTGCAGGTGCAGCTCGAAATGCGACGTGTATGCCATTATATAGAG[AGAAGAAGAAGAAGAAGA]TGGTAGATCTACCCATAATCCTTGCTTGG	AAGCTAGCAACTAACACACCCAG	59.889	CCAAGCAAGGATTATGGGTAGAT	60.551	118	Unigene29919_C1;CL1415.Contig2_T3;Unigene4964_C2;CL6953.Contig1_T2;Unigene19096_T1
CL10117.Contig2_All_3450_3	AGAAGAAGAAGAAGAAGA	AGA(3*6)	1435	18	ATCGGAGAAGCTAGCAACTAACACACCCAGTGACTGCAGGTGCAGCTCGAAATGCGACGTGTATGCCATTATATAGAG[AGAAGAAGAAGAAGAAGA]TGGTAGATCTACCCATAATCCTTGCTTGG	ATCGGAGAAGCTAGCAACTAACA	59.594	CCAAGCAAGGATTATGGGTAGAT	60.551	125	Unigene29919_C1;CL1415.Contig2_T3;Unigene4964_C2;CL6953.Contig1_T2;Unigene19096_T1
CL10117.Contig2_All_3450_4	AGAAGAAGAAGAAGAAGA	AGA(3*6)	1435	18	AGCTAGCAACTAACACACCCAGTGACTGCAGGTGCAGCTCGAAATGCGACGTGTATGCCATTATATAGAG[AGAAGAAGAAGAAGAAGA]TGGTAGATCTACCCATAATCCTTGCTTGG	AGCTAGCAACTAACACACCCAGT	59.42	CCAAGCAAGGATTATGGGTAGAT	60.551	117	Unigene29919_C1;CL1415.Contig2_T3;Unigene4964_C2;CL6953.Contig1_T2;Unigene19096_T1
CL10117.Contig2_All_3450_5	AGAAGAAGAAGAAGAAGA	AGA(3*6)	1435	18	CTAGCAACTAACACACCCAGTGACTGCAGGTGCAGCTCGAAATGCGACGTGTATGCCATTATATAGAG[AGAAGAAGAAGAAGAAGA]TGGTAGATCTACCCATAATCCTTGCTTGG	CTAGCAACTAACACACCCAGTGA	59.36	CCAAGCAAGGATTATGGGTAGAT	60.551	115	Unigene29919_C1;CL1415.Contig2_T3;Unigene4964_C2;CL6953.Contig1_T2;Unigene19096_T1
CL10118.Contig2_All_3451_1	CAACAACAACAACAA	CAA(3*5)	190	15	TACACCATCTCAACAACAACCACCCACCAATACGTACCATGAGATGATGTCCGCAATCTCAATCTGACTATAAACAGTACACGACGCTAGT[CAACAACAACAACAA]TAACCGCCAACCCCGGAAAATGCCTTAATAATGTACA	TACACCATCTCAACAACAACCAC	59.811	TGTACATTATTAAGGCATTTTCCG	59.357	143	CL6022.Contig2_T2;Unigene47237_C3;Unigene53508_T3;Unigene5865_T1;Unigene51808_C2;Unigene31477_C1;Unigene53507_T3
CL10118.Contig2_All_3451_2	CAACAACAACAACAA	CAA(3*5)	190	15	CACCAATACGTACCATGAGATGATGTCCGCAATCTCAATCTGACTATAAACAGTACACGACGCTAGT[CAACAACAACAACAA]TAACCGCCAACCCCGGAAAATGCCTTAATAATGTACA	CACCAATACGTACCATGAGATGA	59.761	TGTACATTATTAAGGCATTTTCCG	59.357	119	CL6022.Contig2_T2;Unigene47237_C3;Unigene53508_T3;Unigene5865_T1;Unigene51808_C2;Unigene31477_C1;Unigene53507_T3
CL10118.Contig2_All_3451_3	CAACAACAACAACAA	CAA(3*5)	190	15	TTACACCATCTCAACAACAACCACCCACCAATACGTACCATGAGATGATGTCCGCAATCTCAATCTGACTATAAACAGTACACGACGCTAGT[CAACAACAACAACAA]TAACCGCCAACCCCGGAAAATGCCTTAATAATGTACA	TTACACCATCTCAACAACAACCA	60.311	TGTACATTATTAAGGCATTTTCCG	59.357	144	CL6022.Contig2_T2;Unigene47237_C3;Unigene53508_T3;Unigene5865_T1;Unigene51808_C2;Unigene31477_C1;Unigene53507_T3
CL10118.Contig2_All_3451_4	CAACAACAACAACAA	CAA(3*5)	190	15	GTCCGCAATCTCAATCTGACTATAAACAGTACACGACGCTAGT[CAACAACAACAACAA]TAACCGCCAACCCCGGAAAATGCCTTAATAATGTACA	GTCCGCAATCTCAATCTGACTAT	59.634	TGTACATTATTAAGGCATTTTCCG	59.357	95	CL6022.Contig2_T2;Unigene47237_C3;Unigene53508_T3;Unigene5865_T1;Unigene51808_C2;Unigene31477_C1;Unigene53507_T3
CL10118.Contig2_All_3451_5	CAACAACAACAACAA	CAA(3*5)	190	15	TACACCATCTCAACAACAACCACCCACCAATACGTACCATGAGATGATGTCCGCAATCTCAATCTGACTATAAACAGTACACGACGCTAGT[CAACAACAACAACAA]TAACCGCCAACCCCGGAAAATGCCTTAATAATGTACAC	TACACCATCTCAACAACAACCAC	59.811	GTGTACATTATTAAGGCATTTTCCG	60.042	144	CL6022.Contig2_T2;Unigene47237_C3;Unigene53508_T3;Unigene5865_T1;Unigene51808_C2;Unigene31477_C1;Unigene53507_T3
CL10125.Contig1_All_3452_1	CCACCACCACCACCACCA	CCA(3*6)	395	18	ACGCAACTACTCAGTTTCTACGCTCAAATCAAAGTTTCAACTAAGTCCTGCAGAGCAAGGCTTTAGCTCTTACTCTTCCTCCTCCTCGCCGTCG[CCACCACCACCACCACCA]GAGGCCTTCTTCTGGTTCTTCCTCTTC	ACGCAACTACTCAGTTTCTACGC	60.022	GAAGAGGAAGAACCAGAAGAAGG	59.882	139	Unigene7521_T3;CL585.Contig1_T1;CL1957.Contig2_T2;Unigene8322_C3;CL585.Contig3_T1;CL1902.Contig2_T3;Unigene67718_C2;CL5699.Contig1_T1;CL809.Contig1_C1;CL1957.Contig1_T2
CL10125.Contig1_All_3452_2	CCACCACCACCACCACCA	CCA(3*6)	395	18	ACGCAACTACTCAGTTTCTACGCTCAAATCAAAGTTTCAACTAAGTCCTGCAGAGCAAGGCTTTAGCTCTTACTCTTCCTCCTCCTCGCCGTCG[CCACCACCACCACCACCA]GAGGCCTTCTTCTGGTTCTTCCTCTTCAC	ACGCAACTACTCAGTTTCTACGC	60.022	GTGAAGAGGAAGAACCAGAAGAA	59.022	141	Unigene7521_T3;CL585.Contig1_T1;CL1957.Contig2_T2;Unigene8322_C3;CL585.Contig3_T1;CL1902.Contig2_T3;Unigene67718_C2;CL5699.Contig1_T1;CL809.Contig1_C1;CL1957.Contig1_T2
CL10125.Contig1_All_3452_3	CCACCACCACCACCACCA	CCA(3*6)	395	18	ACGCAACTACTCAGTTTCTACGCTCAAATCAAAGTTTCAACTAAGTCCTGCAGAGCAAGGCTTTAGCTCTTACTCTTCCTCCTCCTCGCCGTCG[CCACCACCACCACCACCA]GAGGCCTTCTTCTGGTTCTTCCTCTTCACTCTTCCAGG	ACGCAACTACTCAGTTTCTACGC	60.022	CCTGGAAGAGTGAAGAGGAAGA	59.988	150	Unigene7521_T3;CL585.Contig1_T1;CL1957.Contig2_T2;Unigene8322_C3;CL585.Contig3_T1;CL1902.Contig2_T3;Unigene67718_C2;CL5699.Contig1_T1;CL809.Contig1_C1;CL1957.Contig1_T2
CL10125.Contig1_All_3452_4	CCACCACCACCACCACCA	CCA(3*6)	395	18	ACGCAACTACTCAGTTTCTACGCTCAAATCAAAGTTTCAACTAAGTCCTGCAGAGCAAGGCTTTAGCTCTTACTCTTCCTCCTCCTCGCCGTCG[CCACCACCACCACCACCA]GAGGCCTTCTTCTGGTTCTTCCTCTTCACTCTTCCAGGA	ACGCAACTACTCAGTTTCTACGC	60.022	TCCTGGAAGAGTGAAGAGGAAG	59.988	151	Unigene7521_T3;CL585.Contig1_T1;CL1957.Contig2_T2;Unigene8322_C3;CL585.Contig3_T1;CL1902.Contig2_T3;Unigene67718_C2;CL5699.Contig1_T1;CL809.Contig1_C1;CL1957.Contig1_T2
CL10125.Contig1_All_3452_5	CCACCACCACCACCACCA	CCA(3*6)	395	18	TCAGTTTCTACGCTCAAATCAAAGTTTCAACTAAGTCCTGCAGAGCAAGGCTTTAGCTCTTACTCTTCCTCCTCCTCGCCGTCG[CCACCACCACCACCACCA]GAGGCCTTCTTCTGGTTCTTCCTCTTC	TCAGTTTCTACGCTCAAATCAAA	59.065	GAAGAGGAAGAACCAGAAGAAGG	59.882	129	Unigene7521_T3;CL585.Contig1_T1;CL1957.Contig2_T2;Unigene8322_C3;CL585.Contig3_T1;CL1902.Contig2_T3;Unigene67718_C2;CL5699.Contig1_T1;CL809.Contig1_C1;CL1957.Contig1_T2
CL10164.Contig1_All_3453_3	CAGCAGCAGCAGCAGCAG	CAG(3*6)	631	18	GTAAGCCCAACCCTTTTTCTGCAGGTGCTGCACCGGCTTGGGCCTGTGGGGTTCGGCATCAGCGCCTCGCTGGGAC[CAGCAGCAGCAGCAGCAG]CGGGCTGTTCAATAAGCGTTGTCTTC	GTAAGCCCAACCCTTTTTCTG	59.987	GAAGACAACGCTTATTGAACAGC	60.309	120	Unigene13724_C2;Unigene4398_C3
CL10164.Contig1_All_3453_4	CAGCAGCAGCAGCAGCAG	CAG(3*6)	631	18	GTAAGCCCAACCCTTTTTCTGCAGGTGCTGCACCGGCTTGGGCCTGTGGGGTTCGGCATCAGCGCCTCGCTGGGAC[CAGCAGCAGCAGCAGCAG]CGGGCTGTTCAATAAGCGTTGTCTTCA	GTAAGCCCAACCCTTTTTCTG	59.987	TGAAGACAACGCTTATTGAACAG	59.455	121	Unigene13724_C2;Unigene4398_C3
CL1017.Contig2_All_430_1	AGAGAGAGAGAG	AG(2*6)	1176	12	AAGCAAATCCCGAATGAAATAATGAGAGAAGACCAAAAAAATACTTC[AGAGAGAGAGAG]AAAAAGAAACAAAATACCTTAGAATAAGAAATCTTTTTAGTTTTATACGTGAGTGCAAACAATTTTTATCGTGCACATTGATGAG	AAGCAAATCCCGAATGAAATAAT	60.058	CTCATCAATGTGCACGATAAAAA	60.013	144	CL3294.Contig4_C3
CL1017.Contig2_All_430_3	AGAGAGAGAGAG	AG(2*6)	1176	12	TCCCGAATGAAATAATGAGAGAAGACCAAAAAAATACTTC[AGAGAGAGAGAG]AAAAAGAAACAAAATACCTTAGAATAAGAAATCTTTTTAGTTTTATACGTGAGTGCAAACAATTTTTATCGTGCACATTGATGAG	TCCCGAATGAAATAATGAGAGAA	59.922	CTCATCAATGTGCACGATAAAAA	60.013	137	CL3294.Contig4_C3
CL1017.Contig2_All_430_4	AGAGAGAGAGAG	AG(2*6)	1176	12	CAAATCCCGAATGAAATAATGAGAGAAGACCAAAAAAATACTTC[AGAGAGAGAGAG]AAAAAGAAACAAAATACCTTAGAATAAGAAATCTTTTTAGTTTTATACGTGAGTGCAAACAATTTTTATCGTGCACATTGATGAG	CAAATCCCGAATGAAATAATGAG	59.7	CTCATCAATGTGCACGATAAAAA	60.013	141	CL3294.Contig4_C3
CL1017.Contig2_All_430_5	AGAGAGAGAGAG	AG(2*6)	1176	12	TCCCGAATGAAATAATGAGAGAAGACCAAAAAAATACTTC[AGAGAGAGAGAG]AAAAAGAAACAAAATACCTTAGAATAAGAAATCTTTTTAGTTTTATACGTGAGTGCAAACAATTTTTATCGTGC	TCCCGAATGAAATAATGAGAGAA	59.922	GCACGATAAAAATTGTTTGCACT	60.406	126	CL3294.Contig4_C3
CL10184.Contig4_All_3457_1	TGTGTGTGTGTGTGTGTG	TG(2*9)	1262	18	ATCCATACAGAGCTCCTCCAGATGGTGTACTGTTAAT[TGTGTGTGTGTGTGTGTG]TATGTTTAGTTATTATTTATTGGTAACGAAAATAATTTACAACAATTGGAATCATTTATTAGTTGAGATGATAATAATCGGTTCGG	ATCCATACAGAGCTCCTCCAGAT	60.48	CCGAACCGATTATTATCATCTCA	60.175	141	CL8927.Contig2_C3
CL10184.Contig4_All_3457_2	TGTGTGTGTGTGTGTGTG	TG(2*9)	1262	18	ATCCATACAGAGCTCCTCCAGATGGTGTACTGTTAAT[TGTGTGTGTGTGTGTGTG]TATGTTTAGTTATTATTTATTGGTAACGAAAATAATTTACAACAATTGGAATCATTTATTAGTTGAGATGATAATAATCGGTTCGGTTTATTGTACAGTGT	ATCCATACAGAGCTCCTCCAGAT	60.48	ACACTGTACAATAAACCGAACCG	60.208	156	CL8927.Contig2_C3
CL10184.Contig4_All_3457_3	TGTGTGTGTGTGTGTGTG	TG(2*9)	1262	18	TCCATACAGAGCTCCTCCAGATGGTGTACTGTTAAT[TGTGTGTGTGTGTGTGTG]TATGTTTAGTTATTATTTATTGGTAACGAAAATAATTTACAACAATTGGAATCATTTATTAGTTGAGATGATAATAATCGGTTCGG	TCCATACAGAGCTCCTCCAGAT	60.233	CCGAACCGATTATTATCATCTCA	60.175	140	CL8927.Contig2_C3
CL10184.Contig4_All_3457_4	TGTGTGTGTGTGTGTGTG	TG(2*9)	1262	18	ATCCATACAGAGCTCCTCCAGATGGTGTACTGTTAAT[TGTGTGTGTGTGTGTGTG]TATGTTTAGTTATTATTTATTGGTAACGAAAATAATTTACAACAATTGGAATCATTTATTAGTTGAGATGATAATAATCGGTTCGG	ATCCATACAGAGCTCCTCCAGA	60.233	CCGAACCGATTATTATCATCTCA	60.175	141	CL8927.Contig2_C3
CL10184.Contig4_All_3457_5	TGTGTGTGTGTGTGTGTG	TG(2*9)	1262	18	GATCCATACAGAGCTCCTCCAGATGGTGTACTGTTAAT[TGTGTGTGTGTGTGTGTG]TATGTTTAGTTATTATTTATTGGTAACGAAAATAATTTACAACAATTGGAATCATTTATTAGTTGAGATGATAATAATCGGTTCGG	GATCCATACAGAGCTCCTCCAG	60.233	CCGAACCGATTATTATCATCTCA	60.175	142	CL8927.Contig2_C3
CL1019.Contig1_All_434_1	ACACACACACAC	AC(2*6)	2973	12	CGGCAGATTAGAGAGGTCTTGTTA[ACACACACACAC]TGTAGAGTTTCAACCCTTTTAAGGTAAGTTAGGTCCATAGGATTCTTTGTACAATAGTCTGTATCTGTCCTCTGTCTCTTGTAATGTTATAAATATCACAGTCCATTCTTTCATAAGCTTCTGG	CGGCAGATTAGAGAGGTCTTGT	59.907	CCAGAAGCTTATGAAAGAATGGA	59.745	160	Unigene53514_T1;Unigene55314_T3;Unigene37162_C1;CL2659.Contig3_T2;Unigene33265_C3;Unigene9818_C2
CL1019.Contig1_All_434_2	ACACACACACAC	AC(2*6)	2973	12	CGGCAGATTAGAGAGGTCTTGTTA[ACACACACACAC]TGTAGAGTTTCAACCCTTTTAAGGTAAGTTAGGTCCATAGGATTCTTTGTACAATAGTCTGTATCTGTCCTCTGTCTCTTGTAATGTTATAAATATCACAGTCCATTCTTTCATAAGCTTCTGG	CGGCAGATTAGAGAGGTCTTGTT	61.118	CCAGAAGCTTATGAAAGAATGGA	59.745	160	Unigene53514_T1;Unigene55314_T3;Unigene37162_C1;CL2659.Contig3_T2;Unigene33265_C3;Unigene9818_C2
CL1019.Contig1_All_434_3	ACACACACACAC	AC(2*6)	2973	12	TACATCGGCAGATTAGAGAGGTCTTGTTA[ACACACACACAC]TGTAGAGTTTCAACCCTTTTAAGGTAAGTTAGGTCCATAGGATTCTTTGTACAATAGTCTGTATCTGTCCTCTGTCTCTTGTAATGTTATAAATATCACAGTCCATTCTTTCATAAGC	TACATCGGCAGATTAGAGAGGTC	59.76	GCTTATGAAAGAATGGACTGTGA	58.391	159	Unigene53514_T1;Unigene55314_T3;Unigene37162_C1;CL2659.Contig3_T2;Unigene33265_C3;Unigene9818_C2
CL1019.Contig1_All_434_4	ACACACACACAC	AC(2*6)	2973	12	TACATCGGCAGATTAGAGAGGTCTTGTTA[ACACACACACAC]TGTAGAGTTTCAACCCTTTTAAGGTAAGTTAGGTCCATAGGATTCTTTGTACAATAGTCTGTATCTGTCCTCTGTCTCTTGTAATGTTATAAATATCACAGTCCATTCTTTCATAAGCT	TACATCGGCAGATTAGAGAGGTC	59.76	AGCTTATGAAAGAATGGACTGTGA	59.329	160	Unigene53514_T1;Unigene55314_T3;Unigene37162_C1;CL2659.Contig3_T2;Unigene33265_C3;Unigene9818_C2
CL1019.Contig1_All_434_5	ACACACACACAC	AC(2*6)	2973	12	TTACATCGGCAGATTAGAGAGGTCTTGTTA[ACACACACACAC]TGTAGAGTTTCAACCCTTTTAAGGTAAGTTAGGTCCATAGGATTCTTTGTACAATAGTCTGTATCTGTCCTCTGTCTCTTGTAATGTTATAAATATCACAGTCCATTCTTTCATAAGC	TTACATCGGCAGATTAGAGAGGT	59.299	GCTTATGAAAGAATGGACTGTGA	58.391	160	Unigene53514_T1;Unigene55314_T3;Unigene37162_C1;CL2659.Contig3_T2;Unigene33265_C3;Unigene9818_C2
CL10205.Contig2_All_3462_1	CGGCGGCGGCGGCGG	CGG(3*5)	919	15	AGTTCCTCTGCGAAGGGTTCAAGGTGGCGGCGGCCGGCCGGCTGTGGCATTTCAGCATCCCGCCCGTGTCGCGGAGGGCGAACTCGA[CGGCGGCGGCGGCGG]CCGGAGGCGGCGAGAGGCCGTTCTGCTGAGTGCTGACACCTACGAAGAACAGTGGAG	AGTTCCTCTGCGAAGGGTTC	60.766	CTCCACTGTTCTTCGTAGGTGTC	60.216	159	CL302.Contig3_C3
CL10205.Contig2_All_3462_2	CGGCGGCGGCGGCGG	CGG(3*5)	919	15	GAGTTCCTCTGCGAAGGGTTCAAGGTGGCGGCGGCCGGCCGGCTGTGGCATTTCAGCATCCCGCCCGTGTCGCGGAGGGCGAACTCGA[CGGCGGCGGCGGCGG]CCGGAGGCGGCGAGAGGCCGTTCTGCTGAGTGCTGACACCTACGAAGAACAGTGGAG	GAGTTCCTCTGCGAAGGGTT	60.766	CTCCACTGTTCTTCGTAGGTGTC	60.216	160	CL302.Contig3_C3
CL10205.Contig2_All_3462_3	CGGCGGCGGCGGCGG	CGG(3*5)	919	15	AGTTCCTCTGCGAAGGGTTCAAGGTGGCGGCGGCCGGCCGGCTGTGGCATTTCAGCATCCCGCCCGTGTCGCGGAGGGCGAACTCGA[CGGCGGCGGCGGCGG]CCGGAGGCGGCGAGAGGCCGTTCTGCTGAGTGCTGACACCTACGAAGAAC	AGTTCCTCTGCGAAGGGTTC	60.766	GTTCTTCGTAGGTGTCAGCACTC	60.358	152	CL302.Contig3_C3
CL10205.Contig2_All_3462_4	CGGCGGCGGCGGCGG	CGG(3*5)	919	15	GAGTTCCTCTGCGAAGGGTTCAAGGTGGCGGCGGCCGGCCGGCTGTGGCATTTCAGCATCCCGCCCGTGTCGCGGAGGGCGAACTCGA[CGGCGGCGGCGGCGG]CCGGAGGCGGCGAGAGGCCGTTCTGCTGAGTGCTGACACCTACGAAGAAC	GAGTTCCTCTGCGAAGGGTT	60.766	GTTCTTCGTAGGTGTCAGCACTC	60.358	153	CL302.Contig3_C3
CL10205.Contig2_All_3462_5	CGGCGGCGGCGGCGG	CGG(3*5)	919	15	GTTCCTCTGCGAAGGGTTCAAGGTGGCGGCGGCCGGCCGGCTGTGGCATTTCAGCATCCCGCCCGTGTCGCGGAGGGCGAACTCGA[CGGCGGCGGCGGCGG]CCGGAGGCGGCGAGAGGCCGTTCTGCTGAGTGCTGACACCTACGAAGAACAGTGGAG	GTTCCTCTGCGAAGGGTTC	59.794	CTCCACTGTTCTTCGTAGGTGTC	60.216	158	CL302.Contig3_C3
CL10205.Contig4_All_3463_1	GCCGCCGCCGCCGCC	GCC(3*5)	189	15	TACTATTCGTACGTGGCAGCACTCAGCAGAACGGCCTCTCGCCGCCTCCG[GCCGCCGCCGCCGCC]GTCGAGTTCGCCCTCCGCGACACGGGCGGGATGCTGAAATGCCACAGCCGGCCGGCCGCCGCCACCTTGAACCCTTCGCAGAGGAACT	TACTATTCGTACGTGGCAGCACT	61.079	AGTTCCTCTGCGAAGGGTTC	60.766	153	CL302.Contig2_C3;Unigene62170_T1;CL2881.Contig1_C2
CL10205.Contig4_All_3463_2	GCCGCCGCCGCCGCC	GCC(3*5)	189	15	TACTATTCGTACGTGGCAGCACTCAGCAGAACGGCCTCTCGCCGCCTCCG[GCCGCCGCCGCCGCC]GTCGAGTTCGCCCTCCGCGACACGGGCGGGATGCTGAAATGCCACAGCCGGCCGGCCGCCGCCACCTTGAACCCTTCGCAGAGGAACTC	TACTATTCGTACGTGGCAGCACT	61.079	GAGTTCCTCTGCGAAGGGTT	60.766	154	CL302.Contig2_C3;Unigene62170_T1;CL2881.Contig1_C2
CL10205.Contig4_All_3463_3	GCCGCCGCCGCCGCC	GCC(3*5)	189	15	CTACTATTCGTACGTGGCAGCACTCAGCAGAACGGCCTCTCGCCGCCTCCG[GCCGCCGCCGCCGCC]GTCGAGTTCGCCCTCCGCGACACGGGCGGGATGCTGAAATGCCACAGCCGGCCGGCCGCCGCCACCTTGAACCCTTCGCAGAGGAACT	CTACTATTCGTACGTGGCAGCAC	61.079	AGTTCCTCTGCGAAGGGTTC	60.766	154	CL302.Contig2_C3;Unigene62170_T1;CL2881.Contig1_C2
CL10205.Contig4_All_3463_4	GCCGCCGCCGCCGCC	GCC(3*5)	189	15	CTACTATTCGTACGTGGCAGCACTCAGCAGAACGGCCTCTCGCCGCCTCCG[GCCGCCGCCGCCGCC]GTCGAGTTCGCCCTCCGCGACACGGGCGGGATGCTGAAATGCCACAGCCGGCCGGCCGCCGCCACCTTGAACCCTTCGCAGAGGAACTC	CTACTATTCGTACGTGGCAGCAC	61.079	GAGTTCCTCTGCGAAGGGTT	60.766	155	CL302.Contig2_C3;Unigene62170_T1;CL2881.Contig1_C2
CL10205.Contig4_All_3463_5	GCCGCCGCCGCCGCC	GCC(3*5)	189	15	ACTACTATTCGTACGTGGCAGCACTCAGCAGAACGGCCTCTCGCCGCCTCCG[GCCGCCGCCGCCGCC]GTCGAGTTCGCCCTCCGCGACACGGGCGGGATGCTGAAATGCCACAGCCGGCCGGCCGCCGCCACCTTGAACCCTTCGCAGAGGAACT	ACTACTATTCGTACGTGGCAGCA	61.079	AGTTCCTCTGCGAAGGGTTC	60.766	155	CL302.Contig2_C3;Unigene62170_T1;CL2881.Contig1_C2
CL10205.Contig6_All_3464_1	GCGGCGGCGGCGGCG	GCG(3*5)	950	15	AGTTCCTCTGCGAAGGGTTCAAGGTGGCGGCGGCCGGCCGGCTCTGGCATTTCAGCATCCCGCCCGTGTCGCGGAGGGCGAACACGACA[GCGGCGGCGGCGGCG]GCCGGAGGCGGCGAGAGGCCGTTCTGCTGAGTGCTGCCACGTAGTACGAATA	AGTTCCTCTGCGAAGGGTTC	60.766	TATTCGTACTACGTGGCAGCACT	61.079	156	CL5872.Contig1_C1;Unigene999_T3;CL8288.Contig2_T1;Unigene3666_T2
CL10205.Contig6_All_3464_2	GCGGCGGCGGCGGCG	GCG(3*5)	950	15	AGTTCCTCTGCGAAGGGTTCAAGGTGGCGGCGGCCGGCCGGCTCTGGCATTTCAGCATCCCGCCCGTGTCGCGGAGGGCGAACACGACA[GCGGCGGCGGCGGCG]GCCGGAGGCGGCGAGAGGCCGTTCTGCTGAGTGCTGCCACGTAGTACGAATAG	AGTTCCTCTGCGAAGGGTTC	60.766	CTATTCGTACTACGTGGCAGCAC	61.079	157	CL5872.Contig1_C1;Unigene999_T3;CL8288.Contig2_T1;Unigene3666_T2
CL10205.Contig6_All_3464_3	GCGGCGGCGGCGGCG	GCG(3*5)	950	15	AGTTCCTCTGCGAAGGGTTCAAGGTGGCGGCGGCCGGCCGGCTCTGGCATTTCAGCATCCCGCCCGTGTCGCGGAGGGCGAACACGACA[GCGGCGGCGGCGGCG]GCCGGAGGCGGCGAGAGGCCGTTCTGCTGAGTGCTGCCACGTAGTACGAATAGT	AGTTCCTCTGCGAAGGGTTC	60.766	ACTATTCGTACTACGTGGCAGCA	61.079	158	CL5872.Contig1_C1;Unigene999_T3;CL8288.Contig2_T1;Unigene3666_T2
CL10205.Contig6_All_3464_4	GCGGCGGCGGCGGCG	GCG(3*5)	950	15	GAGTTCCTCTGCGAAGGGTTCAAGGTGGCGGCGGCCGGCCGGCTCTGGCATTTCAGCATCCCGCCCGTGTCGCGGAGGGCGAACACGACA[GCGGCGGCGGCGGCG]GCCGGAGGCGGCGAGAGGCCGTTCTGCTGAGTGCTGCCACGTAGTACGAATA	GAGTTCCTCTGCGAAGGGTT	60.766	TATTCGTACTACGTGGCAGCACT	61.079	157	CL5872.Contig1_C1;Unigene999_T3;CL8288.Contig2_T1;Unigene3666_T2
CL10205.Contig6_All_3464_5	GCGGCGGCGGCGGCG	GCG(3*5)	950	15	GAGTTCCTCTGCGAAGGGTTCAAGGTGGCGGCGGCCGGCCGGCTCTGGCATTTCAGCATCCCGCCCGTGTCGCGGAGGGCGAACACGACA[GCGGCGGCGGCGGCG]GCCGGAGGCGGCGAGAGGCCGTTCTGCTGAGTGCTGCCACGTAGTACGAATAG	GAGTTCCTCTGCGAAGGGTT	60.766	CTATTCGTACTACGTGGCAGCAC	61.079	158	CL5872.Contig1_C1;Unigene999_T3;CL8288.Contig2_T1;Unigene3666_T2
CL10205.Contig6_All_3465_1	CGGCGGCGGCGGCGG	CGG(3*5)	1173	15	CAGCACAGAATTATTTTATGGCAGATGATCGTGGGAACACGA[CGGCGGCGGCGGCGG]CCGGAGGCGGCGAGAGGCCGTTCTGCTGAGGGCTGCCACGTACGAATAGTAGTGGAGGATTTCTTTCTTTTTTTTTTACATACACGGAGAAACACGAACACT	CAGCACAGAATTATTTTATGGCA	59.186	AGTGTTCGTGTTTCTCCGTGTAT	59.978	159	CL5872.Contig1_C1;Unigene999_T3;CL8288.Contig2_T1;Unigene3666_T2
CL10205.Contig6_All_3465_2	CGGCGGCGGCGGCGG	CGG(3*5)	1173	15	TATTTTATGGCAGATGATCGTGGGAACACGA[CGGCGGCGGCGGCGG]CCGGAGGCGGCGAGAGGCCGTTCTGCTGAGGGCTGCCACGTACGAATAGTAGTGGAGGATTTCTTTCTTTTTTTTTTACATACACGGAGAAACACGAACACT	TATTTTATGGCAGATGATCGTGG	61.031	AGTGTTCGTGTTTCTCCGTGTAT	59.978	148	CL5872.Contig1_C1;Unigene999_T3;CL8288.Contig2_T1;Unigene3666_T2
CL10205.Contig6_All_3465_3	CGGCGGCGGCGGCGG	CGG(3*5)	1173	15	ACAGCACAGAATTATTTTATGGCAGATGATCGTGGGAACACGA[CGGCGGCGGCGGCGG]CCGGAGGCGGCGAGAGGCCGTTCTGCTGAGGGCTGCCACGTACGAATAGTAGTGGAGGATTTCTTTCTTTTTTTTTTACATACACGGAGAAACACGAACACT	ACAGCACAGAATTATTTTATGGCA	59.93	AGTGTTCGTGTTTCTCCGTGTAT	59.978	160	CL5872.Contig1_C1;Unigene999_T3;CL8288.Contig2_T1;Unigene3666_T2
CL10205.Contig6_All_3465_4	CGGCGGCGGCGGCGG	CGG(3*5)	1173	15	CAGCACAGAATTATTTTATGGCAGATGATCGTGGGAACACGA[CGGCGGCGGCGGCGG]CCGGAGGCGGCGAGAGGCCGTTCTGCTGAGGGCTGCCACGTACGAATAGTAGTGGAGGATTTCTTTCTTTTTTTTTTACATACACGGAGAAACACGA	CAGCACAGAATTATTTTATGGCA	59.186	TCGTGTTTCTCCGTGTATGTAAA	59.566	154	CL5872.Contig1_C1;Unigene999_T3;CL8288.Contig2_T1;Unigene3666_T2
CL10205.Contig6_All_3465_5	CGGCGGCGGCGGCGG	CGG(3*5)	1173	15	CAGCACAGAATTATTTTATGGCAGATGATCGTGGGAACACGA[CGGCGGCGGCGGCGG]CCGGAGGCGGCGAGAGGCCGTTCTGCTGAGGGCTGCCACGTACGAATAGTAGTGGAGGATTTCTTTCTTTTTTTTTTACATACACGGAGAAACACGAA	CAGCACAGAATTATTTTATGGCA	59.186	TTCGTGTTTCTCCGTGTATGTAA	59.566	155	CL5872.Contig1_C1;Unigene999_T3;CL8288.Contig2_T1;Unigene3666_T2
CL10207.Contig2_All_3466_1	GAAGAAGAAGAAGAAGAA	GAA(3*6)	1045	18	TCTTAATCGCTTTTTATGCGTTGCTGGCGTTATTGTTAACGAT[GAAGAAGAAGAAGAAGAA]GGAGAAGAATCGGAAGAGGCCGCATCGATTATTAATTGTTGAAATAATTCATCTTGATTCACCATACGAGCAGAGGGAACTCCACGATTTGATCGAATA	TCTTAATCGCTTTTTATGCGTTG	60.588	TATTCGATCAAATCGTGGAGTTC	60.326	160	Unigene3169_C1;CL9449.Contig1_C3;CL5726.Contig2_C1;Unigene42887_T2;Unigene195_T1;Unigene32564_C2;CL9753.Contig2_C2;Unigene51858_T1;Unigene31638_C2;CL9449.Contig2_C3;Unigene64120_C2
CL10207.Contig2_All_3466_2	GAAGAAGAAGAAGAAGAA	GAA(3*6)	1045	18	CTTCCACCTCTTAATCGCTTTTTATGCGTTGCTGGCGTTATTGTTAACGAT[GAAGAAGAAGAAGAAGAA]GGAGAAGAATCGGAAGAGGCCGCATCGATTATTAATTGTTGAAATAATTCATCTTGATTCACCATACGAG	CTTCCACCTCTTAATCGCTTTTT	60.133	CTCGTATGGTGAATCAAGATGAA	59.101	139	Unigene3169_C1;CL9449.Contig1_C3;CL5726.Contig2_C1;Unigene42887_T2;Unigene195_T1;Unigene32564_C2;CL9753.Contig2_C2;Unigene51858_T1;Unigene31638_C2;CL9449.Contig2_C3;Unigene64120_C2
CL10207.Contig2_All_3466_3	GAAGAAGAAGAAGAAGAA	GAA(3*6)	1045	18	CTCTTCCACCTCTTAATCGCTTTTTATGCGTTGCTGGCGTTATTGTTAACGAT[GAAGAAGAAGAAGAAGAA]GGAGAAGAATCGGAAGAGGCCGCATCGATTATTAATTGTTGAAATAATTCATCTTGATTCACCATACGAG	CTCTTCCACCTCTTAATCGCTTT	60.255	CTCGTATGGTGAATCAAGATGAA	59.101	141	Unigene3169_C1;CL9449.Contig1_C3;CL5726.Contig2_C1;Unigene42887_T2;Unigene195_T1;Unigene32564_C2;CL9753.Contig2_C2;Unigene51858_T1;Unigene31638_C2;CL9449.Contig2_C3;Unigene64120_C2
CL10207.Contig2_All_3466_4	GAAGAAGAAGAAGAAGAA	GAA(3*6)	1045	18	TTTCCCTCTTCCACCTCTTAATCGCTTTTTATGCGTTGCTGGCGTTATTGTTAACGAT[GAAGAAGAAGAAGAAGAA]GGAGAAGAATCGGAAGAGGCCGCATCGATTATTAATTGTTGAAATAATTCATCTTGATTCACCATACGAGCAGAG	TTTCCCTCTTCCACCTCTTAATC	59.958	CTCTGCTCGTATGGTGAATCAAG	61.166	151	Unigene3169_C1;CL9449.Contig1_C3;CL5726.Contig2_C1;Unigene42887_T2;Unigene195_T1;Unigene32564_C2;CL9753.Contig2_C2;Unigene51858_T1;Unigene31638_C2;CL9449.Contig2_C3;Unigene64120_C2
CL10207.Contig2_All_3466_5	GAAGAAGAAGAAGAAGAA	GAA(3*6)	1045	18	TTTCCCTCTTCCACCTCTTAATCGCTTTTTATGCGTTGCTGGCGTTATTGTTAACGAT[GAAGAAGAAGAAGAAGAA]GGAGAAGAATCGGAAGAGGCCGCATCGATTATTAATTGTT	TTTCCCTCTTCCACCTCTTAATC	59.958	AACAATTAATAATCGATGCGGC	60.192	116	Unigene3169_C1;CL9449.Contig1_C3;CL5726.Contig2_C1;Unigene42887_T2;Unigene195_T1;Unigene32564_C2;CL9753.Contig2_C2;Unigene51858_T1;Unigene31638_C2;CL9449.Contig2_C3;Unigene64120_C2
CL10211.Contig1_All_3468_2	TGTTGTTGTTGTTGTTGTTGT	TGT(3*7)	920	21	TTTTCATAACTTGATCCAAAGGAATATTTTGATTTCTTGTATCAAATTGTAATGGATAATCATTAAAGATTTGATTTGC[TGTTGTTGTTGTTGTTGTTGT]TCTTGATGTATTCTAGCTTGTTGATCTGAATGTTGTTG	TTTTCATAACTTGATCCAAAGGAA	59.067	CAACAACATTCAGATCAACAAGC	59.668	138	Unigene48061_T3;Unigene64128_T1;Unigene8896_C1
CL10211.Contig1_All_3468_3	TGTTGTTGTTGTTGTTGTTGT	TGT(3*7)	920	21	TTTCATAACTTGATCCAAAGGAATATTTTGATTTCTTGTATCAAATTGTAATGGATAATCATTAAAGATTTGATTTGC[TGTTGTTGTTGTTGTTGTTGT]TCTTGATGTATTCTAGCTTGTTGATCTGAATGTTGTTG	TTTCATAACTTGATCCAAAGGAA	57.811	CAACAACATTCAGATCAACAAGC	59.668	137	Unigene48061_T3;Unigene64128_T1;Unigene8896_C1
CL10211.Contig1_All_3468_4	TGTTGTTGTTGTTGTTGTTGT	TGT(3*7)	920	21	TTTTCATAACTTGATCCAAAGGAATATTTTGATTTCTTGTATCAAATTGTAATGGATAATCATTAAAGATTTGATTTGC[TGTTGTTGTTGTTGTTGTTGT]TCTTGATGTATTCTAGCTTGTTGATCTGAATGTTGTTG	TTTTCATAACTTGATCCAAAGGA	57.811	CAACAACATTCAGATCAACAAGC	59.668	138	Unigene48061_T3;Unigene64128_T1;Unigene8896_C1
CL10211.Contig1_All_3468_5	TGTTGTTGTTGTTGTTGTTGT	TGT(3*7)	920	21	TCCAAAGGAATATTTTGATTTCTTGTATCAAATTGTAATGGATAATCATTAAAGATTTGATTTGC[TGTTGTTGTTGTTGTTGTTGT]TCTTGATGTATTCTAGCTTGTTGATCTGAATGTTGTTG	TCCAAAGGAATATTTTGATTTCTTG	59.76	CAACAACATTCAGATCAACAAGC	59.668	124	Unigene48061_T3;Unigene64128_T1;Unigene8896_C1
CL10211.Contig2_All_3470_4	TGTTGTTGTTGTTGTTGTTGT	TGT(3*7)	244	21	GGTGGTAATTGATAGGATGTGGAAGAATACTGTTGTTGCTGCGGCGGCTGTTGTGGTTGTTGCTGCTGTAGC[TGTTGTTGTTGTTGTTGTTGT]TCTTGATGTATTCTAGCTTGTTGATCTGAATGTTGTTGTTGTTTCTGCTGTTGTGCTAATG	GGTGGTAATTGATAGGATGTGGA	59.959	CATTAGCACAACAGCAGAAACAA	60.345	154	CL4858.Contig4_C3;CL702.Contig2_C2
CL10212.Contig2_All_3471_1	GCGGCGGCGGCGGCG	GCG(3*5)	195	15	CTAGCTCGATTCCCCTGACAACCCACACTCGCGTTTCGTTTCGTTTCGTTCCCTCTCCGACCAGCTAGTTCCGATGGCGCCTCTCGGTGACGGAGTTGCTCCC[GCGGCGGCGGCGGCG]GCCCCGGGCCTCGTCGTCTCCTTCGGAGAGATGCTCATC	CTAGCTCGATTCCCCTGACAAC	62.351	GATGAGCATCTCTCCGAAGG	59.91	157	Unigene53709_C3;CL2293.Contig1_C1;Unigene45727_T2;CL1832.Contig2_T1;Unigene26244_C2
CL10212.Contig2_All_3471_2	GCGGCGGCGGCGGCG	GCG(3*5)	195	15	CTAGCTCGATTCCCCTGACAACCCACACTCGCGTTTCGTTTCGTTTCGTTCCCTCTCCGACCAGCTAGTTCCGATGGCGCCTCTCGGTGACGGAGTTGCTCCC[GCGGCGGCGGCGGCG]GCCCCGGGCCTCGTCGTCTCCTTCGGAGAGATGCTCATC	CTAGCTCGATTCCCCTGACA	60.353	GATGAGCATCTCTCCGAAGG	59.91	157	Unigene53709_C3;CL2293.Contig1_C1;Unigene45727_T2;CL1832.Contig2_T1;Unigene26244_C2
CL10212.Contig2_All_3471_3	GCGGCGGCGGCGGCG	GCG(3*5)	195	15	GTTTCGTTTCGTTTCGTTCCCTCTCCGACCAGCTAGTTCCGATGGCGCCTCTCGGTGACGGAGTTGCTCCC[GCGGCGGCGGCGGCG]GCCCCGGGCCTCGTCGTCTCCTTCGGAGAGATGCTCATC	GTTTCGTTTCGTTTCGTTCC	59.592	GATGAGCATCTCTCCGAAGG	59.91	125	Unigene53709_C3;CL2293.Contig1_C1;Unigene45727_T2;CL1832.Contig2_T1;Unigene26244_C2
CL10212.Contig2_All_3471_4	GCGGCGGCGGCGGCG	GCG(3*5)	195	15	TAGCTCGATTCCCCTGACAACCCACACTCGCGTTTCGTTTCGTTTCGTTCCCTCTCCGACCAGCTAGTTCCGATGGCGCCTCTCGGTGACGGAGTTGCTCCC[GCGGCGGCGGCGGCG]GCCCCGGGCCTCGTCGTCTCCTTCGGAGAGATGCTCATC	TAGCTCGATTCCCCTGACAAC	61.518	GATGAGCATCTCTCCGAAGG	59.91	156	Unigene53709_C3;CL2293.Contig1_C1;Unigene45727_T2;CL1832.Contig2_T1;Unigene26244_C2
CL10212.Contig2_All_3471_5	GCGGCGGCGGCGGCG	GCG(3*5)	195	15	CTAGCTCGATTCCCCTGACAACCCACACTCGCGTTTCGTTTCGTTTCGTTCCCTCTCCGACCAGCTAGTTCCGATGGCGCCTCTCGGTGACGGAGTTGCTCCC[GCGGCGGCGGCGGCG]GCCCCGGGCCTCGTCGTCTCCTTCGGAGAGATGCTCATC	CTAGCTCGATTCCCCTGACAA	61.636	GATGAGCATCTCTCCGAAGG	59.91	157	Unigene53709_C3;CL2293.Contig1_C1;Unigene45727_T2;CL1832.Contig2_T1;Unigene26244_C2
CL10212.Contig3_All_3472_1	ACGCACGCACGCACGCACGC	ACGC(4*5)	166	20	ACCACACATGCTTTGCTTTTTATTAAGCGCCCACGAGGTATCACACAAAACTAATTTAAACCCA[ACGCACGCACGCACGCACGC]ACACACTCCTAAAGAAAATGCAGC	ACCACACATGCTTTGCTTTTTAT	59.952	GCTGCATTTTCTTTAGGAGTGTG	60.302	108	Unigene1609_T3;Unigene30121_T1;CL2293.Contig2_C1;Unigene79720_C1;CL1832.Contig3_T1
CL10212.Contig3_All_3472_2	ACGCACGCACGCACGCACGC	ACGC(4*5)	166	20	CCACACATGCTTTGCTTTTTATTAAGCGCCCACGAGGTATCACACAAAACTAATTTAAACCCA[ACGCACGCACGCACGCACGC]ACACACTCCTAAAGAAAATGCAGC	CCACACATGCTTTGCTTTTTATT	60.398	GCTGCATTTTCTTTAGGAGTGTG	60.302	107	Unigene1609_T3;Unigene30121_T1;CL2293.Contig2_C1;Unigene79720_C1;CL1832.Contig3_T1
CL10212.Contig3_All_3472_3	ACGCACGCACGCACGCACGC	ACGC(4*5)	166	20	CAGAAACAACTAACCACCACACATGCTTTGCTTTTTATTAAGCGCCCACGAGGTATCACACAAAACTAATTTAAACCCA[ACGCACGCACGCACGCACGC]ACACACTCCTAAAGAAAATGCAGCTAGATCCC	CAGAAACAACTAACCACCACACA	59.981	GGGATCTAGCTGCATTTTCTTTA	58.957	131	Unigene1609_T3;Unigene30121_T1;CL2293.Contig2_C1;Unigene79720_C1;CL1832.Contig3_T1
CL10212.Contig3_All_3472_4	ACGCACGCACGCACGCACGC	ACGC(4*5)	166	20	ACCACACATGCTTTGCTTTTTATTAAGCGCCCACGAGGTATCACACAAAACTAATTTAAACCCA[ACGCACGCACGCACGCACGC]ACACACTCCTAAAGAAAATGCAGCTAGATCCC	ACCACACATGCTTTGCTTTTTAT	59.952	GGGATCTAGCTGCATTTTCTTTA	58.957	116	Unigene1609_T3;Unigene30121_T1;CL2293.Contig2_C1;Unigene79720_C1;CL1832.Contig3_T1
CL10212.Contig3_All_3472_5	ACGCACGCACGCACGCACGC	ACGC(4*5)	166	20	CCACCAGCATACAGAAACAACTAACCACCACACATGCTTTGCTTTTTATTAAGCGCCCACGAGGTATCACACAAAACTAATTTAAACCCA[ACGCACGCACGCACGCACGC]ACACACTCCTAAAGAAAATGCAGC	CCACCAGCATACAGAAACAACTA	59.21	GCTGCATTTTCTTTAGGAGTGTG	60.302	134	Unigene1609_T3;Unigene30121_T1;CL2293.Contig2_C1;Unigene79720_C1;CL1832.Contig3_T1
CL10241.Contig3_All_3479_1	GGAGGAGGAGGAGGAGGA	GGA(3*6)	940	18	CTGATCTCGGACACCCACTTGCCCCAGGCCCGCATGCGCACGCCGTGGTAGGTCGGGTGCCGCCCGTCCTTGCGCGGCCGCTTGTTCGCGGCGAG[GGAGGAGGAGGAGGAGGA]CGACGACGAGTTTGAGGACATG	CTGATCTCGGACACCCACTT	60.112	CATGTCCTCAAACTCGTCGTC	60.706	135	CL6329.Contig1_T2
CL10241.Contig3_All_3479_2	GGAGGAGGAGGAGGAGGA	GGA(3*6)	940	18	CTGATCTCGGACACCCACTTGCCCCAGGCCCGCATGCGCACGCCGTGGTAGGTCGGGTGCCGCCCGTCCTTGCGCGGCCGCTTGTTCGCGGCGAG[GGAGGAGGAGGAGGAGGA]CGACGACGAGTTTGAGGACATGGG	CTGATCTCGGACACCCACTT	60.112	CCCATGTCCTCAAACTCGTC	60.51	137	CL6329.Contig1_T2
CL10241.Contig3_All_3479_3	GGAGGAGGAGGAGGAGGA	GGA(3*6)	940	18	CTGATCTCGGACACCCACTTGCCCCAGGCCCGCATGCGCACGCCGTGGTAGGTCGGGTGCCGCCCGTCCTTGCGCGGCCGCTTGTTCGCGGCGAG[GGAGGAGGAGGAGGAGGA]CGACGACGAGTTTGAGGACATGGGCAG	CTGATCTCGGACACCCACTT	60.112	CTGCCCATGTCCTCAAACTC	60.656	140	CL6329.Contig1_T2
CL10241.Contig3_All_3479_4	GGAGGAGGAGGAGGAGGA	GGA(3*6)	940	18	CTCCCTGATCTCGGACACCCACTTGCCCCAGGCCCGCATGCGCACGCCGTGGTAGGTCGGGTGCCGCCCGTCCTTGCGCGGCCGCTTGTTCGCGGCGAG[GGAGGAGGAGGAGGAGGA]CGACGACGAGTTTGAGGACATG	CTCCCTGATCTCGGACACC	60.627	CATGTCCTCAAACTCGTCGTC	60.706	139	CL6329.Contig1_T2
CL10241.Contig3_All_3479_5	GGAGGAGGAGGAGGAGGA	GGA(3*6)	940	18	CTGATCTCGGACACCCACTTGCCCCAGGCCCGCATGCGCACGCCGTGGTAGGTCGGGTGCCGCCCGTCCTTGCGCGGCCGCTTGTTCGCGGCGAG[GGAGGAGGAGGAGGAGGA]CGACGACGAGTTTGAGGACATG	CTGATCTCGGACACCCACTT	60.112	CATGTCCTCAAACTCGTCGT	58.725	135	CL6329.Contig1_T2
CL10242.Contig1_All_3480_1	GGTGAGGTGAGGTGAGGTGA	GGTGA(5*4)	2288	20	GGGCTATCTGAAATTTTGAACCTGGAGCTGCACTTGCTAAAGCTTGGACAGTGCC[GGTGAGGTGAGGTGAGGTGA]GGTAGCCCAGCATCAGATTTCTCCCTTGCTTC	GGGCTATCTGAAATTTTGAACCT	59.867	GAAGCAAGGGAGAAATCTGATG	60.208	107	CL9271.Contig2_C1;Unigene6383_C1;Unigene47571_T2;Unigene32881_T1;Unigene32882_T1;CL10091.Contig2_C3;Unigene10999_C2;CL4352.Contig2_T2
CL10242.Contig1_All_3480_2	GGTGAGGTGAGGTGAGGTGA	GGTGA(5*4)	2288	20	AGGGCTATCTGAAATTTTGAACCTGGAGCTGCACTTGCTAAAGCTTGGACAGTGCC[GGTGAGGTGAGGTGAGGTGA]GGTAGCCCAGCATCAGATTTCTCCCTTGCTTC	AGGGCTATCTGAAATTTTGAACC	59.867	GAAGCAAGGGAGAAATCTGATG	60.208	108	CL9271.Contig2_C1;Unigene6383_C1;Unigene47571_T2;Unigene32881_T1;Unigene32882_T1;CL10091.Contig2_C3;Unigene10999_C2;CL4352.Contig2_T2
CL10242.Contig1_All_3480_3	GGTGAGGTGAGGTGAGGTGA	GGTGA(5*4)	2288	20	GGGCTATCTGAAATTTTGAACCTGGAGCTGCACTTGCTAAAGCTTGGACAGTGCC[GGTGAGGTGAGGTGAGGTGA]GGTAGCCCAGCATCAGATTTCTC	GGGCTATCTGAAATTTTGAACCT	59.867	GAGAAATCTGATGCTGGGCTAC	60.236	98	CL9271.Contig2_C1;Unigene6383_C1;Unigene47571_T2;Unigene32881_T1;Unigene32882_T1;CL10091.Contig2_C3;Unigene10999_C2;CL4352.Contig2_T2
CL10242.Contig1_All_3480_4	GGTGAGGTGAGGTGAGGTGA	GGTGA(5*4)	2288	20	AGGGCTATCTGAAATTTTGAACCTGGAGCTGCACTTGCTAAAGCTTGGACAGTGCC[GGTGAGGTGAGGTGAGGTGA]GGTAGCCCAGCATCAGATTTCTC	AGGGCTATCTGAAATTTTGAACC	59.867	GAGAAATCTGATGCTGGGCTAC	60.236	99	CL9271.Contig2_C1;Unigene6383_C1;Unigene47571_T2;Unigene32881_T1;Unigene32882_T1;CL10091.Contig2_C3;Unigene10999_C2;CL4352.Contig2_T2
CL10242.Contig1_All_3480_5	GGTGAGGTGAGGTGAGGTGA	GGTGA(5*4)	2288	20	CATTAGGATGACAGCTCAGTGTGGAGCTTATCATCAGCGACAGCGACAGTGAGGCACAGGGCTATCTGAAATTTTGAACCTGGAGCTGCACTTGCTAAAGCTTGGACAGTGCC[GGTGAGGTGAGGTGAGGTGA]GGTAGCCCAGCATCAGATTTCTC	CATTAGGATGACAGCTCAGTGTG	59.811	GAGAAATCTGATGCTGGGCTAC	60.236	156	CL9271.Contig2_C1;Unigene6383_C1;Unigene47571_T2;Unigene32881_T1;Unigene32882_T1;CL10091.Contig2_C3;Unigene10999_C2;CL4352.Contig2_T2
CL10243.Contig1_All_3481_1	AGGAGGAGGAGGAGG	AGG(3*5)	259	15	CAGAACTAACCGCAAAAAGCCGAAACCCTCGCCTCACCGCTGCAATGGCTGGGGAAGACGCCGCCGTGCAGAATCCGCCCA[AGGAGGAGGAGGAGG]ACTCCGAAGACGACGTGCCGCTGGCGATCTCTCGCGGCAAGAAGAAAGCGAGCGG	CAGAACTAACCGCAAAAAGCC	61.113	CCGCTCGCTTTCTTCTTG	59.816	151	Unigene23586_T1;CL4932.Contig2_T3;CL5406.Contig2_C1;Unigene79556_C2;Unigene18428_C3;Unigene7539_T2;CL5406.Contig1_C1;CL4932.Contig1_T3
CL10243.Contig1_All_3481_2	AGGAGGAGGAGGAGG	AGG(3*5)	259	15	CCCAGAACTAACCGCAAAAAGCCGAAACCCTCGCCTCACCGCTGCAATGGCTGGGGAAGACGCCGCCGTGCAGAATCCGCCCA[AGGAGGAGGAGGAGG]ACTCCGAAGACGACGTGCCGCTGGCGATCTCTCGCGGCAAGAAGAAAGCGAGCGGG	CCCAGAACTAACCGCAAAAA	60.103	CCCGCTCGCTTTCTTCTT	60.615	154	Unigene23586_T1;CL4932.Contig2_T3;CL5406.Contig2_C1;Unigene79556_C2;Unigene18428_C3;Unigene7539_T2;CL5406.Contig1_C1;CL4932.Contig1_T3
CL10243.Contig1_All_3481_3	AGGAGGAGGAGGAGG	AGG(3*5)	259	15	CAGAACTAACCGCAAAAAGCCGAAACCCTCGCCTCACCGCTGCAATGGCTGGGGAAGACGCCGCCGTGCAGAATCCGCCCA[AGGAGGAGGAGGAGG]ACTCCGAAGACGACGTGCCGCTGGCGATCTCTCGCGGCAAGAAGAAAGCGAGCGGG	CAGAACTAACCGCAAAAAGCC	61.113	CCCGCTCGCTTTCTTCTT	60.615	152	Unigene23586_T1;CL4932.Contig2_T3;CL5406.Contig2_C1;Unigene79556_C2;Unigene18428_C3;Unigene7539_T2;CL5406.Contig1_C1;CL4932.Contig1_T3
CL10243.Contig1_All_3481_4	AGGAGGAGGAGGAGG	AGG(3*5)	259	15	CCAGAACTAACCGCAAAAAGCCGAAACCCTCGCCTCACCGCTGCAATGGCTGGGGAAGACGCCGCCGTGCAGAATCCGCCCA[AGGAGGAGGAGGAGG]ACTCCGAAGACGACGTGCCGCTGGCGATCTCTCGCGGCAAGAAGAAAGCGAGCGGG	CCAGAACTAACCGCAAAAAGC	61.113	CCCGCTCGCTTTCTTCTT	60.615	153	Unigene23586_T1;CL4932.Contig2_T3;CL5406.Contig2_C1;Unigene79556_C2;Unigene18428_C3;Unigene7539_T2;CL5406.Contig1_C1;CL4932.Contig1_T3
CL10243.Contig1_All_3481_5	AGGAGGAGGAGGAGG	AGG(3*5)	259	15	AACTAACCGCAAAAAGCCGAAACCCTCGCCTCACCGCTGCAATGGCTGGGGAAGACGCCGCCGTGCAGAATCCGCCCA[AGGAGGAGGAGGAGG]ACTCCGAAGACGACGTGCCGCTGGCGATCTCTCGCGGCAAGAAGAAAGCGAGCG	AACTAACCGCAAAAAGCCG	60.25	CGCTCGCTTTCTTCTTGC	59.972	147	Unigene23586_T1;CL4932.Contig2_T3;CL5406.Contig2_C1;Unigene79556_C2;Unigene18428_C3;Unigene7539_T2;CL5406.Contig1_C1;CL4932.Contig1_T3
CL10264.Contig1_All_3482_1	CTGCTGCTGCTGCTGCTG	CTG(3*6)	434	18	CGTGGTAGGCTCCCTGAT[CTGCTGCTGCTGCTGCTG]CGAGACGGAGCCGGAGGTGGCGGCGGCCTTGTCGCCCTCGAGCTCGCGGAACTTGTGGAGGTAGAGCTTGA	CGTGGTAGGCTCCCTGAT	58.615	TCAAGCTCTACCTCCACAAGTTC	59.936	107	CL3278.Contig1_C2;Unigene13481_T1;CL3278.Contig2_C2
CL10264.Contig1_All_3482_2	CTGCTGCTGCTGCTGCTG	CTG(3*6)	434	18	GCGTGGTAGGCTCCCTGAT[CTGCTGCTGCTGCTGCTG]CGAGACGGAGCCGGAGGTGGCGGCGGCCTTGTCGCCCTCGAGCTCGCGGAACTTGTGGAGGTAGAGCTTGA	GCGTGGTAGGCTCCCTGAT	62.531	TCAAGCTCTACCTCCACAAGTTC	59.936	108	CL3278.Contig1_C2;Unigene13481_T1;CL3278.Contig2_C2
CL10264.Contig1_All_3482_3	CTGCTGCTGCTGCTGCTG	CTG(3*6)	434	18	CGTGGTAGGCTCCCTGAT[CTGCTGCTGCTGCTGCTG]CGAGACGGAGCCGGAGGTGGCGGCGGCCTTGTCGCCCTCGAGCTCGCGGAACTTGTGGAGGTAGAGCTTGAG	CGTGGTAGGCTCCCTGAT	58.615	CTCAAGCTCTACCTCCACAAGTT	59.111	108	CL3278.Contig1_C2;Unigene13481_T1;CL3278.Contig2_C2
CL10264.Contig1_All_3482_4	CTGCTGCTGCTGCTGCTG	CTG(3*6)	434	18	GTGGTCGCCATTGCTCCTCGGCGTGGTAGGCTCCCTGAT[CTGCTGCTGCTGCTGCTG]CGAGACGGAGCCGGAGGTGGCGGCGGCCTTGTCGCCCTCGAGCTCGCGGAACTTGTGGAGGTAGAGCTTGA	GTGGTCGCCATTGCTCCT	62.253	TCAAGCTCTACCTCCACAAGTTC	59.936	128	CL3278.Contig1_C2;Unigene13481_T1;CL3278.Contig2_C2
CL10264.Contig1_All_3482_5	CTGCTGCTGCTGCTGCTG	CTG(3*6)	434	18	GCGTGGTAGGCTCCCTGAT[CTGCTGCTGCTGCTGCTG]CGAGACGGAGCCGGAGGTGGCGGCGGCCTTGTCGCCCTCGAGCTCGCGGAACTTGTGGAGGTAGAGCTTGAG	GCGTGGTAGGCTCCCTGAT	62.531	CTCAAGCTCTACCTCCACAAGTT	59.111	109	CL3278.Contig1_C2;Unigene13481_T1;CL3278.Contig2_C2
CL10264.Contig2_All_3483_1	GCAGCAGCAGCAGCAGCAGCA	GCA(3*7)	622	21	TCAAGCTCTACCTCCACAAGTTCCGCGAGCTCGAGGGCGACAAGGCCGCCGCCACCTCCGGCTCCGTCTC[GCAGCAGCAGCAGCAGCAGCA]GATCAGGGAGCCTACCACG	TCAAGCTCTACCTCCACAAGTTC	59.936	CGTGGTAGGCTCCCTGAT	58.615	110	Unigene7960_C2;Unigene6123_T2;Unigene60463_T1;Unigene3284_T3;Unigene55324_C3;Unigene51385_C3
CL10264.Contig2_All_3483_2	GCAGCAGCAGCAGCAGCAGCA	GCA(3*7)	622	21	TCAAGCTCTACCTCCACAAGTTCCGCGAGCTCGAGGGCGACAAGGCCGCCGCCACCTCCGGCTCCGTCTC[GCAGCAGCAGCAGCAGCAGCA]GATCAGGGAGCCTACCACGC	TCAAGCTCTACCTCCACAAGTTC	59.936	GCGTGGTAGGCTCCCTGAT	62.531	111	Unigene7960_C2;Unigene6123_T2;Unigene60463_T1;Unigene3284_T3;Unigene55324_C3;Unigene51385_C3
CL10264.Contig2_All_3483_3	GCAGCAGCAGCAGCAGCAGCA	GCA(3*7)	622	21	CTCAAGCTCTACCTCCACAAGTTCCGCGAGCTCGAGGGCGACAAGGCCGCCGCCACCTCCGGCTCCGTCTC[GCAGCAGCAGCAGCAGCAGCA]GATCAGGGAGCCTACCACG	CTCAAGCTCTACCTCCACAAGTT	59.111	CGTGGTAGGCTCCCTGAT	58.615	111	Unigene7960_C2;Unigene6123_T2;Unigene60463_T1;Unigene3284_T3;Unigene55324_C3;Unigene51385_C3
CL10264.Contig2_All_3483_4	GCAGCAGCAGCAGCAGCAGCA	GCA(3*7)	622	21	TCAAGCTCTACCTCCACAAGTTCCGCGAGCTCGAGGGCGACAAGGCCGCCGCCACCTCCGGCTCCGTCTC[GCAGCAGCAGCAGCAGCAGCA]GATCAGGGAGCCTACCACGCCGAGGAGCAATGGCGACCAC	TCAAGCTCTACCTCCACAAGTTC	59.936	GTGGTCGCCATTGCTCCT	62.253	131	Unigene7960_C2;Unigene6123_T2;Unigene60463_T1;Unigene3284_T3;Unigene55324_C3;Unigene51385_C3
CL10264.Contig2_All_3483_5	GCAGCAGCAGCAGCAGCAGCA	GCA(3*7)	622	21	CTCAAGCTCTACCTCCACAAGTTCCGCGAGCTCGAGGGCGACAAGGCCGCCGCCACCTCCGGCTCCGTCTC[GCAGCAGCAGCAGCAGCAGCA]GATCAGGGAGCCTACCACGC	CTCAAGCTCTACCTCCACAAGTT	59.111	GCGTGGTAGGCTCCCTGAT	62.531	112	Unigene7960_C2;Unigene6123_T2;Unigene60463_T1;Unigene3284_T3;Unigene55324_C3;Unigene51385_C3
CL10275.Contig3_All_3484_1	GGCGGCGGCGGCGGCGGC	GGC(3*6)	1461	18	CTGCGACCTCTGCTGCTGCAGCGTCTGT[GGCGGCGGCGGCGGCGGC]TCTGCCTTTGCCATCTGCACCGCCGGCTGCGGCGCGGGAGGCGGCGCCACCTGCTGGTTCTGCTGCTGCCGGCGAACGATCTCCTGGATGTCCTTG	CTGCGACCTCTGCTGCTG	62.135	CAAGGACATCCAGGAGATCG	60.612	142	Unigene41402_C1;Unigene62271_T3;Unigene48053_T1;Unigene68067_C3;Unigene37728_T2;Unigene6814_T3;Unigene52927_C2;Unigene98231_C3;Unigene16244_T2
CL10275.Contig3_All_3484_2	GGCGGCGGCGGCGGCGGC	GGC(3*6)	1461	18	CTGCGACCTCTGCTGCTGCAGCGTCTGT[GGCGGCGGCGGCGGCGGC]TCTGCCTTTGCCATCTGCACCGCCGGCTGCGGCGCGGGAGGCGGCGCCACCTGCTGGTTCTGCTGCTGCCGGCGAACGATCTCCTGGATGTCCTTGGC	CTGCGACCTCTGCTGCTG	62.135	GCCAAGGACATCCAGGAGAT	61.404	144	Unigene41402_C1;Unigene62271_T3;Unigene48053_T1;Unigene68067_C3;Unigene37728_T2;Unigene6814_T3;Unigene52927_C2;Unigene98231_C3;Unigene16244_T2
CL10275.Contig3_All_3484_3	GGCGGCGGCGGCGGCGGC	GGC(3*6)	1461	18	CTGCGACCTCTGCTGCTGCAGCGTCTGT[GGCGGCGGCGGCGGCGGC]TCTGCCTTTGCCATCTGCACCGCCGGCTGCGGCGCGGGAGGCGGCGCCACCTGCTGGTTCTGCTGCTGCCGGCGAACGATCTCCTGGATGTCCT	CTGCGACCTCTGCTGCTG	62.135	AGGACATCCAGGAGATCGTT	58.54	140	Unigene41402_C1;Unigene62271_T3;Unigene48053_T1;Unigene68067_C3;Unigene37728_T2;Unigene6814_T3;Unigene52927_C2;Unigene98231_C3;Unigene16244_T2
CL10275.Contig3_All_3484_4	GGCGGCGGCGGCGGCGGC	GGC(3*6)	1461	18	GCTGCGACCTCTGCTGCTGCAGCGTCTGT[GGCGGCGGCGGCGGCGGC]TCTGCCTTTGCCATCTGCACCGCCGGCTGCGGCGCGGGAGGCGGCGCCACCTGCTGGTTCTGCTGCTGCCGGCGAACGATCTCCTGGATGTCCTTG	GCTGCGACCTCTGCTGCT	63.084	CAAGGACATCCAGGAGATCG	60.612	143	Unigene41402_C1;Unigene62271_T3;Unigene48053_T1;Unigene68067_C3;Unigene37728_T2;Unigene6814_T3;Unigene52927_C2;Unigene98231_C3;Unigene16244_T2
CL10275.Contig3_All_3484_5	GGCGGCGGCGGCGGCGGC	GGC(3*6)	1461	18	GCTGCGACCTCTGCTGCTGCAGCGTCTGT[GGCGGCGGCGGCGGCGGC]TCTGCCTTTGCCATCTGCACCGCCGGCTGCGGCGCGGGAGGCGGCGCCACCTGCTGGTTCTGCTGCTGCCGGCGAACGATCTCCTGGATGTC	GCTGCGACCTCTGCTGCT	63.084	GACATCCAGGAGATCGTTCG	60.622	139	Unigene41402_C1;Unigene62271_T3;Unigene48053_T1;Unigene68067_C3;Unigene37728_T2;Unigene6814_T3;Unigene52927_C2;Unigene98231_C3;Unigene16244_T2
CL10275.Contig3_All_3485_1	CGGCGGCGGCGGCGGCGG	CGG(3*6)	1653	18	ATGTGCTGCTTGAGGATTTTGGTGTCGGCGGCGGGGTACAGATTCGGCGCAAGGCCGTCGCGC[CGGCGGCGGCGGCGGCGG]GAGACGCAGAGGAAGAGCAGGAGGAGC	ATGTGCTGCTTGAGGATTTTG	60.264	GCTCCTCCTGCTCTTCCTCT	60.238	108	Unigene41402_C1;Unigene62271_T3;Unigene48053_T1;Unigene68067_C3;Unigene37728_T2;Unigene6814_T3;Unigene52927_C2;Unigene98231_C3;Unigene16244_T2
CL10275.Contig3_All_3485_2	CGGCGGCGGCGGCGGCGG	CGG(3*6)	1653	18	CATGTGCTGCTTGAGGATTTTGGTGTCGGCGGCGGGGTACAGATTCGGCGCAAGGCCGTCGCGC[CGGCGGCGGCGGCGGCGG]GAGACGCAGAGGAAGAGCAGGAGGAGC	CATGTGCTGCTTGAGGATTTT	60.264	GCTCCTCCTGCTCTTCCTCT	60.238	109	Unigene41402_C1;Unigene62271_T3;Unigene48053_T1;Unigene68067_C3;Unigene37728_T2;Unigene6814_T3;Unigene52927_C2;Unigene98231_C3;Unigene16244_T2
CL10275.Contig3_All_3485_3	CGGCGGCGGCGGCGGCGG	CGG(3*6)	1653	18	CTGCTTGAGGATTTTGGTGTCGGCGGCGGGGTACAGATTCGGCGCAAGGCCGTCGCGC[CGGCGGCGGCGGCGGCGG]GAGACGCAGAGGAAGAGCAGGAGGAGC	CTGCTTGAGGATTTTGGTGTC	59.726	GCTCCTCCTGCTCTTCCTCT	60.238	103	Unigene41402_C1;Unigene62271_T3;Unigene48053_T1;Unigene68067_C3;Unigene37728_T2;Unigene6814_T3;Unigene52927_C2;Unigene98231_C3;Unigene16244_T2
CL10275.Contig3_All_3485_4	CGGCGGCGGCGGCGGCGG	CGG(3*6)	1653	18	ATGTGCTGCTTGAGGATTTTGGTGTCGGCGGCGGGGTACAGATTCGGCGCAAGGCCGTCGCGC[CGGCGGCGGCGGCGGCGG]GAGACGCAGAGGAAGAGCAGGAGGAG	ATGTGCTGCTTGAGGATTTTG	60.264	CTCCTCCTGCTCTTCCTCTG	59.275	107	Unigene41402_C1;Unigene62271_T3;Unigene48053_T1;Unigene68067_C3;Unigene37728_T2;Unigene6814_T3;Unigene52927_C2;Unigene98231_C3;Unigene16244_T2
CL10275.Contig3_All_3485_5	CGGCGGCGGCGGCGGCGG	CGG(3*6)	1653	18	CATGTGCTGCTTGAGGATTTTGGTGTCGGCGGCGGGGTACAGATTCGGCGCAAGGCCGTCGCGC[CGGCGGCGGCGGCGGCGG]GAGACGCAGAGGAAGAGCAGGAGGAG	CATGTGCTGCTTGAGGATTTT	60.264	CTCCTCCTGCTCTTCCTCTG	59.275	108	Unigene41402_C1;Unigene62271_T3;Unigene48053_T1;Unigene68067_C3;Unigene37728_T2;Unigene6814_T3;Unigene52927_C2;Unigene98231_C3;Unigene16244_T2
CL10277.Contig1_All_3488_1	AGCAAAGCAAAGCAAAGCAA	AGCAA(5*4)	898	20	AGATCTGTAGGATTTCTCCGTCCCGTTTGGACTCTAGAATTCGATCTAATTTCCG[AGCAAAGCAAAGCAAAGCAA]AAGGTGCGTCCACCGGCTGGTAGGGAAGACACGCCTGCGGCTGATCCGCGCAGGTCAATTTGTCCTAACCTTCTCACTC	AGATCTGTAGGATTTCTCCGTCC	59.981	GAGTGAGAAGGTTAGGACAAATTGA	60.05	154	Unigene80467_C2;Unigene55406_T3;Unigene68447_C1;CL7089.Contig1_C3;Unigene47224_T2
CL10277.Contig1_All_3488_2	AGCAAAGCAAAGCAAAGCAA	AGCAA(5*4)	898	20	AGATCTGTAGGATTTCTCCGTCCCGTTTGGACTCTAGAATTCGATCTAATTTCCG[AGCAAAGCAAAGCAAAGCAA]AAGGTGCGTCCACCGGCTGGTAGGGAAGACACGCCTGCGGCTGATCCGCGCAGGTCAATTTGTCCTAACCTTCTCAC	AGATCTGTAGGATTTCTCCGTCC	59.981	GTGAGAAGGTTAGGACAAATTGA	57.421	152	Unigene80467_C2;Unigene55406_T3;Unigene68447_C1;CL7089.Contig1_C3;Unigene47224_T2
CL10277.Contig1_All_3488_3	AGCAAAGCAAAGCAAAGCAA	AGCAA(5*4)	898	20	AGATCTGTAGGATTTCTCCGTCCCGTTTGGACTCTAGAATTCGATCTAATTTCCG[AGCAAAGCAAAGCAAAGCAA]AAGGTGCGTCCACCGGCTGGTAGGGAAGACACGCCTGCGGCTGATCCGCGCAGGTCAATTTGTCCTAACCTTCTCACT	AGATCTGTAGGATTTCTCCGTCC	59.981	AGTGAGAAGGTTAGGACAAATTGA	58.393	153	Unigene80467_C2;Unigene55406_T3;Unigene68447_C1;CL7089.Contig1_C3;Unigene47224_T2
CL10277.Contig1_All_3488_4	AGCAAAGCAAAGCAAAGCAA	AGCAA(5*4)	898	20	CAGATCTGTAGGATTTCTCCGTCCCGTTTGGACTCTAGAATTCGATCTAATTTCCG[AGCAAAGCAAAGCAAAGCAA]AAGGTGCGTCCACCGGCTGGTAGGGAAGACACGCCTGCGGCTGATCCGCGCAGGTCAATTTGTCCTAACCTTCTCACTC	CAGATCTGTAGGATTTCTCCGTC	59.25	GAGTGAGAAGGTTAGGACAAATTGA	60.05	155	Unigene80467_C2;Unigene55406_T3;Unigene68447_C1;CL7089.Contig1_C3;Unigene47224_T2
CL10277.Contig1_All_3488_5	AGCAAAGCAAAGCAAAGCAA	AGCAA(5*4)	898	20	TCAGATCTGTAGGATTTCTCCGTCCCGTTTGGACTCTAGAATTCGATCTAATTTCCG[AGCAAAGCAAAGCAAAGCAA]AAGGTGCGTCCACCGGCTGGTAGGGAAGACACGCCTGCGGCTGATCCGCGCAGGTCAATTTGTCCTAACCTTCTCACTC	TCAGATCTGTAGGATTTCTCCGT	59.25	GAGTGAGAAGGTTAGGACAAATTGA	60.05	156	Unigene80467_C2;Unigene55406_T3;Unigene68447_C1;CL7089.Contig1_C3;Unigene47224_T2
CL10277.Contig3_All_3489_1	TTTGCTTTGCTTTGCTTTGC	TTTGC(5*4)	195	20	GAGTGAGAAGGTTAGGACAAATTGACCTGCGCGGATCAGCCGCAGGCGTGTCTTCCCTACCAGCCGGTGGACGCACCT[TTTGCTTTGCTTTGCTTTGC]TCGGAAATTAGATCGAATTCTAGAGTCCAAACGGGACGGAGAAATCCTACAGATCT	GAGTGAGAAGGTTAGGACAAATTGA	60.05	AGATCTGTAGGATTTCTCCGTCC	59.981	154	Unigene19717_T2;Unigene81461_T1;Unigene21352_C3;CL7445.Contig1_C2;Unigene33461_T3;Unigene43573_T3;Unigene42992_C1;CL7445.Contig2_C2;Unigene565_C1;Unigene33462_T3
CL10277.Contig3_All_3489_2	TTTGCTTTGCTTTGCTTTGC	TTTGC(5*4)	195	20	GTGAGAAGGTTAGGACAAATTGACCTGCGCGGATCAGCCGCAGGCGTGTCTTCCCTACCAGCCGGTGGACGCACCT[TTTGCTTTGCTTTGCTTTGC]TCGGAAATTAGATCGAATTCTAGAGTCCAAACGGGACGGAGAAATCCTACAGATCT	GTGAGAAGGTTAGGACAAATTGA	57.421	AGATCTGTAGGATTTCTCCGTCC	59.981	152	Unigene19717_T2;Unigene81461_T1;Unigene21352_C3;CL7445.Contig1_C2;Unigene33461_T3;Unigene43573_T3;Unigene42992_C1;CL7445.Contig2_C2;Unigene565_C1;Unigene33462_T3
CL10277.Contig3_All_3489_3	TTTGCTTTGCTTTGCTTTGC	TTTGC(5*4)	195	20	AGTGAGAAGGTTAGGACAAATTGACCTGCGCGGATCAGCCGCAGGCGTGTCTTCCCTACCAGCCGGTGGACGCACCT[TTTGCTTTGCTTTGCTTTGC]TCGGAAATTAGATCGAATTCTAGAGTCCAAACGGGACGGAGAAATCCTACAGATCT	AGTGAGAAGGTTAGGACAAATTGA	58.393	AGATCTGTAGGATTTCTCCGTCC	59.981	153	Unigene19717_T2;Unigene81461_T1;Unigene21352_C3;CL7445.Contig1_C2;Unigene33461_T3;Unigene43573_T3;Unigene42992_C1;CL7445.Contig2_C2;Unigene565_C1;Unigene33462_T3
CL10277.Contig3_All_3489_4	TTTGCTTTGCTTTGCTTTGC	TTTGC(5*4)	195	20	GAGTGAGAAGGTTAGGACAAATTGACCTGCGCGGATCAGCCGCAGGCGTGTCTTCCCTACCAGCCGGTGGACGCACCT[TTTGCTTTGCTTTGCTTTGC]TCGGAAATTAGATCGAATTCTAGAGTCCAAACGGGACGGAGAAATCCTACAGATCTG	GAGTGAGAAGGTTAGGACAAATTGA	60.05	CAGATCTGTAGGATTTCTCCGTC	59.25	155	Unigene19717_T2;Unigene81461_T1;Unigene21352_C3;CL7445.Contig1_C2;Unigene33461_T3;Unigene43573_T3;Unigene42992_C1;CL7445.Contig2_C2;Unigene565_C1;Unigene33462_T3
CL10277.Contig3_All_3489_5	TTTGCTTTGCTTTGCTTTGC	TTTGC(5*4)	195	20	GAGTGAGAAGGTTAGGACAAATTGACCTGCGCGGATCAGCCGCAGGCGTGTCTTCCCTACCAGCCGGTGGACGCACCT[TTTGCTTTGCTTTGCTTTGC]TCGGAAATTAGATCGAATTCTAGAGTCCAAACGGGACGGAGAAATCCTACAGATCTGA	GAGTGAGAAGGTTAGGACAAATTGA	60.05	TCAGATCTGTAGGATTTCTCCGT	59.25	156	Unigene19717_T2;Unigene81461_T1;Unigene21352_C3;CL7445.Contig1_C2;Unigene33461_T3;Unigene43573_T3;Unigene42992_C1;CL7445.Contig2_C2;Unigene565_C1;Unigene33462_T3
CL1027.Contig4_All_439_1	TGTGTGTGTGTGTG	TG(2*7)	220	14	CCACCTCTGAAACAAATGGATACTCCATCAGCAGCTGCTCTCTACATATACAAGGGCCCTTTTTTTT[TGTGTGTGTGTGTG]GCTTTTCGTGTTCTAAACAAGCACCTGCCAGTAGGCAGCGAAAGAAAAGGGCTTGAGCTAAAGA	CCACCTCTGAAACAAATGGATAC	59.755	TCTTTAGCTCAAGCCCTTTTCTT	60.033	145	CL8722.Contig2_C1
CL1027.Contig4_All_439_2	TGTGTGTGTGTGTG	TG(2*7)	220	14	ACAAATGGATACTCCATCAGCAGCTGCTCTCTACATATACAAGGGCCCTTTTTTTT[TGTGTGTGTGTGTG]GCTTTTCGTGTTCTAAACAAGCACCTGCCAGTAGGCAGCGAAAGAAAAGGGCTTGAGCTAAAGA	ACAAATGGATACTCCATCAGCAG	60.387	TCTTTAGCTCAAGCCCTTTTCTT	60.033	134	CL8722.Contig2_C1
CL1027.Contig4_All_439_4	TGTGTGTGTGTGTG	TG(2*7)	220	14	CCACCTCTGAAACAAATGGATACTCCATCAGCAGCTGCTCTCTACATATACAAGGGCCCTTTTTTTT[TGTGTGTGTGTGTG]GCTTTTCGTGTTCTAAACAAGCACCTGCCAGTAGGCAGCGAAAGAAAAGGGCTTGAGCTAAAG	CCACCTCTGAAACAAATGGATAC	59.755	CTTTAGCTCAAGCCCTTTTCTTT	59.606	144	CL8722.Contig2_C1
CL1027.Contig4_All_439_5	TGTGTGTGTGTGTG	TG(2*7)	220	14	CCACCTCTGAAACAAATGGATACTCCATCAGCAGCTGCTCTCTACATATACAAGGGCCCTTTTTTTT[TGTGTGTGTGTGTG]GCTTTTCGTGTTCTAAACAAGCACCTGCCAGTAGGCAGCGAAAGAAAAGGGCTTGAGCTAAAGAC	CCACCTCTGAAACAAATGGATAC	59.755	GTCTTTAGCTCAAGCCCTTTTCT	59.595	146	CL8722.Contig2_C1
CL10293.Contig1_All_3490_1	CGAACGAACGAACGAACGAA	CGAA(4*5)	2700	20	GTTGTTCAAGTAACTCCTGGGTGTTCCTCCTC[CGAACGAACGAACGAACGAA]CACCGAGCCGGGACGACGGGGAGAGGGAGACCAGCCCCGGACGACTCCAAGCACGCAGGAC	GTTGTTCAAGTAACTCCTGGGTG	59.95	GTCCTGCGTGCTTGGAGT	59.988	113	Unigene22137_C1;CL4546.Contig2_C2;Unigene28872_T3;Unigene15422_T2;CL4970.Contig2_T1;CL7022.Contig1_C3
CL10293.Contig1_All_3490_2	CGAACGAACGAACGAACGAA	CGAA(4*5)	2700	20	TGTTGTTCAAGTAACTCCTGGGTGTTCCTCCTC[CGAACGAACGAACGAACGAA]CACCGAGCCGGGACGACGGGGAGAGGGAGACCAGCCCCGGACGACTCCAAGCACGCAGGAC	TGTTGTTCAAGTAACTCCTGGGT	59.95	GTCCTGCGTGCTTGGAGT	59.988	114	Unigene22137_C1;CL4546.Contig2_C2;Unigene28872_T3;Unigene15422_T2;CL4970.Contig2_T1;CL7022.Contig1_C3
CL10293.Contig1_All_3490_3	CGAACGAACGAACGAACGAA	CGAA(4*5)	2700	20	GTTGTTCAAGTAACTCCTGGGTGTTCCTCCTC[CGAACGAACGAACGAACGAA]CACCGAGCCGGGACGACGGGGAGAGGGAGACCAGCCCCGGACGACTCCAAGCACGCAGGACT	GTTGTTCAAGTAACTCCTGGGTG	59.95	AGTCCTGCGTGCTTGGAGT	61.025	114	Unigene22137_C1;CL4546.Contig2_C2;Unigene28872_T3;Unigene15422_T2;CL4970.Contig2_T1;CL7022.Contig1_C3
CL10293.Contig1_All_3490_4	CGAACGAACGAACGAACGAA	CGAA(4*5)	2700	20	TGTTGTTCAAGTAACTCCTGGGTGTTCCTCCTC[CGAACGAACGAACGAACGAA]CACCGAGCCGGGACGACGGGGAGAGGGAGACCAGCCCCGGACGACTCCAAGCACGCAGGACT	TGTTGTTCAAGTAACTCCTGGGT	59.95	AGTCCTGCGTGCTTGGAGT	61.025	115	Unigene22137_C1;CL4546.Contig2_C2;Unigene28872_T3;Unigene15422_T2;CL4970.Contig2_T1;CL7022.Contig1_C3
CL10293.Contig1_All_3490_5	CGAACGAACGAACGAACGAA	CGAA(4*5)	2700	20	AATTGTGGCCATAGTTGTTGTTCAAGTAACTCCTGGGTGTTCCTCCTC[CGAACGAACGAACGAACGAA]CACCGAGCCGGGACGACGGGGAGAGGGAGACCAGCCCCGGACGACTCCAAGCACGCAGGAC	AATTGTGGCCATAGTTGTTGTTC	60.163	GTCCTGCGTGCTTGGAGT	59.988	129	Unigene22137_C1;CL4546.Contig2_C2;Unigene28872_T3;Unigene15422_T2;CL4970.Contig2_T1;CL7022.Contig1_C3
CL10318.Contig2_All_3493_1	CGGCGGCGGCGGCGG	CGG(3*5)	617	15	CAGGATCTCTCGAGGCAGACGGAGCAGGCCTCGTCGATGTTGACGTCGTCGTCGT[CGGCGGCGGCGGCGG]GGTTGAACGTCGGTGAGGTGGCGGCGTGGTCGGCGGCGATGACGAGGAGGGAGGGGAGCGGGAGCGAGAGGTAGGCGGAGGGAG	CAGGATCTCTCGAGGCAGAC	60.096	CTCCCTCCGCCTACCTCTC	61.275	154	Unigene34920_C2;Unigene17925_C1;Unigene60365_T3;CL5331.Contig2_C2;Unigene40841_C3;CL5331.Contig1_C2
CL10318.Contig2_All_3493_2	CGGCGGCGGCGGCGG	CGG(3*5)	617	15	CAGGATCTCTCGAGGCAGACGGAGCAGGCCTCGTCGATGTTGACGTCGTCGTCGT[CGGCGGCGGCGGCGG]GGTTGAACGTCGGTGAGGTGGCGGCGTGGTCGGCGGCGATGACGAGGAGGGAGGGGAGCGGGAGCGAGAGGTAGGCGGAGGGA	CAGGATCTCTCGAGGCAGAC	60.096	TCCCTCCGCCTACCTCTC	60.303	153	Unigene34920_C2;Unigene17925_C1;Unigene60365_T3;CL5331.Contig2_C2;Unigene40841_C3;CL5331.Contig1_C2
CL10318.Contig2_All_3493_3	CGGCGGCGGCGGCGG	CGG(3*5)	617	15	CAGGATCTCTCGAGGCAGACGGAGCAGGCCTCGTCGATGTTGACGTCGTCGTCGT[CGGCGGCGGCGGCGG]GGTTGAACGTCGGTGAGGTGGCGGCGTGGTCGGCGGCGATGACGAGGAGGGAGGG	CAGGATCTCTCGAGGCAGAC	60.096	CCCTCCCTCCTCGTCATC	60.574	125	Unigene34920_C2;Unigene17925_C1;Unigene60365_T3;CL5331.Contig2_C2;Unigene40841_C3;CL5331.Contig1_C2
CL10318.Contig2_All_3493_4	CGGCGGCGGCGGCGG	CGG(3*5)	617	15	CAGGATCTCTCGAGGCAGACGGAGCAGGCCTCGTCGATGTTGACGTCGTCGTCGT[CGGCGGCGGCGGCGG]GGTTGAACGTCGGTGAGGTGGCGGCGTGGTCGGCGGCGATGACGAGGAGGGAGGGGAGCGGGAGCGAGAGGTAG	CAGGATCTCTCGAGGCAGAC	60.096	CTACCTCTCGCTCCCGCT	60.656	144	Unigene34920_C2;Unigene17925_C1;Unigene60365_T3;CL5331.Contig2_C2;Unigene40841_C3;CL5331.Contig1_C2
CL10318.Contig2_All_3493_5	CGGCGGCGGCGGCGG	CGG(3*5)	617	15	CAGGATCTCTCGAGGCAGACGGAGCAGGCCTCGTCGATGTTGACGTCGTCGTCGT[CGGCGGCGGCGGCGG]GGTTGAACGTCGGTGAGGTGGCGGCGTGGTCGGCGGCGATGACGAGGAGGGAGGGGAGCGGGAGCGAGAGGTAGGCGGAG	CAGGATCTCTCGAGGCAGAC	60.096	CTCCGCCTACCTCTCGCT	60.656	150	Unigene34920_C2;Unigene17925_C1;Unigene60365_T3;CL5331.Contig2_C2;Unigene40841_C3;CL5331.Contig1_C2
CL1031.Contig3_All_442_1	AGGAGGAGGAGGAGGAGG	AGG(3*6)	643	18	TATTCTTCCGATGGAAATGATTGTTCAACGCAGAGGTCGGTTTGATGAA[AGGAGGAGGAGGAGGAGG]AACGTGAGAATATCGGGAAGGATCGTGGAATAGGGGAGATGATTCTTCTTCGTTAATGTTCATTGGC	TATTCTTCCGATGGAAATGATTG	60.155	GCCAATGAACATTAACGAAGAAG	60.017	134	CL2147.Contig1_C2;Unigene70210_T1;Unigene69783_T1;CL7699.Contig1_C3;Unigene55518_T1;Unigene1244_C1;Unigene20415_T3;Unigene54352_T3
CL1031.Contig3_All_442_2	AGGAGGAGGAGGAGGAGG	AGG(3*6)	643	18	TATTCTTCCGATGGAAATGATTGTTCAACGCAGAGGTCGGTTTGATGAA[AGGAGGAGGAGGAGGAGG]AACGTGAGAATATCGGGAAGGATCGTGGAATAGGGGAGATGATTCTTCTTCG	TATTCTTCCGATGGAAATGATTG	60.155	CGAAGAAGAATCATCTCCCCTAT	59.945	119	CL2147.Contig1_C2;Unigene70210_T1;Unigene69783_T1;CL7699.Contig1_C3;Unigene55518_T1;Unigene1244_C1;Unigene20415_T3;Unigene54352_T3
CL1031.Contig3_All_442_3	AGGAGGAGGAGGAGGAGG	AGG(3*6)	643	18	TATTCTTCCGATGGAAATGATTGTTCAACGCAGAGGTCGGTTTGATGAA[AGGAGGAGGAGGAGGAGG]AACGTGAGAATATCGGGAAGGATCGTGGAATAGGGGAGATGATTCTT	TATTCTTCCGATGGAAATGATTG	60.155	AAGAATCATCTCCCCTATTCCAC	59.698	114	CL2147.Contig1_C2;Unigene70210_T1;Unigene69783_T1;CL7699.Contig1_C3;Unigene55518_T1;Unigene1244_C1;Unigene20415_T3;Unigene54352_T3
CL1031.Contig3_All_442_4	AGGAGGAGGAGGAGGAGG	AGG(3*6)	643	18	TTCTTATTCTTCCGATGGAAATGATTGTTCAACGCAGAGGTCGGTTTGATGAA[AGGAGGAGGAGGAGGAGG]AACGTGAGAATATCGGGAAGGATCGTGGAATAGGGGAGATGATTCTTCTTCGTTAATGTTCATTGGC	TTCTTATTCTTCCGATGGAAATG	59.47	GCCAATGAACATTAACGAAGAAG	60.017	138	CL2147.Contig1_C2;Unigene70210_T1;Unigene69783_T1;CL7699.Contig1_C3;Unigene55518_T1;Unigene1244_C1;Unigene20415_T3;Unigene54352_T3
CL1031.Contig3_All_442_5	AGGAGGAGGAGGAGGAGG	AGG(3*6)	643	18	TTCTTATTCTTCCGATGGAAATGATTGTTCAACGCAGAGGTCGGTTTGATGAA[AGGAGGAGGAGGAGGAGG]AACGTGAGAATATCGGGAAGGATCGTGGAATAGGGGAGATGATTCTTCTTCG	TTCTTATTCTTCCGATGGAAATG	59.47	CGAAGAAGAATCATCTCCCCTAT	59.945	123	CL2147.Contig1_C2;Unigene70210_T1;Unigene69783_T1;CL7699.Contig1_C3;Unigene55518_T1;Unigene1244_C1;Unigene20415_T3;Unigene54352_T3
CL10320.Contig1_All_3494_5	GCCGCCGCCGCCGCCGCC	GCC(3*6)	223	18	CTCACACGCCACCTCCTCGCCTCCTCCTCCTCTTCCGGCGAGCTCTCCTCGGTGGGCGCCCCT[GCCGCCGCCGCCGCCGCC]AGCCCCGCCACCGCCGCCGCATCCAAGGGCTTCGCCGCTGTGCTGGTCTGCATCTTCGAGGATCCT	CTCACACGCCACCTCCTC	60.415	AGGATCCTCGAAGATGCAGAC	60.75	147	CL3102.Contig2_T1;CL3671.Contig3_T3;CL3671.Contig2_T3
CL10325.Contig1_All_3498_1	TCATCATCATCATCATCATCATCATCATCA	TCA(3*10)	163	30	CCAGTTGAACAAGGAGTTAAACGTAAACGAGCGGAAATGAAACTCTCACCACCATCATCACCG[TCATCATCATCATCATCATCATCATCATCA]ACAACAACAACATTTCCCATGAACACCAATCCGTCATCTCCAAATAAACAAC	CCAGTTGAACAAGGAGTTAAACG	60.075	GTTGTTTATTTGGAGATGACGGA	60.23	145	Unigene32055_C3;Unigene9711_C2;Unigene8540_C1
CL10325.Contig1_All_3498_2	TCATCATCATCATCATCATCATCATCATCA	TCA(3*10)	163	30	CCAGTTGAACAAGGAGTTAAACGTAAACGAGCGGAAATGAAACTCTCACCACCATCATCACCG[TCATCATCATCATCATCATCATCATCATCA]ACAACAACAACATTTCCCATGAACACCAATCCGTCATCTCCAAATAAAC	CCAGTTGAACAAGGAGTTAAACG	60.075	GTTTATTTGGAGATGACGGATTG	59.729	142	Unigene32055_C3;Unigene9711_C2;Unigene8540_C1
CL10325.Contig1_All_3498_3	TCATCATCATCATCATCATCATCATCATCA	TCA(3*10)	163	30	CCAGTTGAACAAGGAGTTAAACGTAAACGAGCGGAAATGAAACTCTCACCACCATCATCACCG[TCATCATCATCATCATCATCATCATCATCA]ACAACAACAACATTTCCCATGAACACCAATCCGTCATCTCCAAATAAACA	CCAGTTGAACAAGGAGTTAAACG	60.075	TGTTTATTTGGAGATGACGGATT	59.729	143	Unigene32055_C3;Unigene9711_C2;Unigene8540_C1
CL10325.Contig1_All_3498_4	TCATCATCATCATCATCATCATCATCATCA	TCA(3*10)	163	30	CCAGTTGAACAAGGAGTTAAACGTAAACGAGCGGAAATGAAACTCTCACCACCATCATCACCG[TCATCATCATCATCATCATCATCATCATCA]ACAACAACAACATTTCCCATGAACACCAATCCGTCATCTCCAAATAAACAA	CCAGTTGAACAAGGAGTTAAACG	60.075	TTGTTTATTTGGAGATGACGGAT	59.729	144	Unigene32055_C3;Unigene9711_C2;Unigene8540_C1
CL10325.Contig1_All_3498_5	TCATCATCATCATCATCATCATCATCATCA	TCA(3*10)	163	30	GAAATGAAACTCTCACCACCATCATCACCG[TCATCATCATCATCATCATCATCATCATCA]ACAACAACAACATTTCCCATGAACACCAATCCGTCATCTCCAAATAAACAAC	GAAATGAAACTCTCACCACCATC	59.862	GTTGTTTATTTGGAGATGACGGA	60.23	112	Unigene32055_C3;Unigene9711_C2;Unigene8540_C1
CL10325.Contig1_All_3499_1	TCATCATCATCATCA	TCA(3*5)	331	15	ACTTCATCACCAAATAAAAGCCAATCATTAGTTTTGAAAAAACCTTGCGCACTCACGGCTTTAACATCATCG[TCATCATCATCATCA]ACAACAGATGATATCCCAATGTTTAATTATATTCAAGCTGCTCAAATGTGTACTCGTCTTTTACGGGAACAAG	ACTTCATCACCAAATAAAAGCCA	59.891	CTTGTTCCCGTAAAAGACGAGTA	59.71	160	Unigene32055_C3;Unigene9711_C2;Unigene8540_C1
CL10325.Contig1_All_3499_2	TCATCATCATCATCA	TCA(3*5)	331	15	ACTTCATCACCAAATAAAAGCCAATCATTAGTTTTGAAAAAACCTTGCGCACTCACGGCTTTAACATCATCG[TCATCATCATCATCA]ACAACAGATGATATCCCAATGTTTAATTATATTCAAGCTGCTCAAATGTGTACTCGT	ACTTCATCACCAAATAAAAGCCA	59.891	ACGAGTACACATTTGAGCAGCTT	60.369	144	Unigene32055_C3;Unigene9711_C2;Unigene8540_C1
CL10325.Contig1_All_3499_3	TCATCATCATCATCA	TCA(3*5)	331	15	TCATCACCAAATAAAAGCCAATCATTAGTTTTGAAAAAACCTTGCGCACTCACGGCTTTAACATCATCG[TCATCATCATCATCA]ACAACAGATGATATCCCAATGTTTAATTATATTCAAGCTGCTCAAATGTGTACTCGTCTTTTACGGGAACAAG	TCATCACCAAATAAAAGCCAATC	60.194	CTTGTTCCCGTAAAAGACGAGTA	59.71	157	Unigene32055_C3;Unigene9711_C2;Unigene8540_C1
CL10325.Contig1_All_3499_4	TCATCATCATCATCA	TCA(3*5)	331	15	ACTTCATCACCAAATAAAAGCCAATCATTAGTTTTGAAAAAACCTTGCGCACTCACGGCTTTAACATCATCG[TCATCATCATCATCA]ACAACAGATGATATCCCAATGTTTAATTATATTCAAGCTGCTCAAATGTGTACTC	ACTTCATCACCAAATAAAAGCCA	59.891	GAGTACACATTTGAGCAGCTTGA	59.576	142	Unigene32055_C3;Unigene9711_C2;Unigene8540_C1
CL10325.Contig1_All_3499_5	TCATCATCATCATCA	TCA(3*5)	331	15	TTCATCACCAAATAAAAGCCAATCATTAGTTTTGAAAAAACCTTGCGCACTCACGGCTTTAACATCATCG[TCATCATCATCATCA]ACAACAGATGATATCCCAATGTTTAATTATATTCAAGCTGCTCAAATGTGTACTCGTCTTTTACGGGAACAAG	TTCATCACCAAATAAAAGCCAAT	59.741	CTTGTTCCCGTAAAAGACGAGTA	59.71	158	Unigene32055_C3;Unigene9711_C2;Unigene8540_C1
CL10343.Contig1_All_3502_1	GAGGAGGAGGAGGAG	GAG(3*5)	286	15	ACGACGAATCAGACGAATCA[GAGGAGGAGGAGGAG]CAAGACGAATCTCCAGTCCCACGTCCCAGCTACGCGAACCGAGGTCGCCGCACGTCGGTGAGCGCCGAATCCATGGCTCCATCAGCCGAAGAACAAAGTGCCGCAAAAATTGTAATCCCCAAAAC	ACGACGAATCAGACGAATCAG	60.27	GTTTTGGGGATTACAATTTTTGC	60.751	160	Unigene5481_C2;CL4578.Contig1_C1;Unigene17008_T1;Unigene20645_T3;Unigene1778_C3;Unigene36195_T3;Unigene74923_C1
CL10343.Contig1_All_3502_2	GAGGAGGAGGAGGAG	GAG(3*5)	286	15	ACGACGAATCAGACGAATCA[GAGGAGGAGGAGGAG]CAAGACGAATCTCCAGTCCCACGTCCCAGCTACGCGAACCGAGGTCGCCGCACGTCGGTGAGCGCCGAATCCATGGCTCCATCAGCCGAAGAACAAAGTGCCGCAAAAATTGTAATCCCCAAAA	ACGACGAATCAGACGAATCAG	60.27	TTTTGGGGATTACAATTTTTGC	60.057	159	Unigene5481_C2;CL4578.Contig1_C1;Unigene17008_T1;Unigene20645_T3;Unigene1778_C3;Unigene36195_T3;Unigene74923_C1
CL10343.Contig1_All_3502_3	GAGGAGGAGGAGGAG	GAG(3*5)	286	15	ACGACGAATCAGACGAATCA[GAGGAGGAGGAGGAG]CAAGACGAATCTCCAGTCCCACGTCCCAGCTACGCGAACCGAGGTCGCCGCACGTCGGTGAGCGCCGAATCCATGGCTCCATCAGCCGAAGAACAAAGTGCCGCAAAAATTGTAAT	ACGACGAATCAGACGAATCAG	60.27	ATTACAATTTTTGCGGCACTTT	59.91	151	Unigene5481_C2;CL4578.Contig1_C1;Unigene17008_T1;Unigene20645_T3;Unigene1778_C3;Unigene36195_T3;Unigene74923_C1
CL10343.Contig1_All_3502_4	GAGGAGGAGGAGGAG	GAG(3*5)	286	15	ACAACGACGAATCAGACGAATCA[GAGGAGGAGGAGGAG]CAAGACGAATCTCCAGTCCCACGTCCCAGCTACGCGAACCGAGGTCGCCGCACGTCGGTGAGCGCCGAATCCATGGCTCCATCAGCCGAAGAACAAAGTGCCGCAAAAATTGTAAT	ACAACGACGAATCAGACGAAT	59.612	ATTACAATTTTTGCGGCACTTT	59.91	154	Unigene5481_C2;CL4578.Contig1_C1;Unigene17008_T1;Unigene20645_T3;Unigene1778_C3;Unigene36195_T3;Unigene74923_C1
CL10343.Contig1_All_3502_5	GAGGAGGAGGAGGAG	GAG(3*5)	286	15	ACAACGACGAATCAGACGAATCA[GAGGAGGAGGAGGAG]CAAGACGAATCTCCAGTCCCACGTCCCAGCTACGCGAACCGAGGTCGCCGCACGTCGGTGAGCGCCGAATCCATGGCTCCATCAGCCGAAGAACAAAGTGCCGCAAAAATTGTAAT	ACAACGACGAATCAGACGAATC	61.438	ATTACAATTTTTGCGGCACTTT	59.91	154	Unigene5481_C2;CL4578.Contig1_C1;Unigene17008_T1;Unigene20645_T3;Unigene1778_C3;Unigene36195_T3;Unigene74923_C1
CL10362.Contig2_All_3506_1	TTGTTGTTGTTGTTG	TTG(3*5)	153	15	TCGATCAATTGCTGAAACTAATGGTTTAGTTGATGCGATTTTCTTACGTCGTTGATGTTTACTTATAATAGGACGAATAA[TTGTTGTTGTTGTTG]CTGATGTGCCATTATTACGTGTAGG	TCGATCAATTGCTGAAACTAATG	59.266	CCTACACGTAATAATGGCACATC	58.47	120	Unigene42551_C1;Unigene61505_C1;Unigene3845_C1;Unigene10492_C3;CL8226.Contig1_C3;Unigene3968_C2
CL10362.Contig2_All_3506_2	TTGTTGTTGTTGTTG	TTG(3*5)	153	15	AGTTGATGCGATTTTCTTACGTCGTTGATGTTTACTTATAATAGGACGAATAA[TTGTTGTTGTTGTTG]CTGATGTGCCATTATTACGTGTAGGTAATTGAGCATATTTTGAATCTTCTTTTGAATAATCATCATTGAATGTTGAATGAGAAGTTGAGA	AGTTGATGCGATTTTCTTACGTC	59.685	TCTCAACTTCTCATTCAACATTCA	58.882	158	Unigene42551_C1;Unigene61505_C1;Unigene3845_C1;Unigene10492_C3;CL8226.Contig1_C3;Unigene3968_C2
CL10362.Contig2_All_3506_3	TTGTTGTTGTTGTTG	TTG(3*5)	153	15	TCGATCAATTGCTGAAACTAATGGTTTAGTTGATGCGATTTTCTTACGTCGTTGATGTTTACTTATAATAGGACGAATAA[TTGTTGTTGTTGTTG]CTGATGTGCCATTATTACGTGTAGGT	TCGATCAATTGCTGAAACTAATG	59.266	ACCTACACGTAATAATGGCACATC	59.252	121	Unigene42551_C1;Unigene61505_C1;Unigene3845_C1;Unigene10492_C3;CL8226.Contig1_C3;Unigene3968_C2
CL10362.Contig2_All_3506_4	TTGTTGTTGTTGTTG	TTG(3*5)	153	15	CGATTTTCTTACGTCGTTGATGTTTACTTATAATAGGACGAATAA[TTGTTGTTGTTGTTG]CTGATGTGCCATTATTACGTGTAGGTAA	CGATTTTCTTACGTCGTTGATGT	60.408	TTACCTACACGTAATAATGGCACA	58.576	88	Unigene42551_C1;Unigene61505_C1;Unigene3845_C1;Unigene10492_C3;CL8226.Contig1_C3;Unigene3968_C2
CL10362.Contig2_All_3506_5	TTGTTGTTGTTGTTG	TTG(3*5)	153	15	TTCGATCAATTGCTGAAACTAATGGTTTAGTTGATGCGATTTTCTTACGTCGTTGATGTTTACTTATAATAGGACGAATAA[TTGTTGTTGTTGTTG]CTGATGTGCCATTATTACGTGTAGG	TTCGATCAATTGCTGAAACTAATG	60.477	CCTACACGTAATAATGGCACATC	58.47	121	Unigene42551_C1;Unigene61505_C1;Unigene3845_C1;Unigene10492_C3;CL8226.Contig1_C3;Unigene3968_C2
CL10380.Contig1_All_3509_1	TTATTATTATTATTA	TTA(3*5)	153	15	TCTTGGAACAACTAATCCTCGATTTACTCGACCAAATAGTTATTCTGG[TTATTATTATTATTA]TAAAATATTAAAATTGACAGTTTATACAAGTGATACATATCGAATAACATCGAGTGG	TCTTGGAACAACTAATCCTCGAT	59.146	CCACTCGATGTTATTCGATATGT	58.038	120	Unigene24950_C2;Unigene24951_C2;Unigene65443_C3;CL5869.Contig2_C1
CL10380.Contig1_All_3509_2	TTATTATTATTATTA	TTA(3*5)	153	15	TCTTGGAACAACTAATCCTCGATTTACTCGACCAAATAGTTATTCTGG[TTATTATTATTATTA]TAAAATATTAAAATTGACAGTTTATACAAGTGATACATATCGAATAACATCGAGTGGT	TCTTGGAACAACTAATCCTCGAT	59.146	ACCACTCGATGTTATTCGATATG	58.038	121	Unigene24950_C2;Unigene24951_C2;Unigene65443_C3;CL5869.Contig2_C1
CL10380.Contig1_All_3509_3	TTATTATTATTATTA	TTA(3*5)	153	15	TTGGAACAACTAATCCTCGATTTACTCGACCAAATAGTTATTCTGG[TTATTATTATTATTA]TAAAATATTAAAATTGACAGTTTATACAAGTGATACATATCGAATAACATCGAGTGG	TTGGAACAACTAATCCTCGATTT	59.048	CCACTCGATGTTATTCGATATGT	58.038	118	Unigene24950_C2;Unigene24951_C2;Unigene65443_C3;CL5869.Contig2_C1
CL10380.Contig1_All_3509_4	TTATTATTATTATTA	TTA(3*5)	153	15	TTGGAACAACTAATCCTCGATTTACTCGACCAAATAGTTATTCTGG[TTATTATTATTATTA]TAAAATATTAAAATTGACAGTTTATACAAGTGATACATATCGAATAACATCGAGTGGT	TTGGAACAACTAATCCTCGATTT	59.048	ACCACTCGATGTTATTCGATATG	58.038	119	Unigene24950_C2;Unigene24951_C2;Unigene65443_C3;CL5869.Contig2_C1
CL10380.Contig1_All_3509_5	TTATTATTATTATTA	TTA(3*5)	153	15	TCTTGGAACAACTAATCCTCGATTTACTCGACCAAATAGTTATTCTGG[TTATTATTATTATTA]TAAAATATTAAAATTGACAGTTTATACAAGTGATACATATCGAATAACATCGAGTGGT	TCTTGGAACAACTAATCCTCGAT	59.146	ACCACTCGATGTTATTCGATATGT	58.849	121	Unigene24950_C2;Unigene24951_C2;Unigene65443_C3;CL5869.Contig2_C1
CL10382.Contig2_All_3513_1	CGCCGCCGCCGCCGC	CGC(3*5)	481	15	GTCACCGCCTTCCAGCTCA[CGCCGCCGCCGCCGC]CGGAGGGGGAGGAGGCCAAGGCCGCCGCTGGTGAGGAGGGCGCCGCCGCCACCAACTGATCGATCTGCTAGTCGGCAAACAAGCCAAGGAAAAGCGTGTGCTTTTAGTAACGGTA	GTCACCGCCTTCCAGCTC	61.981	TACCGTTACTAAAAGCACACGCT	60.242	149	CL6733.Contig1_C3
CL10382.Contig2_All_3513_2	CGCCGCCGCCGCCGC	CGC(3*5)	481	15	GTCACCGCCTTCCAGCTCA[CGCCGCCGCCGCCGC]CGGAGGGGGAGGAGGCCAAGGCCGCCGCTGGTGAGGAGGGCGCCGCCGCCACCAACTGATCGATCTGCTAGTCGGCAAACAAGCCAAGGAAAAGCGTGTGCTTTTAGTAACGGTAA	GTCACCGCCTTCCAGCTC	61.981	TTACCGTTACTAAAAGCACACGC	60.566	150	CL6733.Contig1_C3
CL1039.Contig4_All_447_1	GCGGCGGCGGCGGCG	GCG(3*5)	1676	15	ATGTACACCATCTCCGCTCGGGCTGCCGGCGCGGCGAGGCGGTCGTGGTCGGCTGCGGCGGCGGCT[GCGGCGGCGGCGGCG]GGGGGCTGAGGGCGGAGAGGGGTTTGGGAGGTTCGAGAAGCTTCTGGAAGGCTCGGGAGGGTACTGGATCGAGATGGT	ATGTACACCATCTCCGCTCG	61.087	ACCATCTCGATCCAGTACCCT	59.832	159	CL1532.Contig1_T3;CL3784.Contig1_T1;Unigene57088_C2;Unigene36532_C1;CL7669.Contig2_C3;CL1532.Contig2_T3;CL7669.Contig3_C3;CL5173.Contig1_T2;CL5173.Contig2_T2;CL3784.Contig2_T1;CL7669.Contig1_C3
CL1039.Contig4_All_447_2	GCGGCGGCGGCGGCG	GCG(3*5)	1676	15	ATGTACACCATCTCCGCTCGGGCTGCCGGCGCGGCGAGGCGGTCGTGGTCGGCTGCGGCGGCGGCT[GCGGCGGCGGCGGCG]GGGGGCTGAGGGCGGAGAGGGGTTTGGGAGGTTCGAGAAGCTTCTGGAAGGCTCGGGAGGGTACTGGATCGAGATGGT	ATGTACACCATCTCCGCTCG	61.087	ACCATCTCGATCCAGTACCCTC	61.625	159	CL1532.Contig1_T3;CL3784.Contig1_T1;Unigene57088_C2;Unigene36532_C1;CL7669.Contig2_C3;CL1532.Contig2_T3;CL7669.Contig3_C3;CL5173.Contig1_T2;CL5173.Contig2_T2;CL3784.Contig2_T1;CL7669.Contig1_C3
CL1039.Contig4_All_447_3	GCGGCGGCGGCGGCG	GCG(3*5)	1676	15	CCGATGTACACCATCTCCGCTCGGGCTGCCGGCGCGGCGAGGCGGTCGTGGTCGGCTGCGGCGGCGGCT[GCGGCGGCGGCGGCG]GGGGGCTGAGGGCGGAGAGGGGTTTGGGAGGTTCGAGAAGCTTCTGGAAGGCTCGGGAGGGTACTGGATCGAGATG	CCGATGTACACCATCTCCG	59.926	CATCTCGATCCAGTACCCTCC	60.858	160	CL1532.Contig1_T3;CL3784.Contig1_T1;Unigene57088_C2;Unigene36532_C1;CL7669.Contig2_C3;CL1532.Contig2_T3;CL7669.Contig3_C3;CL5173.Contig1_T2;CL5173.Contig2_T2;CL3784.Contig2_T1;CL7669.Contig1_C3
CL1039.Contig4_All_447_4	GCGGCGGCGGCGGCG	GCG(3*5)	1676	15	ATGTACACCATCTCCGCTCGGGCTGCCGGCGCGGCGAGGCGGTCGTGGTCGGCTGCGGCGGCGGCT[GCGGCGGCGGCGGCG]GGGGGCTGAGGGCGGAGAGGGGTTTGGGAGGTTCGAGAAGCTTCTGGAAGGCTCGGGAGGGTACTGGATCGAGATG	ATGTACACCATCTCCGCTCG	61.087	CATCTCGATCCAGTACCCTCC	60.858	157	CL1532.Contig1_T3;CL3784.Contig1_T1;Unigene57088_C2;Unigene36532_C1;CL7669.Contig2_C3;CL1532.Contig2_T3;CL7669.Contig3_C3;CL5173.Contig1_T2;CL5173.Contig2_T2;CL3784.Contig2_T1;CL7669.Contig1_C3
CL1039.Contig4_All_447_5	GCGGCGGCGGCGGCG	GCG(3*5)	1676	15	ATGTACACCATCTCCGCTCGGGCTGCCGGCGCGGCGAGGCGGTCGTGGTCGGCTGCGGCGGCGGCT[GCGGCGGCGGCGGCG]GGGGGCTGAGGGCGGAGAGGGGTTTGGGAGGTTCGAGAAGCTTCTGGAAGGCTCGGGAGGGTACTGGATCGAGATGG	ATGTACACCATCTCCGCTCG	61.087	CCATCTCGATCCAGTACCCTC	60.858	158	CL1532.Contig1_T3;CL3784.Contig1_T1;Unigene57088_C2;Unigene36532_C1;CL7669.Contig2_C3;CL1532.Contig2_T3;CL7669.Contig3_C3;CL5173.Contig1_T2;CL5173.Contig2_T2;CL3784.Contig2_T1;CL7669.Contig1_C3
CL10421.Contig3_All_3517_1	CGACGACGACGACGA	CGA(3*5)	258	15	AAAGAGACAGTTAAGGCGACGTTGAAGAGCGGCGATGATAACACAT[CGACGACGACGACGA]CGGCTAAGACCAGCACTACGAACGAA	AAAGAGACAGTTAAGGCGACGTT	60.678	TTCGTTCGTAGTGCTGGTCTTAG	60.821	87	Unigene12825_C2;CL7327.Contig2_C1;CL6469.Contig1_C3
CL10421.Contig3_All_3517_2	CGACGACGACGACGA	CGA(3*5)	258	15	ATCACAGAGATCAAACCAACAGGCGATTCGATCTCGCGATTCTTCAAGAACGTCTTGGGTATAAACTTGGAAGAGAAAGAGACAGTTAAGGCGACGTTGAAGAGCGGCGATGATAACACAT[CGACGACGACGACGA]CGGCTAAGACCAGCACTACGAAC	ATCACAGAGATCAAACCAACAGG	60.409	GTTCGTAGTGCTGGTCTTAGCC	60.323	159	Unigene12825_C2;CL7327.Contig2_C1;CL6469.Contig1_C3
CL10421.Contig3_All_3517_3	CGACGACGACGACGA	CGA(3*5)	258	15	AAAGAGACAGTTAAGGCGACGTTGAAGAGCGGCGATGATAACACAT[CGACGACGACGACGA]CGGCTAAGACCAGCACTACGAACGAA	AAAGAGACAGTTAAGGCGACGTT	60.678	TTCGTTCGTAGTGCTGGTCTTA	59.941	87	Unigene12825_C2;CL7327.Contig2_C1;CL6469.Contig1_C3
CL10421.Contig3_All_3517_4	CGACGACGACGACGA	CGA(3*5)	258	15	AAAGAGACAGTTAAGGCGACGTTGAAGAGCGGCGATGATAACACAT[CGACGACGACGACGA]CGGCTAAGACCAGCACTACGAACGAAA	AAAGAGACAGTTAAGGCGACGTT	60.678	TTTCGTTCGTAGTGCTGGTCTTA	61.156	88	Unigene12825_C2;CL7327.Contig2_C1;CL6469.Contig1_C3
CL10421.Contig3_All_3517_5	CGACGACGACGACGA	CGA(3*5)	258	15	ACGTCTTGGGTATAAACTTGGAAGAGAAAGAGACAGTTAAGGCGACGTTGAAGAGCGGCGATGATAACACAT[CGACGACGACGACGA]CGGCTAAGACCAGCACTACGAACGAA	ACGTCTTGGGTATAAACTTGGAA	58.983	TTCGTTCGTAGTGCTGGTCTTAG	60.821	113	Unigene12825_C2;CL7327.Contig2_C1;CL6469.Contig1_C3
CL10424.Contig1_All_3518_1	GCAGCAGCAGCAGCAGCAGCA	GCA(3*7)	1094	21	ATTCAAGTTCACCACCAGGAGTGCAAGGGAGTGCCAGG[GCAGCAGCAGCAGCAGCAGCA]GCTACTGGTGGCACACAGCCTGCTGCTTCATCCACAAACATGGCCAAGGTTGGTGATTCGTTTGCTTATGACCAG	ATTCAAGTTCACCACCAGGAGT	59.901	CTGGTCATAAGCAAACGAATCAC	60.891	134	Unigene53553_T1;CL4107.Contig2_T3;Unigene53554_T1;CL4996.Contig2_T2;CL2070.Contig2_T3;Unigene33032_C3;CL7295.Contig2_C1;Unigene10297_C2;Unigene63344_C3
CL10424.Contig1_All_3518_2	GCAGCAGCAGCAGCAGCAGCA	GCA(3*7)	1094	21	GAAAGTGGGGATTCAAGTTCACCACCAGGAGTGCAAGGGAGTGCCAGG[GCAGCAGCAGCAGCAGCAGCA]GCTACTGGTGGCACACAGCCTGCTGCTTCATCCACAAACATGGCCAAGGTTGGTGATTCGTTTGCTTATGACCAG	GAAAGTGGGGATTCAAGTTCAC	59.848	CTGGTCATAAGCAAACGAATCAC	60.891	144	Unigene53553_T1;CL4107.Contig2_T3;Unigene53554_T1;CL4996.Contig2_T2;CL2070.Contig2_T3;Unigene33032_C3;CL7295.Contig2_C1;Unigene10297_C2;Unigene63344_C3
CL10424.Contig1_All_3518_3	GCAGCAGCAGCAGCAGCAGCA	GCA(3*7)	1094	21	ATTCAAGTTCACCACCAGGAGTGCAAGGGAGTGCCAGG[GCAGCAGCAGCAGCAGCAGCA]GCTACTGGTGGCACACAGCCTGCTGCTTCATCCACAAACATGGCCAAGGTTGGTGATTCGTTTGCTTATGAC	ATTCAAGTTCACCACCAGGAGT	59.901	GTCATAAGCAAACGAATCACCA	60.003	131	Unigene53553_T1;CL4107.Contig2_T3;Unigene53554_T1;CL4996.Contig2_T2;CL2070.Contig2_T3;Unigene33032_C3;CL7295.Contig2_C1;Unigene10297_C2;Unigene63344_C3
CL10424.Contig1_All_3518_4	GCAGCAGCAGCAGCAGCAGCA	GCA(3*7)	1094	21	ATTCAAGTTCACCACCAGGAGTGCAAGGGAGTGCCAGG[GCAGCAGCAGCAGCAGCAGCA]GCTACTGGTGGCACACAGCCTGCTGCTTCATCCACAAACATGGCCAAGGTTGGTGATTCGTTTGCTTATGACCA	ATTCAAGTTCACCACCAGGAGT	59.901	TGGTCATAAGCAAACGAATCAC	60.003	133	Unigene53553_T1;CL4107.Contig2_T3;Unigene53554_T1;CL4996.Contig2_T2;CL2070.Contig2_T3;Unigene33032_C3;CL7295.Contig2_C1;Unigene10297_C2;Unigene63344_C3
CL10424.Contig2_All_3519_1	GCTGCTGCTGCTGCT	GCT(3*5)	576	15	AGGACGAGGAGCTGATGATGCGCGGGCTGCTGCTCGC[GCTGCTGCTGCTGCT]GGCGGCGGCGGCGCCCGGCGCGGTGCACGGGCAGGGCACCCTGACGTCGCGGGCGGATCTCGCGGGGCTCTAC	AGGACGAGGAGCTGATGATG	60.372	GTAGAGCCCCGCGAGATCC	64.408	125	CL6553.Contig2_C2;Unigene48733_C3;CL7295.Contig1_C1;CL2070.Contig1_T3;Unigene8848_T1;Unigene18780_T3;Unigene5178_T3;CL4996.Contig1_T2;Unigene3494_T3;Unigene68475_C1;CL6553.Contig1_C2;Unigene11791_C3
CL10424.Contig2_All_3519_2	GCTGCTGCTGCTGCT	GCT(3*5)	576	15	GAGGACGAGGAGCTGATGATGCGCGGGCTGCTGCTCGC[GCTGCTGCTGCTGCT]GGCGGCGGCGGCGCCCGGCGCGGTGCACGGGCAGGGCACCCTGACGTCGCGGGCGGATCTCGCGGGGCTCTAC	GAGGACGAGGAGCTGATGAT	59.364	GTAGAGCCCCGCGAGATCC	64.408	126	CL6553.Contig2_C2;Unigene48733_C3;CL7295.Contig1_C1;CL2070.Contig1_T3;Unigene8848_T1;Unigene18780_T3;Unigene5178_T3;CL4996.Contig1_T2;Unigene3494_T3;Unigene68475_C1;CL6553.Contig1_C2;Unigene11791_C3
CL10424.Contig2_All_3519_3	GCTGCTGCTGCTGCT	GCT(3*5)	576	15	AGGACGAGGAGCTGATGATGCGCGGGCTGCTGCTCGC[GCTGCTGCTGCTGCT]GGCGGCGGCGGCGCCCGGCGCGGTGCACGGGCAGGGCACCCTGACGTCGCGGGCGGATCTCGCGGGGCTCTA	AGGACGAGGAGCTGATGATG	60.372	TAGAGCCCCGCGAGATCC	63.725	124	CL6553.Contig2_C2;Unigene48733_C3;CL7295.Contig1_C1;CL2070.Contig1_T3;Unigene8848_T1;Unigene18780_T3;Unigene5178_T3;CL4996.Contig1_T2;Unigene3494_T3;Unigene68475_C1;CL6553.Contig1_C2;Unigene11791_C3
CL10424.Contig2_All_3519_4	GCTGCTGCTGCTGCT	GCT(3*5)	576	15	AGGACGAGGAGCTGATGATGCGCGGGCTGCTGCTCGC[GCTGCTGCTGCTGCT]GGCGGCGGCGGCGCCCGGCGCGGTGCACGGGCAGGGCACCCTGACGTCGCGGGCGGATCTCGCGGGGCTCTACG	AGGACGAGGAGCTGATGATG	60.372	CGTAGAGCCCCGCGAGAT	63.743	126	CL6553.Contig2_C2;Unigene48733_C3;CL7295.Contig1_C1;CL2070.Contig1_T3;Unigene8848_T1;Unigene18780_T3;Unigene5178_T3;CL4996.Contig1_T2;Unigene3494_T3;Unigene68475_C1;CL6553.Contig1_C2;Unigene11791_C3
CL10424.Contig2_All_3519_5	GCTGCTGCTGCTGCT	GCT(3*5)	576	15	GAGGACGAGGAGCTGATGATGCGCGGGCTGCTGCTCGC[GCTGCTGCTGCTGCT]GGCGGCGGCGGCGCCCGGCGCGGTGCACGGGCAGGGCACCCTGACGTCGCGGGCGGATCTCGCGGGGCTCTA	GAGGACGAGGAGCTGATGAT	59.364	TAGAGCCCCGCGAGATCC	63.725	125	CL6553.Contig2_C2;Unigene48733_C3;CL7295.Contig1_C1;CL2070.Contig1_T3;Unigene8848_T1;Unigene18780_T3;Unigene5178_T3;CL4996.Contig1_T2;Unigene3494_T3;Unigene68475_C1;CL6553.Contig1_C2;Unigene11791_C3
CL10424.Contig2_All_3520_1	GCAGCAGCAGCAGCAGCA	GCA(3*6)	1699	18	AGAGGGAAAGTGGGGATTCTAGTGCACCGCCGCCAGGAGCGCAAGGGAGTGCCAGGGCG[GCAGCAGCAGCAGCAGCA]GCTACTGGTGGCACGCAGCCTACTGCTTCATCCACAAACATG	AGAGGGAAAGTGGGGATTCTAGT	60.691	CATGTTTGTGGATGAAGCAGTAG	59.685	119	CL6553.Contig2_C2;Unigene48733_C3;CL7295.Contig1_C1;CL2070.Contig1_T3;Unigene8848_T1;Unigene18780_T3;Unigene5178_T3;CL4996.Contig1_T2;Unigene3494_T3;Unigene68475_C1;CL6553.Contig1_C2;Unigene11791_C3
CL10424.Contig2_All_3520_2	GCAGCAGCAGCAGCAGCA	GCA(3*6)	1699	18	AGAGGGAAAGTGGGGATTCTAGTGCACCGCCGCCAGGAGCGCAAGGGAGTGCCAGGGCG[GCAGCAGCAGCAGCAGCA]GCTACTGGTGGCACGCAGCCTACTGCTTCATCCACAAACAT	AGAGGGAAAGTGGGGATTCTAGT	60.691	ATGTTTGTGGATGAAGCAGTAGG	60.419	118	CL6553.Contig2_C2;Unigene48733_C3;CL7295.Contig1_C1;CL2070.Contig1_T3;Unigene8848_T1;Unigene18780_T3;Unigene5178_T3;CL4996.Contig1_T2;Unigene3494_T3;Unigene68475_C1;CL6553.Contig1_C2;Unigene11791_C3
CL10424.Contig2_All_3520_3	GCAGCAGCAGCAGCAGCA	GCA(3*6)	1699	18	GAGGGAAAGTGGGGATTCTAGTGCACCGCCGCCAGGAGCGCAAGGGAGTGCCAGGGCG[GCAGCAGCAGCAGCAGCA]GCTACTGGTGGCACGCAGCCTACTGCTTCATCCACAAACATG	GAGGGAAAGTGGGGATTCTAGT	59.839	CATGTTTGTGGATGAAGCAGTAG	59.685	118	CL6553.Contig2_C2;Unigene48733_C3;CL7295.Contig1_C1;CL2070.Contig1_T3;Unigene8848_T1;Unigene18780_T3;Unigene5178_T3;CL4996.Contig1_T2;Unigene3494_T3;Unigene68475_C1;CL6553.Contig1_C2;Unigene11791_C3
CL10424.Contig2_All_3520_4	GCAGCAGCAGCAGCAGCA	GCA(3*6)	1699	18	AGGAGTGATCAGAGGGAAAGTGGGGATTCTAGTGCACCGCCGCCAGGAGCGCAAGGGAGTGCCAGGGCG[GCAGCAGCAGCAGCAGCA]GCTACTGGTGGCACGCAGCCTACTGCTTCATCCACAAACATG	AGGAGTGATCAGAGGGAAAGTG	59.739	CATGTTTGTGGATGAAGCAGTAG	59.685	129	CL6553.Contig2_C2;Unigene48733_C3;CL7295.Contig1_C1;CL2070.Contig1_T3;Unigene8848_T1;Unigene18780_T3;Unigene5178_T3;CL4996.Contig1_T2;Unigene3494_T3;Unigene68475_C1;CL6553.Contig1_C2;Unigene11791_C3
CL10424.Contig2_All_3520_5	GCAGCAGCAGCAGCAGCA	GCA(3*6)	1699	18	GAGGGAAAGTGGGGATTCTAGTGCACCGCCGCCAGGAGCGCAAGGGAGTGCCAGGGCG[GCAGCAGCAGCAGCAGCA]GCTACTGGTGGCACGCAGCCTACTGCTTCATCCACAAACAT	GAGGGAAAGTGGGGATTCTAGT	59.839	ATGTTTGTGGATGAAGCAGTAGG	60.419	117	CL6553.Contig2_C2;Unigene48733_C3;CL7295.Contig1_C1;CL2070.Contig1_T3;Unigene8848_T1;Unigene18780_T3;Unigene5178_T3;CL4996.Contig1_T2;Unigene3494_T3;Unigene68475_C1;CL6553.Contig1_C2;Unigene11791_C3
CL10431.Contig2_All_3521_1	CAACAACAACAACAA	CAA(3*5)	677	15	GTATAATCGATCAGCTCCCAATGATGAAATCAAT[CAACAACAACAACAA]ACAGCAGGTCGATGGGATGCTATTTTAGCTGAA	GTATAATCGATCAGCTCCCAATG	59.842	TTCAGCTAAAATAGCATCCCATC	59.621	82	Unigene46879_C2;Unigene68148_C2;Unigene40369_C1;Unigene2913_C1;Unigene69481_C3;Unigene53087_C1;Unigene13050_C2;Unigene4255_C1;Unigene38718_C2;CL5432.Contig1_C3
CL10431.Contig2_All_3521_2	CAACAACAACAACAA	CAA(3*5)	677	15	GTATAATCGATCAGCTCCCAATGATGAAATCAAT[CAACAACAACAACAA]ACAGCAGGTCGATGGGATGCTATTTTAGCTGAACGACAAATGTCAACTTACAGTAATACCAGTAGTAATAGTTCGTATCAACGAACTAGAGGTGGT	GTATAATCGATCAGCTCCCAATG	59.842	ACCACCTCTAGTTCGTTGATACG	59.595	145	Unigene46879_C2;Unigene68148_C2;Unigene40369_C1;Unigene2913_C1;Unigene69481_C3;Unigene53087_C1;Unigene13050_C2;Unigene4255_C1;Unigene38718_C2;CL5432.Contig1_C3
CL10431.Contig2_All_3521_3	CAACAACAACAACAA	CAA(3*5)	677	15	GTATAATCGATCAGCTCCCAATGATGAAATCAAT[CAACAACAACAACAA]ACAGCAGGTCGATGGGATGCTATTTTAGCTGAACGACAAATGTCAACTTACAGTAATACCAGTAGTAATAGTTCGTATCAACGAACTAGAGGTGGTGG	GTATAATCGATCAGCTCCCAATG	59.842	CCACCACCTCTAGTTCGTTGATA	60.41	147	Unigene46879_C2;Unigene68148_C2;Unigene40369_C1;Unigene2913_C1;Unigene69481_C3;Unigene53087_C1;Unigene13050_C2;Unigene4255_C1;Unigene38718_C2;CL5432.Contig1_C3
CL10431.Contig2_All_3521_5	CAACAACAACAACAA	CAA(3*5)	677	15	GTATAATCGATCAGCTCCCAATGATGAAATCAAT[CAACAACAACAACAA]ACAGCAGGTCGATGGGATGCTATTTTAGCTGAACGACAAATGTCAACTTACAGTAATACCAGTAGTAATAGTTCGTATCAACGAACTAGAGGTGGTGGTAGTGGTG	GTATAATCGATCAGCTCCCAATG	59.842	CACCACTACCACCACCTCTAGTT	59.483	155	Unigene46879_C2;Unigene68148_C2;Unigene40369_C1;Unigene2913_C1;Unigene69481_C3;Unigene53087_C1;Unigene13050_C2;Unigene4255_C1;Unigene38718_C2;CL5432.Contig1_C3
CL10431.Contig2_All_3522_1	TCTCTCTCTCTCTC	TC(2*7)	2733	14	CACTCTTTTCTGTTCGTTTCGTTTTT[TCTCTCTCTCTCTC]TATCTCTTTCTCTCTCTTTGACCAAAAGAACTATTTTTTGTTCTCTGTTTATTTGTTCATGTTATGTTCGTTTCATTTTCATATGGATACACGTAAACAGGACCGACATGAATTC	CACTCTTTTCTGTTCGTTTCGTT	59.848	GAATTCATGTCGGTCCTGTTTAC	59.76	155	Unigene46879_C2;Unigene68148_C2;Unigene40369_C1;Unigene2913_C1;Unigene69481_C3;Unigene53087_C1;Unigene13050_C2;Unigene4255_C1;Unigene38718_C2;CL5432.Contig1_C3
CL10431.Contig2_All_3522_2	TCTCTCTCTCTCTC	TC(2*7)	2733	14	CACTCTTTTCTGTTCGTTTCGTTTTT[TCTCTCTCTCTCTC]TATCTCTTTCTCTCTCTTTGACCAAAAGAACTATTTTTTGTTCTCTGTTTATTTGTTCATGTTATGTTCGTTTCATTTTCATATGGATACACGTAAACAGGACCGACAT	CACTCTTTTCTGTTCGTTTCGTT	59.848	ATGTCGGTCCTGTTTACGTGTAT	59.709	149	Unigene46879_C2;Unigene68148_C2;Unigene40369_C1;Unigene2913_C1;Unigene69481_C3;Unigene53087_C1;Unigene13050_C2;Unigene4255_C1;Unigene38718_C2;CL5432.Contig1_C3
CL10431.Contig2_All_3522_3	TCTCTCTCTCTCTC	TC(2*7)	2733	14	CATCAACAATCAAACCTTTCACACGTGATGCCACTCTTTTCTGTTCGTTTCGTTTTT[TCTCTCTCTCTCTC]TATCTCTTTCTCTCTCTTTGACCAAAAGAACTATTTTTTGTTCTCTGTTTATTTGTTCATGTTATGTTCGTTTCATTTTCATATGGA	CATCAACAATCAAACCTTTCACA	59.89	TCCATATGAAAATGAAACGAACA	59.354	158	Unigene46879_C2;Unigene68148_C2;Unigene40369_C1;Unigene2913_C1;Unigene69481_C3;Unigene53087_C1;Unigene13050_C2;Unigene4255_C1;Unigene38718_C2;CL5432.Contig1_C3
CL10431.Contig2_All_3522_4	TCTCTCTCTCTCTC	TC(2*7)	2733	14	TCTTTTCTGTTCGTTTCGTTTTT[TCTCTCTCTCTCTC]TATCTCTTTCTCTCTCTTTGACCAAAAGAACTATTTTTTGTTCTCTGTTTATTTGTTCATGTTATGTTCGTTTCATTTTCATATGGATACACGTAAACAGGACCGACATGAATTC	TCTTTTCTGTTCGTTTCGTTTTT	59.358	GAATTCATGTCGGTCCTGTTTAC	59.76	152	Unigene46879_C2;Unigene68148_C2;Unigene40369_C1;Unigene2913_C1;Unigene69481_C3;Unigene53087_C1;Unigene13050_C2;Unigene4255_C1;Unigene38718_C2;CL5432.Contig1_C3
CL10431.Contig2_All_3522_5	TCTCTCTCTCTCTC	TC(2*7)	2733	14	TCTTTTCTGTTCGTTTCGTTTTT[TCTCTCTCTCTCTC]TATCTCTTTCTCTCTCTTTGACCAAAAGAACTATTTTTTGTTCTCTGTTTATTTGTTCATGTTATGTTCGTTTCATTTTCATATGGATACACGTAAACAGGACCGACAT	TCTTTTCTGTTCGTTTCGTTTTT	59.358	ATGTCGGTCCTGTTTACGTGTAT	59.709	146	Unigene46879_C2;Unigene68148_C2;Unigene40369_C1;Unigene2913_C1;Unigene69481_C3;Unigene53087_C1;Unigene13050_C2;Unigene4255_C1;Unigene38718_C2;CL5432.Contig1_C3
CL10439.Contig1_All_3523_1	GTTGTTGTTGTTGTTGTT	GTT(3*6)	447	18	GACATAGGGATTTGTTTCTGTCGAACCAGCACGTCTCATTTGATGAATACGATGACGTGTTGATTGACCAACGACTTGCGATGACGGTGGTGGTAGTG[GTTGTTGTTGTTGTTGTT]GATAATGATGATAGGATGAAAATTCATGTCGAGGACTGGTA	GACATAGGGATTTGTTTCTGTCG	59.885	TACCAGTCCTCGACATGAATTTT	59.885	157	Unigene20566_C3;Unigene20565_C3;Unigene43634_C2;Unigene69252_C1;Unigene4297_C1;Unigene72767_C2;Unigene76361_C2;Unigene69504_C2;Unigene20564_C3
CL10439.Contig1_All_3523_2	GTTGTTGTTGTTGTTGTT	GTT(3*6)	447	18	CGACATAGGGATTTGTTTCTGTCGAACCAGCACGTCTCATTTGATGAATACGATGACGTGTTGATTGACCAACGACTTGCGATGACGGTGGTGGTAGTG[GTTGTTGTTGTTGTTGTT]GATAATGATGATAGGATGAAAATTCATGTCGAGGACTGGTA	CGACATAGGGATTTGTTTCTGTC	59.885	TACCAGTCCTCGACATGAATTTT	59.885	158	Unigene20566_C3;Unigene20565_C3;Unigene43634_C2;Unigene69252_C1;Unigene4297_C1;Unigene72767_C2;Unigene76361_C2;Unigene69504_C2;Unigene20564_C3
CL10439.Contig1_All_3523_3	GTTGTTGTTGTTGTTGTT	GTT(3*6)	447	18	TCGACATAGGGATTTGTTTCTGTCGAACCAGCACGTCTCATTTGATGAATACGATGACGTGTTGATTGACCAACGACTTGCGATGACGGTGGTGGTAGTG[GTTGTTGTTGTTGTTGTT]GATAATGATGATAGGATGAAAATTCATGTCGAGGACTGGTA	TCGACATAGGGATTTGTTTCTGT	59.885	TACCAGTCCTCGACATGAATTTT	59.885	159	Unigene20566_C3;Unigene20565_C3;Unigene43634_C2;Unigene69252_C1;Unigene4297_C1;Unigene72767_C2;Unigene76361_C2;Unigene69504_C2;Unigene20564_C3
CL10439.Contig1_All_3523_4	GTTGTTGTTGTTGTTGTT	GTT(3*6)	447	18	GAATACGATGACGTGTTGATTGACCAACGACTTGCGATGACGGTGGTGGTAGTG[GTTGTTGTTGTTGTTGTT]GATAATGATGATAGGATGAAAATTCATGTCGAGGACTGGTA	GAATACGATGACGTGTTGATTGA	59.881	TACCAGTCCTCGACATGAATTTT	59.885	113	Unigene20566_C3;Unigene20565_C3;Unigene43634_C2;Unigene69252_C1;Unigene4297_C1;Unigene72767_C2;Unigene76361_C2;Unigene69504_C2;Unigene20564_C3
CL10439.Contig1_All_3523_5	GTTGTTGTTGTTGTTGTT	GTT(3*6)	447	18	CAGCACGTCTCATTTGATGAATACGATGACGTGTTGATTGACCAACGACTTGCGATGACGGTGGTGGTAGTG[GTTGTTGTTGTTGTTGTT]GATAATGATGATAGGATGAAAATTCATGTCGAGGACTGGTA	CAGCACGTCTCATTTGATGAATA	60.145	TACCAGTCCTCGACATGAATTTT	59.885	131	Unigene20566_C3;Unigene20565_C3;Unigene43634_C2;Unigene69252_C1;Unigene4297_C1;Unigene72767_C2;Unigene76361_C2;Unigene69504_C2;Unigene20564_C3
CL10439.Contig1_All_3524_1	ATTATTATTATTATT	ATT(3*5)	1915	15	CGAGTACAACACGAAATGAATTGAAACGTATAGAAGTATTATTTGTTAAATCATA[ATTATTATTATTATT]AAAAACATATAAAAACCAAGCTATAGCTGAATGAACACAATTTTCAATATGAAGAATTTGTTGTGATGATGG	CGAGTACAACACGAAATGAATTG	59.566	CCATCATCACAACAAATTCTTCA	59.853	142	Unigene20566_C3;Unigene20565_C3;Unigene43634_C2;Unigene69252_C1;Unigene4297_C1;Unigene72767_C2;Unigene76361_C2;Unigene69504_C2;Unigene20564_C3
CL10439.Contig1_All_3524_2	ATTATTATTATTATT	ATT(3*5)	1915	15	CGAGTACAACACGAAATGAATTGAAACGTATAGAAGTATTATTTGTTAAATCATA[ATTATTATTATTATT]AAAAACATATAAAAACCAAGCTATAGCTGAATGAACACAATTTTCAATATGAAGAATTTGTTGTGATGATGGTAAACGT	CGAGTACAACACGAAATGAATTG	59.566	ACGTTTACCATCATCACAACAAA	59.303	149	Unigene20566_C3;Unigene20565_C3;Unigene43634_C2;Unigene69252_C1;Unigene4297_C1;Unigene72767_C2;Unigene76361_C2;Unigene69504_C2;Unigene20564_C3
CL10439.Contig1_All_3524_3	ATTATTATTATTATT	ATT(3*5)	1915	15	CGAGTACAACACGAAATGAATTGAAACGTATAGAAGTATTATTTGTTAAATCATA[ATTATTATTATTATT]AAAAACATATAAAAACCAAGCTATAGCTGAATGAACACAATTTTCAATATGAAGAATTTGTTGTGATGATGGTAAACGTT	CGAGTACAACACGAAATGAATTG	59.566	AACGTTTACCATCATCACAACAA	59.303	150	Unigene20566_C3;Unigene20565_C3;Unigene43634_C2;Unigene69252_C1;Unigene4297_C1;Unigene72767_C2;Unigene76361_C2;Unigene69504_C2;Unigene20564_C3
CL10439.Contig1_All_3524_4	ATTATTATTATTATT	ATT(3*5)	1915	15	CGAGTACAACACGAAATGAATTGAAACGTATAGAAGTATTATTTGTTAAATCATA[ATTATTATTATTATT]AAAAACATATAAAAACCAAGCTATAGCTGAATGAACACAATTTTCAATATGAAGAATTTGTTGTGATGATGGTAAACGTTT	CGAGTACAACACGAAATGAATTG	59.566	AAACGTTTACCATCATCACAACA	59.303	151	Unigene20566_C3;Unigene20565_C3;Unigene43634_C2;Unigene69252_C1;Unigene4297_C1;Unigene72767_C2;Unigene76361_C2;Unigene69504_C2;Unigene20564_C3
CL10439.Contig1_All_3524_5	ATTATTATTATTATT	ATT(3*5)	1915	15	ACAACACGAAATGAATTGAAACGTATAGAAGTATTATTTGTTAAATCATA[ATTATTATTATTATT]AAAAACATATAAAAACCAAGCTATAGCTGAATGAACACAATTTTCAATATGAAGAATTTGTTGTGATGATGG	ACAACACGAAATGAATTGAAACG	61.131	CCATCATCACAACAAATTCTTCA	59.853	137	Unigene20566_C3;Unigene20565_C3;Unigene43634_C2;Unigene69252_C1;Unigene4297_C1;Unigene72767_C2;Unigene76361_C2;Unigene69504_C2;Unigene20564_C3
CL10441.Contig1_All_3525_1	GCTGCTGCTGCTGCTGCTGCTGCT	GCT(3*8)	737	24	CTAGTTACCGCTACGGGTTTGTACTCTGCTCTACGGTCGCCTATACATGTCAGGTTAGCTTAGTTTTCTCGATTCAGATCCATGGGCTGCA[GCTGCTGCTGCTGCTGCTGCTGCT]GAGATCTGGTATGTTCTTGATGTGGTG	CTAGTTACCGCTACGGGTTTGTA	59.64	CACCACATCAAGAACATACCAGA	59.906	142	CL5721.Contig2_T1;Unigene15405_T2;Unigene18522_C3;Unigene32362_C2;Unigene18141_T3;Unigene23310_C1
CL10441.Contig1_All_3525_2	GCTGCTGCTGCTGCTGCTGCTGCT	GCT(3*8)	737	24	GTTTGTACTCTGCTCTACGGTCGCCTATACATGTCAGGTTAGCTTAGTTTTCTCGATTCAGATCCATGGGCTGCA[GCTGCTGCTGCTGCTGCTGCTGCT]GAGATCTGGTATGTTCTTGATGTGGTG	GTTTGTACTCTGCTCTACGGTCG	60.361	CACCACATCAAGAACATACCAGA	59.906	126	CL5721.Contig2_T1;Unigene15405_T2;Unigene18522_C3;Unigene32362_C2;Unigene18141_T3;Unigene23310_C1
CL10441.Contig1_All_3525_3	GCTGCTGCTGCTGCTGCTGCTGCT	GCT(3*8)	737	24	AGTTACCGCTACGGGTTTGTACTCTGCTCTACGGTCGCCTATACATGTCAGGTTAGCTTAGTTTTCTCGATTCAGATCCATGGGCTGCA[GCTGCTGCTGCTGCTGCTGCTGCT]GAGATCTGGTATGTTCTTGATGTGGTGCAATTTTT	AGTTACCGCTACGGGTTTGTACT	60.341	AAAAATTGCACCACATCAAGAAC	60.27	148	CL5721.Contig2_T1;Unigene15405_T2;Unigene18522_C3;Unigene32362_C2;Unigene18141_T3;Unigene23310_C1
CL10441.Contig1_All_3525_4	GCTGCTGCTGCTGCTGCTGCTGCT	GCT(3*8)	737	24	CTAGTTACCGCTACGGGTTTGTACTCTGCTCTACGGTCGCCTATACATGTCAGGTTAGCTTAGTTTTCTCGATTCAGATCCATGGGCTGCA[GCTGCTGCTGCTGCTGCTGCTGCT]GAGATCTGGTATGTTCTTGATGTGGTGCAATTTTT	CTAGTTACCGCTACGGGTTTGTA	59.64	AAAAATTGCACCACATCAAGAAC	60.27	150	CL5721.Contig2_T1;Unigene15405_T2;Unigene18522_C3;Unigene32362_C2;Unigene18141_T3;Unigene23310_C1
CL10441.Contig1_All_3525_5	GCTGCTGCTGCTGCTGCTGCTGCT	GCT(3*8)	737	24	GTTTGTACTCTGCTCTACGGTCGCCTATACATGTCAGGTTAGCTTAGTTTTCTCGATTCAGATCCATGGGCTGCA[GCTGCTGCTGCTGCTGCTGCTGCT]GAGATCTGGTATGTTCTTGATGTGGTGCAATTTTT	GTTTGTACTCTGCTCTACGGTCG	60.361	AAAAATTGCACCACATCAAGAAC	60.27	134	CL5721.Contig2_T1;Unigene15405_T2;Unigene18522_C3;Unigene32362_C2;Unigene18141_T3;Unigene23310_C1
CL10441.Contig2_All_3526_1	CAGCAGCAGCAGCAG	CAG(3*5)	151	15	CACCACATCAAGAACATACCAGATCT[CAGCAGCAGCAGCAG]CTGCAGCCCATGGATCTGAATCGAGAAAACTAAGCTAACCTGACATGTATAGGCGACCGTAGAGCAGAGTACAAACCCGTAGCGGTAACTAG	CACCACATCAAGAACATACCAGA	59.906	CTAGTTACCGCTACGGGTTTGTA	59.64	133	CL5721.Contig1_T1
CL10441.Contig2_All_3526_2	CAGCAGCAGCAGCAG	CAG(3*5)	151	15	CACCACATCAAGAACATACCAGATCT[CAGCAGCAGCAGCAG]CTGCAGCCCATGGATCTGAATCGAGAAAACTAAGCTAACCTGACATGTATAGGCGACCGTAGAGCAGAGTACAAAC	CACCACATCAAGAACATACCAGA	59.906	GTTTGTACTCTGCTCTACGGTCG	60.361	117	CL5721.Contig1_T1
CL10441.Contig2_All_3526_3	CAGCAGCAGCAGCAG	CAG(3*5)	151	15	AAAAATTGCACCACATCAAGAACATACCAGATCT[CAGCAGCAGCAGCAG]CTGCAGCCCATGGATCTGAATCGAGAAAACTAAGCTAACCTGACATGTATAGGCGACCGTAGAGCAGAGTACAAACCCGTAGCGGTAACT	AAAAATTGCACCACATCAAGAAC	60.27	AGTTACCGCTACGGGTTTGTACT	60.341	139	CL5721.Contig1_T1
CL10441.Contig2_All_3526_4	CAGCAGCAGCAGCAG	CAG(3*5)	151	15	AAAAATTGCACCACATCAAGAACATACCAGATCT[CAGCAGCAGCAGCAG]CTGCAGCCCATGGATCTGAATCGAGAAAACTAAGCTAACCTGACATGTATAGGCGACCGTAGAGCAGAGTACAAACCCGTAGCGGTAACTAG	AAAAATTGCACCACATCAAGAAC	60.27	CTAGTTACCGCTACGGGTTTGTA	59.64	141	CL5721.Contig1_T1
CL10441.Contig2_All_3526_5	CAGCAGCAGCAGCAG	CAG(3*5)	151	15	AAAAATTGCACCACATCAAGAACATACCAGATCT[CAGCAGCAGCAGCAG]CTGCAGCCCATGGATCTGAATCGAGAAAACTAAGCTAACCTGACATGTATAGGCGACCGTAGAGCAGAGTACAAAC	AAAAATTGCACCACATCAAGAAC	60.27	GTTTGTACTCTGCTCTACGGTCG	60.361	125	CL5721.Contig1_T1
CL10458.Contig4_All_3531_1	GGAGGAGGAGGAGGA	GGA(3*5)	1147	15	GAATGAGAGCAGGAAGAAACAAGGGCGTCAGCATGCTTGTAGGAG[GGAGGAGGAGGAGGA]GTTGCGTACTACTGACCTAGGAGTTGGCG	GAATGAGAGCAGGAAGAAACAAG	59.535	CGCCAACTCCTAGGTCAGTAGTA	59.848	89	Unigene5367_C2;CL6576.Contig3_C3;Unigene100246_C2;CL6576.Contig1_C3;CL1183.Contig1_T2;Unigene18131_C2;Unigene34070_C1
CL10458.Contig4_All_3531_2	GGAGGAGGAGGAGGA	GGA(3*5)	1147	15	AATGAGAGCAGGAAGAAACAAGGGCGTCAGCATGCTTGTAGGAG[GGAGGAGGAGGAGGA]GTTGCGTACTACTGACCTAGGAGTTGGCG	AATGAGAGCAGGAAGAAACAAGG	61.1	CGCCAACTCCTAGGTCAGTAGTA	59.848	88	Unigene5367_C2;CL6576.Contig3_C3;Unigene100246_C2;CL6576.Contig1_C3;CL1183.Contig1_T2;Unigene18131_C2;Unigene34070_C1
CL10458.Contig4_All_3531_3	GGAGGAGGAGGAGGA	GGA(3*5)	1147	15	ATGAGAGCAGGAAGAAACAAGGGCGTCAGCATGCTTGTAGGAG[GGAGGAGGAGGAGGA]GTTGCGTACTACTGACCTAGGAGTTGGCG	ATGAGAGCAGGAAGAAACAAGG	59.886	CGCCAACTCCTAGGTCAGTAGTA	59.848	87	Unigene5367_C2;CL6576.Contig3_C3;Unigene100246_C2;CL6576.Contig1_C3;CL1183.Contig1_T2;Unigene18131_C2;Unigene34070_C1
CL10458.Contig4_All_3531_4	GGAGGAGGAGGAGGA	GGA(3*5)	1147	15	GAATGAGAGCAGGAAGAAACAAGGGCGTCAGCATGCTTGTAGGAG[GGAGGAGGAGGAGGA]GTTGCGTACTACTGACCTAGGAGTTG	GAATGAGAGCAGGAAGAAACAAG	59.535	CAACTCCTAGGTCAGTAGTACGCA	59.896	86	Unigene5367_C2;CL6576.Contig3_C3;Unigene100246_C2;CL6576.Contig1_C3;CL1183.Contig1_T2;Unigene18131_C2;Unigene34070_C1
CL10458.Contig4_All_3531_5	GGAGGAGGAGGAGGA	GGA(3*5)	1147	15	GGAATGAGAGCAGGAAGAAACAAGGGCGTCAGCATGCTTGTAGGAG[GGAGGAGGAGGAGGA]GTTGCGTACTACTGACCTAGGAGTTGGCG	GGAATGAGAGCAGGAAGAAACA	60.743	CGCCAACTCCTAGGTCAGTAGTA	59.848	90	Unigene5367_C2;CL6576.Contig3_C3;Unigene100246_C2;CL6576.Contig1_C3;CL1183.Contig1_T2;Unigene18131_C2;Unigene34070_C1
CL10461.Contig1_All_3532_1	GCGGCGGCGGCGGCG	GCG(3*5)	542	15	GCTAGAGCCTAGAGGGCGAGGACGAGGCCCGGGAGGGAGTTGCGGGCGCTGTCGGGGCGGCGGCTCTGCCAGACGCACTTGGAC[GCGGCGGCGGCGGCG]AGGCGCGTGACGGTGAGGTCGGTGTTGAAGTACTC	GCTAGAGCCTAGAGGGCGAG	60.763	GAGTACTTCAACACCGACCTCAC	60.089	134	CL7628.Contig2_T2;Unigene15197_C1;CL4949.Contig2_T3
CL10461.Contig1_All_3532_2	GCGGCGGCGGCGGCG	GCG(3*5)	542	15	ATGCGCTAGAGCCTAGAGGGCGAGGACGAGGCCCGGGAGGGAGTTGCGGGCGCTGTCGGGGCGGCGGCTCTGCCAGACGCACTTGGAC[GCGGCGGCGGCGGCG]AGGCGCGTGACGGTGAGGTCGGTGTTGAAGTACTC	ATGCGCTAGAGCCTAGAGGG	61.006	GAGTACTTCAACACCGACCTCAC	60.089	138	CL7628.Contig2_T2;Unigene15197_C1;CL4949.Contig2_T3
CL10461.Contig1_All_3532_3	GCGGCGGCGGCGGCG	GCG(3*5)	542	15	GCTAGAGCCTAGAGGGCGAGGACGAGGCCCGGGAGGGAGTTGCGGGCGCTGTCGGGGCGGCGGCTCTGCCAGACGCACTTGGAC[GCGGCGGCGGCGGCG]AGGCGCGTGACGGTGAGGTCGGTGTTGAAGTACTC	GCTAGAGCCTAGAGGGCGA	59.828	GAGTACTTCAACACCGACCTCAC	60.089	134	CL7628.Contig2_T2;Unigene15197_C1;CL4949.Contig2_T3
CL10461.Contig1_All_3532_4	GCGGCGGCGGCGGCG	GCG(3*5)	542	15	CTAGAGCCTAGAGGGCGAGGACGAGGCCCGGGAGGGAGTTGCGGGCGCTGTCGGGGCGGCGGCTCTGCCAGACGCACTTGGAC[GCGGCGGCGGCGGCG]AGGCGCGTGACGGTGAGGTCGGTGTTGAAGTACTC	CTAGAGCCTAGAGGGCGAGGA	62.336	GAGTACTTCAACACCGACCTCAC	60.089	133	CL7628.Contig2_T2;Unigene15197_C1;CL4949.Contig2_T3
CL10461.Contig1_All_3532_5	GCGGCGGCGGCGGCG	GCG(3*5)	542	15	TAGAGCCTAGAGGGCGAGGACGAGGCCCGGGAGGGAGTTGCGGGCGCTGTCGGGGCGGCGGCTCTGCCAGACGCACTTGGAC[GCGGCGGCGGCGGCG]AGGCGCGTGACGGTGAGGTCGGTGTTGAAGTACTC	TAGAGCCTAGAGGGCGAGGA	61.502	GAGTACTTCAACACCGACCTCAC	60.089	132	CL7628.Contig2_T2;Unigene15197_C1;CL4949.Contig2_T3
CL10461.Contig2_All_3533_1	CGCCGCCGCCGCCGC	CGC(3*5)	492	15	GAGTACTTCAACACCGACCTCACCGTCACGCGCCT[CGCCGCCGCCGCCGC]GTCCAAGTGCGTCTGGCAGAGCCGCCGCCCCGACAGCGCCCGCAACTCCCTCCCGGGCCTCGTCCTCGCCCTCTAGGCTCTACCCCATCGT	GAGTACTTCAACACCGACCTCAC	60.089	ACGATGGGGTAGAGCCTAGAG	59.743	141	CL4949.Contig1_T3;Unigene45298_T1;CL8311.Contig1_C3
CL10461.Contig2_All_3533_2	CGCCGCCGCCGCCGC	CGC(3*5)	492	15	GAGTACTTCAACACCGACCTCACCGTCACGCGCCT[CGCCGCCGCCGCCGC]GTCCAAGTGCGTCTGGCAGAGCCGCCGCCCCGACAGCGCCCGCAACTCCCTCCCGGGCCTCGTCCTCGCCCTCTAGGCTCTACCCCATCGTC	GAGTACTTCAACACCGACCTCAC	60.089	GACGATGGGGTAGAGCCTAGAG	61.472	142	CL4949.Contig1_T3;Unigene45298_T1;CL8311.Contig1_C3
CL10461.Contig2_All_3533_3	CGCCGCCGCCGCCGC	CGC(3*5)	492	15	GAGTACTTCAACACCGACCTCACCGTCACGCGCCT[CGCCGCCGCCGCCGC]GTCCAAGTGCGTCTGGCAGAGCCGCCGCCCCGACAGCGCCCGCAACTCCCTCCCGGGCCTCGTCCTCGCCCTCTAGGCTCTACCCCATCGTC	GAGTACTTCAACACCGACCTCAC	60.089	GACGATGGGGTAGAGCCTAGA	60.604	142	CL4949.Contig1_T3;Unigene45298_T1;CL8311.Contig1_C3
CL10461.Contig2_All_3533_4	CGCCGCCGCCGCCGC	CGC(3*5)	492	15	GAGTACTTCAACACCGACCTCACCGTCACGCGCCT[CGCCGCCGCCGCCGC]GTCCAAGTGCGTCTGGCAGAGCCGCCGCCCCGACAGCGCCCGCAACTCCCTCCCGGGCCTCGTCCTCGCCCTCTAGGCTCTACCCCATC	GAGTACTTCAACACCGACCTCAC	60.089	GATGGGGTAGAGCCTAGAGGG	61.308	139	CL4949.Contig1_T3;Unigene45298_T1;CL8311.Contig1_C3
CL10461.Contig2_All_3533_5	CGCCGCCGCCGCCGC	CGC(3*5)	492	15	GAGTACTTCAACACCGACCTCACCGTCACGCGCCT[CGCCGCCGCCGCCGC]GTCCAAGTGCGTCTGGCAGAGCCGCCGCCCCGACAGCGCCCGCAACTCCCTCCCGGGCCTCGTCCTCGCCCTCTAGGCTCTACCCCAT	GAGTACTTCAACACCGACCTCAC	60.089	ATGGGGTAGAGCCTAGAGGG	59.553	138	CL4949.Contig1_T3;Unigene45298_T1;CL8311.Contig1_C3
CL10461.Contig3_All_3534_2	CGCCGCCGCCGCCGC	CGC(3*5)	529	15	GAGTACTTCAACACCGACCTCACCGTCACGCGCCT[CGCCGCCGCCGCCGC]GTCCAAGTGCGTCTGGCAGAGCCGCCGCCCCGACAGCGCCCGCAACTCCCTCCCGGGCCTCGTCCTCGCCCTCTAGGCTCTAGCGCAT	GAGTACTTCAACACCGACCTCAC	60.089	ATGCGCTAGAGCCTAGAGGG	61.006	138	CL8311.Contig4_C3;CL8311.Contig2_C3;CL8311.Contig3_C3;CL9208.Contig1_C2;CL7628.Contig1_T2;CL9208.Contig2_C2
CL10481.Contig4_All_3535_1	CGCCGCCGCCGCCGC	CGC(3*5)	2894	15	CACGTACATCTCGTCCCAACTCGCGGAGGAGGCCTCCCGTCGAACAGGTTGTGCG[CGCCGCCGCCGCCGC]GGTGTGGATTGGGTGGGGAAGATGGGGGTTGGTGGTGCCGTAGTAGGGTTTGGGGGCTCGCGCGCGGGCGGGTTTAAATGCACACTATCC	CACGTACATCTCGTCCCAACT	60.043	GGATAGTGTGCATTTAAACCCG	60.595	160	CL3074.Contig1_C1
CL10481.Contig4_All_3535_2	CGCCGCCGCCGCCGC	CGC(3*5)	2894	15	GTACATCTCGTCCCAACTCGCGGAGGAGGCCTCCCGTCGAACAGGTTGTGCG[CGCCGCCGCCGCCGC]GGTGTGGATTGGGTGGGGAAGATGGGGGTTGGTGGTGCCGTAGTAGGGTTTGGGGGCTCGCGCGCGGGCGGGTTTAAATGCACACTATCCTGG	GTACATCTCGTCCCAACTCGC	61.989	CCAGGATAGTGTGCATTTAAACC	59.786	160	CL3074.Contig1_C1
CL10481.Contig4_All_3535_3	CGCCGCCGCCGCCGC	CGC(3*5)	2894	15	ACGTACATCTCGTCCCAACTCGCGGAGGAGGCCTCCCGTCGAACAGGTTGTGCG[CGCCGCCGCCGCCGC]GGTGTGGATTGGGTGGGGAAGATGGGGGTTGGTGGTGCCGTAGTAGGGTTTGGGGGCTCGCGCGCGGGCGGGTTTAAATGCACACTATCCT	ACGTACATCTCGTCCCAACTC	59.079	AGGATAGTGTGCATTTAAACCCG	61.406	160	CL3074.Contig1_C1
CL10481.Contig4_All_3535_4	CGCCGCCGCCGCCGC	CGC(3*5)	2894	15	TACATCTCGTCCCAACTCGCGGAGGAGGCCTCCCGTCGAACAGGTTGTGCG[CGCCGCCGCCGCCGC]GGTGTGGATTGGGTGGGGAAGATGGGGGTTGGTGGTGCCGTAGTAGGGTTTGGGGGCTCGCGCGCGGGCGGGTTTAAATGCACACTATCCTGG	TACATCTCGTCCCAACTCGC	61.208	CCAGGATAGTGTGCATTTAAACC	59.786	159	CL3074.Contig1_C1
CL10481.Contig4_All_3535_5	CGCCGCCGCCGCCGC	CGC(3*5)	2894	15	CACGTACATCTCGTCCCAACTCGCGGAGGAGGCCTCCCGTCGAACAGGTTGTGCG[CGCCGCCGCCGCCGC]GGTGTGGATTGGGTGGGGAAGATGGGGGTTGGTGGTGCCGTAGTAGGGTTTGGGGGCTCGCGCGCGGGCGGGTTTAAATGCACACTATCC	CACGTACATCTCGTCCCAACTC	61.879	GGATAGTGTGCATTTAAACCCG	60.595	160	CL3074.Contig1_C1
CL10498.Contig1_All_3539_1	AGAGAGAGAGAG	AG(2*6)	374	12	CCAAGTCCCCTTTCTCCTGTCGCCGCATGAGCAGAGAGAGAGCACCGCCGCCCCGAGC[AGAGAGAGAGAG]GAGAGCCGTGAGCTCGGCCATGATGGGAGCAGATCGAGAAAAGGGATCTGGGCTTGGTGGAGGTGCAGGTGAGAGAGTGAGAAGAGA	CCAAGTCCCCTTTCTCCTGT	60.48	TCTCTTCTCACTCTCTCACCTGC	60.324	157	Unigene24430_C1;CL6284.Contig2_T2;CL9722.Contig1_C2;CL7816.Contig2_C3;CL9722.Contig2_C2
CL10498.Contig1_All_3539_2	AGAGAGAGAGAG	AG(2*6)	374	12	AAGTCCCCTTTCTCCTGTCGCCGCATGAGCAGAGAGAGAGCACCGCCGCCCCGAGC[AGAGAGAGAGAG]GAGAGCCGTGAGCTCGGCCATGATGGGAGCAGATCGAGAAAAGGGATCTGGGCTTGGTGGAGGTGCAGGTGAGAGAGTGAGAAGAGA	AAGTCCCCTTTCTCCTGTCG	60.619	TCTCTTCTCACTCTCTCACCTGC	60.324	155	Unigene24430_C1;CL6284.Contig2_T2;CL9722.Contig1_C2;CL7816.Contig2_C3;CL9722.Contig2_C2
CL10498.Contig1_All_3539_4	AGAGAGAGAGAG	AG(2*6)	374	12	CCAAGTCCCCTTTCTCCTGTCGCCGCATGAGCAGAGAGAGAGCACCGCCGCCCCGAGC[AGAGAGAGAGAG]GAGAGCCGTGAGCTCGGCCATGATGGGAGCAGATCGAGAAAAGGGATCTGGGCTTGGTGGAGGTGCAGGTGAGAGAGTGAGAAGAGA	CCAAGTCCCCTTTCTCCTGTC	62.27	TCTCTTCTCACTCTCTCACCTGC	60.324	157	Unigene24430_C1;CL6284.Contig2_T2;CL9722.Contig1_C2;CL7816.Contig2_C3;CL9722.Contig2_C2
CL10498.Contig1_All_3539_5	AGAGAGAGAGAG	AG(2*6)	374	12	CAAGTCCCCTTTCTCCTGTCGCCGCATGAGCAGAGAGAGAGCACCGCCGCCCCGAGC[AGAGAGAGAGAG]GAGAGCCGTGAGCTCGGCCATGATGGGAGCAGATCGAGAAAAGGGATCTGGGCTTGGTGGAGGTGCAGGTGAGAGAGTGAGAAGAGA	CAAGTCCCCTTTCTCCTGTC	58.715	TCTCTTCTCACTCTCTCACCTGC	60.324	156	Unigene24430_C1;CL6284.Contig2_T2;CL9722.Contig1_C2;CL7816.Contig2_C3;CL9722.Contig2_C2
CL10498.Contig2_All_3540_1	AGAGAGAGAGAG	AG(2*6)	484	12	GAGAGGAGAATGGTCAGAGAGGGCATGGTCGCCAAGTCCCCTTTCTCCTGTCGCCGCATGAGCAGAGAGAGAGCACCGCCGCCCCGAGC[AGAGAGAGAGAG]GAGAGCCGGGAGCTCGGCCATGATGGGAGCAGATCGAGAAAAGGGATCT	GAGAGGAGAATGGTCAGAGAGG	59.439	AGATCCCTTTTCTCGATCTGCT	60.703	150	Unigene4081_C2;Unigene26352_T3;Unigene58727_T1;Unigene21804_C1;Unigene48859_T2;Unigene65671_C2;CL7816.Contig1_C3;Unigene39875_T2;CL6284.Contig1_T2;Unigene24429_C1;Unigene96812_C3;Unigene81224_T1;Unigene34838_T2;Unigene11965_T2;Unigene52961_T2;Unigene17579_T1;Unigene12185_C3;CL2211.Contig1_T1;Unigene57409_T3;Unigene54094_C2
CL10498.Contig2_All_3540_2	AGAGAGAGAGAG	AG(2*6)	484	12	GGAGAGGAGAATGGTCAGAGAGGGCATGGTCGCCAAGTCCCCTTTCTCCTGTCGCCGCATGAGCAGAGAGAGAGCACCGCCGCCCCGAGC[AGAGAGAGAGAG]GAGAGCCGGGAGCTCGGCCATGATGGGAGCAGATCGAGAAAAGGGATCT	GGAGAGGAGAATGGTCAGAGAG	59.439	AGATCCCTTTTCTCGATCTGCT	60.703	151	Unigene4081_C2;Unigene26352_T3;Unigene58727_T1;Unigene21804_C1;Unigene48859_T2;Unigene65671_C2;CL7816.Contig1_C3;Unigene39875_T2;CL6284.Contig1_T2;Unigene24429_C1;Unigene96812_C3;Unigene81224_T1;Unigene34838_T2;Unigene11965_T2;Unigene52961_T2;Unigene17579_T1;Unigene12185_C3;CL2211.Contig1_T1;Unigene57409_T3;Unigene54094_C2
CL10498.Contig2_All_3540_5	AGAGAGAGAGAG	AG(2*6)	484	12	GAGAGGAGAATGGTCAGAGAGGGCATGGTCGCCAAGTCCCCTTTCTCCTGTCGCCGCATGAGCAGAGAGAGAGCACCGCCGCCCCGAGC[AGAGAGAGAGAG]GAGAGCCGGGAGCTCGGCCATGATGGGAGCAGATCGAGAAAAGGGATC	GAGAGGAGAATGGTCAGAGAGG	59.439	GATCCCTTTTCTCGATCTGCT	59.803	149	Unigene4081_C2;Unigene26352_T3;Unigene58727_T1;Unigene21804_C1;Unigene48859_T2;Unigene65671_C2;CL7816.Contig1_C3;Unigene39875_T2;CL6284.Contig1_T2;Unigene24429_C1;Unigene96812_C3;Unigene81224_T1;Unigene34838_T2;Unigene11965_T2;Unigene52961_T2;Unigene17579_T1;Unigene12185_C3;CL2211.Contig1_T1;Unigene57409_T3;Unigene54094_C2
CL1051.Contig5_All_455_5	CTCTCTCTCTCT	CT(2*6)	1255	12	AATTAAGAAGGAAAACCCTTCCCTCTTGCCCGGCCGTGGGCGAAGGACCCCCGGCCGGCTCCCTCGCGCCCTCGCAG[CTCTCTCTCTCT]CCCGCTCAAACCCTAGCAACCATAACATCTGGTATCAGA	AATTAAGAAGGAAAACCCTTCCC	60.065	TCTGATACCAGATGTTATGGTTGC	60.264	128	CL4248.Contig3_C3;Unigene42823_C1;Unigene2274_T1;CL4248.Contig5_C3;CL4317.Contig2_C2;CL2170.Contig1_T1;Unigene42820_C1;CL211.Contig1_T3
CL1051.Contig6_All_456_1	GAGAGAGAGAGA	GA(2*6)	278	12	ATGTTATGGTTGCTAGGGTTTGAGCGG[GAGAGAGAGAGA]GCTGCGAGGGCGCGAGGGAGCCGGCCGGGGGTCCTTCCCCACGGCCGGGCAAGAGGGAAGGGTTTTCCTTCTTAATT	ATGTTATGGTTGCTAGGGTTTGA	59.786	AATTAAGAAGGAAAACCCTTCCC	60.065	116	Unigene40272_T2;CL5437.Contig2_C1;Unigene42821_C1;CL4248.Contig1_C3;Unigene37040_T2;Unigene38948_T3;CL4317.Contig1_C2;Unigene103558_C2;Unigene6017_T2;CL5879.Contig1_T2;Unigene69828_C1;Unigene42822_C1;Unigene13746_T1;CL3231.Contig1_T1;Unigene44057_C3
CL1051.Contig6_All_456_2	GAGAGAGAGAGA	GA(2*6)	278	12	TGTTATGGTTGCTAGGGTTTGAGCGG[GAGAGAGAGAGA]GCTGCGAGGGCGCGAGGGAGCCGGCCGGGGGTCCTTCCCCACGGCCGGGCAAGAGGGAAGGGTTTTCCTTCTTAATT	TGTTATGGTTGCTAGGGTTTGAG	60.4	AATTAAGAAGGAAAACCCTTCCC	60.065	115	Unigene40272_T2;CL5437.Contig2_C1;Unigene42821_C1;CL4248.Contig1_C3;Unigene37040_T2;Unigene38948_T3;CL4317.Contig1_C2;Unigene103558_C2;Unigene6017_T2;CL5879.Contig1_T2;Unigene69828_C1;Unigene42822_C1;Unigene13746_T1;CL3231.Contig1_T1;Unigene44057_C3
CL1051.Contig6_All_456_3	GAGAGAGAGAGA	GA(2*6)	278	12	TGTTATGGTTGCTAGGGTTTGAGCGG[GAGAGAGAGAGA]GCTGCGAGGGCGCGAGGGAGCCGGCCGGGGGTCCTTCCCCACGGCCGGGCAAGAGGGAAGGGTTTTCCTTCTTAATTCTTGC	TGTTATGGTTGCTAGGGTTTGAG	60.4	GCAAGAATTAAGAAGGAAAACCC	59.536	120	Unigene40272_T2;CL5437.Contig2_C1;Unigene42821_C1;CL4248.Contig1_C3;Unigene37040_T2;Unigene38948_T3;CL4317.Contig1_C2;Unigene103558_C2;Unigene6017_T2;CL5879.Contig1_T2;Unigene69828_C1;Unigene42822_C1;Unigene13746_T1;CL3231.Contig1_T1;Unigene44057_C3
CL1051.Contig6_All_456_4	GAGAGAGAGAGA	GA(2*6)	278	12	GTTATGGTTGCTAGGGTTTGAGCGG[GAGAGAGAGAGA]GCTGCGAGGGCGCGAGGGAGCCGGCCGGGGGTCCTTCCCCACGGCCGGGCAAGAGGGAAGGGTTTTCCTTCTTAATT	GTTATGGTTGCTAGGGTTTGAGC	61.198	AATTAAGAAGGAAAACCCTTCCC	60.065	114	Unigene40272_T2;CL5437.Contig2_C1;Unigene42821_C1;CL4248.Contig1_C3;Unigene37040_T2;Unigene38948_T3;CL4317.Contig1_C2;Unigene103558_C2;Unigene6017_T2;CL5879.Contig1_T2;Unigene69828_C1;Unigene42822_C1;Unigene13746_T1;CL3231.Contig1_T1;Unigene44057_C3
CL1051.Contig6_All_456_5	GAGAGAGAGAGA	GA(2*6)	278	12	CCAAATGTTATGGTTGCTAGGGTTTGAGCGG[GAGAGAGAGAGA]GCTGCGAGGGCGCGAGGGAGCCGGCCGGGGGTCCTTCCCCACGGCCGGGCAAGAGGGAAGGGTTTTCCTTCTTAATT	CCAAATGTTATGGTTGCTAGGGT	61.289	AATTAAGAAGGAAAACCCTTCCC	60.065	120	Unigene40272_T2;CL5437.Contig2_C1;Unigene42821_C1;CL4248.Contig1_C3;Unigene37040_T2;Unigene38948_T3;CL4317.Contig1_C2;Unigene103558_C2;Unigene6017_T2;CL5879.Contig1_T2;Unigene69828_C1;Unigene42822_C1;Unigene13746_T1;CL3231.Contig1_T1;Unigene44057_C3
CL10522.Contig2_All_3541_1	CGGCGGCGGCGGCGGCGG	CGG(3*6)	2714	18	GTCTCCGAGAGGTCCTTGGTGGGGGTCTCCAGGAGGCGGCGGGATCTGCGGACGGTGGCGGGGGTTGCCGGAGACAT[CGGCGGCGGCGGCGGCGG]CGAGACGACGGATTTGGACTTC	GTCTCCGAGAGGTCCTTGGT	60.648	GAAGTCCAAATCCGTCGTCTC	61.014	117	Unigene8361_T2;Unigene11518_C1;Unigene8791_T1;Unigene5712_T1;Unigene5156_C2;Unigene50436_C2;Unigene10780_C3;Unigene2667_T1;Unigene9894_T1;Unigene7335_T3;Unigene63139_T1;Unigene4242_T3;Unigene36011_C1;Unigene17177_C3
CL10522.Contig2_All_3541_2	CGGCGGCGGCGGCGGCGG	CGG(3*6)	2714	18	TCTCCGAGAGGTCCTTGGTGGGGGTCTCCAGGAGGCGGCGGGATCTGCGGACGGTGGCGGGGGTTGCCGGAGACAT[CGGCGGCGGCGGCGGCGG]CGAGACGACGGATTTGGACTTC	TCTCCGAGAGGTCCTTGGT	59.776	GAAGTCCAAATCCGTCGTCTC	61.014	116	Unigene8361_T2;Unigene11518_C1;Unigene8791_T1;Unigene5712_T1;Unigene5156_C2;Unigene50436_C2;Unigene10780_C3;Unigene2667_T1;Unigene9894_T1;Unigene7335_T3;Unigene63139_T1;Unigene4242_T3;Unigene36011_C1;Unigene17177_C3
CL10522.Contig2_All_3541_3	CGGCGGCGGCGGCGGCGG	CGG(3*6)	2714	18	GTCTCCGAGAGGTCCTTGGTGGGGGTCTCCAGGAGGCGGCGGGATCTGCGGACGGTGGCGGGGGTTGCCGGAGACAT[CGGCGGCGGCGGCGGCGG]CGAGACGACGGATTTGGACTTC	GTCTCCGAGAGGTCCTTGG	59.776	GAAGTCCAAATCCGTCGTCTC	61.014	117	Unigene8361_T2;Unigene11518_C1;Unigene8791_T1;Unigene5712_T1;Unigene5156_C2;Unigene50436_C2;Unigene10780_C3;Unigene2667_T1;Unigene9894_T1;Unigene7335_T3;Unigene63139_T1;Unigene4242_T3;Unigene36011_C1;Unigene17177_C3
CL10522.Contig2_All_3541_4	CGGCGGCGGCGGCGGCGG	CGG(3*6)	2714	18	GGTCTCCGAGAGGTCCTTGGTGGGGGTCTCCAGGAGGCGGCGGGATCTGCGGACGGTGGCGGGGGTTGCCGGAGACAT[CGGCGGCGGCGGCGGCGG]CGAGACGACGGATTTGGACTTC	GGTCTCCGAGAGGTCCTTG	59.776	GAAGTCCAAATCCGTCGTCTC	61.014	118	Unigene8361_T2;Unigene11518_C1;Unigene8791_T1;Unigene5712_T1;Unigene5156_C2;Unigene50436_C2;Unigene10780_C3;Unigene2667_T1;Unigene9894_T1;Unigene7335_T3;Unigene63139_T1;Unigene4242_T3;Unigene36011_C1;Unigene17177_C3
CL10522.Contig2_All_3541_5	CGGCGGCGGCGGCGGCGG	CGG(3*6)	2714	18	TCTCCGAGAGGTCCTTGGTGGGGGTCTCCAGGAGGCGGCGGGATCTGCGGACGGTGGCGGGGGTTGCCGGAGACAT[CGGCGGCGGCGGCGGCGG]CGAGACGACGGATTTGGACTTCCGTCTGGGCGTAGGCTTGGACGGGGTGGAGAATTCCATCTGGGA	TCTCCGAGAGGTCCTTGGT	59.776	TCCCAGATGGAATTCTCCAC	59.862	160	Unigene8361_T2;Unigene11518_C1;Unigene8791_T1;Unigene5712_T1;Unigene5156_C2;Unigene50436_C2;Unigene10780_C3;Unigene2667_T1;Unigene9894_T1;Unigene7335_T3;Unigene63139_T1;Unigene4242_T3;Unigene36011_C1;Unigene17177_C3
CL1053.Contig2_All_458_5	CCGCCGCCGCCGCCG	CCG(3*5)	279	15	AGCTGTACCCTGCTGTGTGTTGTCAGGCATGGCCGAGGAGACCAAGAAGGAGGCTC[CCGCCGCCGCCGCCG]CGACCGAGGTGGTGGTCGTGACGGAGGCGGAGAAGAAGGAGGCCGCCCCGGAGGCCGTGGTGGTGGATAAGGCCGTGGAGAAG	AGCTGTACCCTGCTGTGTGTT	59.848	CTTCTCCACGGCCTTATCC	59.638	154	CL4232.Contig2_T3
CL1053.Contig3_All_460_1	GAAGAAGAAGAAGAA	GAA(3*5)	2072	15	GTGCAGAAAACAAGGAAGGTGCCCACGAACGAGGAGCCTATCATGAAGGGCAGCTTCAAGGTGAGCGAGGCCGGCAAGATCGCGCTTACGATCAACAACCCGGCATC[GAAGAAGAAGAAGAA]GCTCCTCTACAGGTCCAAGGTGAAGAGC	GTGCAGAAAACAAGGAAGGTG	59.766	GCTCTTCACCTTGGACCTGTAG	60.302	150	Unigene11102_C2;CL4232.Contig1_T3
CL1053.Contig3_All_460_2	GAAGAAGAAGAAGAA	GAA(3*5)	2072	15	AGATCGCGCTTACGATCAACAACCCGGCATC[GAAGAAGAAGAAGAA]GCTCCTCTACAGGTCCAAGGTGAAGAGCAGCAACTCTGCTTGAGGTCCTACAGTTCAT	AGATCGCGCTTACGATCAAC	60.382	ATGAACTGTAGGACCTCAAGCAG	59.824	104	Unigene11102_C2;CL4232.Contig1_T3
CL1053.Contig3_All_460_3	GAAGAAGAAGAAGAA	GAA(3*5)	2072	15	CACGAACGAGGAGCCTATCATGAAGGGCAGCTTCAAGGTGAGCGAGGCCGGCAAGATCGCGCTTACGATCAACAACCCGGCATC[GAAGAAGAAGAAGAA]GCTCCTCTACAGGTCCAAGGTGAAGAGCAGCAACTCTGCTTGAGGTCCTACAGTTCAT	CACGAACGAGGAGCCTATCAT	61.536	ATGAACTGTAGGACCTCAAGCAG	59.824	157	Unigene11102_C2;CL4232.Contig1_T3
CL1053.Contig3_All_460_4	GAAGAAGAAGAAGAA	GAA(3*5)	2072	15	AAGATCGCGCTTACGATCAACAACCCGGCATC[GAAGAAGAAGAAGAA]GCTCCTCTACAGGTCCAAGGTGAAGAGCAGCAACTCTGCTTGAGGTCCTACAGTTCAT	AAGATCGCGCTTACGATCAAC	61.626	ATGAACTGTAGGACCTCAAGCAG	59.824	105	Unigene11102_C2;CL4232.Contig1_T3
CL1053.Contig3_All_460_5	GAAGAAGAAGAAGAA	GAA(3*5)	2072	15	AGATCGCGCTTACGATCAACAACCCGGCATC[GAAGAAGAAGAAGAA]GCTCCTCTACAGGTCCAAGGTGAAGAGCAGCAACTCTGCTTGAGGTCCTACAGTTC	AGATCGCGCTTACGATCAAC	60.382	GAACTGTAGGACCTCAAGCAGAG	59.578	102	Unigene11102_C2;CL4232.Contig1_T3
CL10559.Contig3_All_3548_1	CTCTTGCTCTTGCTCTTGCTCTTG	CTCTTG(6*4)	1305	24	GCTTGGATTTTCTTTTTGTTCCTCTA[CTCTTGCTCTTGCTCTTGCTCTTG]CTCTTCTTACGGCTGCTCTTCCTCTTTGCAGACTTTCGTTTAA	GCTTGGATTTTCTTTTTGTTCCT	60.001	TTAAACGAAAGTCTGCAAAGAGG	59.94	93	Unigene72026_C1;Unigene20733_C2;CL7150.Contig1_C3;Unigene872_T1;Unigene27334_T3;CL2621.Contig1_T2
CL10559.Contig3_All_3548_2	CTCTTGCTCTTGCTCTTGCTCTTG	CTCTTG(6*4)	1305	24	GCTTGGATTTTCTTTTTGTTCCTCTA[CTCTTGCTCTTGCTCTTGCTCTTG]CTCTTCTTACGGCTGCTCTTCCTCTTTGCAGACTTTCGTTTAACC	GCTTGGATTTTCTTTTTGTTCCT	60.001	GGTTAAACGAAAGTCTGCAAAGA	59.821	95	Unigene72026_C1;Unigene20733_C2;CL7150.Contig1_C3;Unigene872_T1;Unigene27334_T3;CL2621.Contig1_T2
CL10559.Contig3_All_3548_3	CTCTTGCTCTTGCTCTTGCTCTTG	CTCTTG(6*4)	1305	24	GCTTGGATTTTCTTTTTGTTCCTCTA[CTCTTGCTCTTGCTCTTGCTCTTG]CTCTTCTTACGGCTGCTCTTCCTCTTTGCAGACTTTCGTTTAACCTTC	GCTTGGATTTTCTTTTTGTTCCT	60.001	GAAGGTTAAACGAAAGTCTGCAA	59.821	98	Unigene72026_C1;Unigene20733_C2;CL7150.Contig1_C3;Unigene872_T1;Unigene27334_T3;CL2621.Contig1_T2
CL10559.Contig3_All_3548_4	CTCTTGCTCTTGCTCTTGCTCTTG	CTCTTG(6*4)	1305	24	GCTTTTTGAATCATCACTTGAGCTCCCATAGCTCCGCTTGGATTTTCTTTTTGTTCCTCTA[CTCTTGCTCTTGCTCTTGCTCTTG]CTCTTCTTACGGCTGCTCTTCCTCTTTGCAGACTTTCGTTTAA	GCTTTTTGAATCATCACTTGAGC	60.258	TTAAACGAAAGTCTGCAAAGAGG	59.94	128	Unigene72026_C1;Unigene20733_C2;CL7150.Contig1_C3;Unigene872_T1;Unigene27334_T3;CL2621.Contig1_T2
CL10559.Contig3_All_3548_5	CTCTTGCTCTTGCTCTTGCTCTTG	CTCTTG(6*4)	1305	24	GCTTGAGCTTTTTGAATCATCACTTGAGCTCCCATAGCTCCGCTTGGATTTTCTTTTTGTTCCTCTA[CTCTTGCTCTTGCTCTTGCTCTTG]CTCTTCTTACGGCTGCTCTTCCTCTTTGCAGACTTTCGTTTAA	GCTTGAGCTTTTTGAATCATCAC	60.258	TTAAACGAAAGTCTGCAAAGAGG	59.94	134	Unigene72026_C1;Unigene20733_C2;CL7150.Contig1_C3;Unigene872_T1;Unigene27334_T3;CL2621.Contig1_T2
CL10559.Contig4_All_3549_1	AAGAGCAAGAGCAAGAGCAAGAGC	AAGAGC(6*4)	1143	24	TTAAACGAAAGTCTGCAAAGAGGAAGAGCAGCCGTAAG[AAGAGCAAGAGCAAGAGCAAGAGC]AAGAGTAGAGGAACAAAAAGAAAATCCAAGC	TTAAACGAAAGTCTGCAAAGAGG	59.94	GCTTGGATTTTCTTTTTGTTCCT	60.001	93	CL7150.Contig2_C3
CL10559.Contig4_All_3549_2	AAGAGCAAGAGCAAGAGCAAGAGC	AAGAGC(6*4)	1143	24	GGTTAAACGAAAGTCTGCAAAGAGGAAGAGCAGCCGTAAG[AAGAGCAAGAGCAAGAGCAAGAGC]AAGAGTAGAGGAACAAAAAGAAAATCCAAGC	GGTTAAACGAAAGTCTGCAAAGA	59.821	GCTTGGATTTTCTTTTTGTTCCT	60.001	95	CL7150.Contig2_C3
CL10559.Contig4_All_3549_3	AAGAGCAAGAGCAAGAGCAAGAGC	AAGAGC(6*4)	1143	24	GAAGGTTAAACGAAAGTCTGCAAAGAGGAAGAGCAGCCGTAAG[AAGAGCAAGAGCAAGAGCAAGAGC]AAGAGTAGAGGAACAAAAAGAAAATCCAAGC	GAAGGTTAAACGAAAGTCTGCAA	59.821	GCTTGGATTTTCTTTTTGTTCCT	60.001	98	CL7150.Contig2_C3
CL10559.Contig4_All_3549_4	AAGAGCAAGAGCAAGAGCAAGAGC	AAGAGC(6*4)	1143	24	TTAAACGAAAGTCTGCAAAGAGGAAGAGCAGCCGTAAG[AAGAGCAAGAGCAAGAGCAAGAGC]AAGAGTAGAGGAACAAAAAGAAAATCCAAGCGGAGCTATGGGAGCTCAAGTGATGATTCAAAAAGC	TTAAACGAAAGTCTGCAAAGAGG	59.94	GCTTTTTGAATCATCACTTGAGC	60.258	128	CL7150.Contig2_C3
CL10559.Contig4_All_3549_5	AAGAGCAAGAGCAAGAGCAAGAGC	AAGAGC(6*4)	1143	24	TTAAACGAAAGTCTGCAAAGAGGAAGAGCAGCCGTAAG[AAGAGCAAGAGCAAGAGCAAGAGC]AAGAGTAGAGGAACAAAAAGAAAATCCAAGCGGAGCTATGGGAGCTCAAGTGATGATTCAAAAAGCTCAAGC	TTAAACGAAAGTCTGCAAAGAGG	59.94	GCTTGAGCTTTTTGAATCATCAC	60.258	134	CL7150.Contig2_C3
CL10572.Contig1_All_3550_1	GATGATGATGATGAT	GAT(3*5)	497	15	TAGTTTGTTCGTTCGAGTAGCAC[GATGATGATGATGAT]GTTGAGCATGTACAATGAGAAAGTGATGTGATAGTATTGAACAATGTAAATCGAATAGGAATATGTTGAATATCAGTATTATCACTTTTATCACTTTTATCATGGGTAGTTGAAGATGATGA	TAGTTTGTTCGTTCGAGTAGCAC	58.647	TCATCATCTTCAACTACCCATGA	59.443	160	CL8691.Contig1_C1;Unigene10618_C1;CL8148.Contig2_C2;CL3344.Contig1_C3
CL10572.Contig1_All_3550_2	GATGATGATGATGAT	GAT(3*5)	497	15	GTTTCATCGATTGATTCTCGTTCGATAACATTAACGTTTGTCGACGATGTTGACTTTTGTTTAGACAATGGAATAGTTTGTTCGTTCGAGTAGCAC[GATGATGATGATGAT]GTTGAGCATGTACAATGAGAAAGTGATG	GTTTCATCGATTGATTCTCGTTC	59.965	CATCACTTTCTCATTGTACATGCTC	60.075	139	CL8691.Contig1_C1;Unigene10618_C1;CL8148.Contig2_C2;CL3344.Contig1_C3
CL10572.Contig1_All_3550_3	GATGATGATGATGAT	GAT(3*5)	497	15	ATGTTTCATCGATTGATTCTCGTTCGATAACATTAACGTTTGTCGACGATGTTGACTTTTGTTTAGACAATGGAATAGTTTGTTCGTTCGAGTAGCAC[GATGATGATGATGAT]GTTGAGCATGTACAATGAGAAAGTGATG	ATGTTTCATCGATTGATTCTCGT	59.855	CATCACTTTCTCATTGTACATGCTC	60.075	141	CL8691.Contig1_C1;Unigene10618_C1;CL8148.Contig2_C2;CL3344.Contig1_C3
CL10572.Contig1_All_3550_4	GATGATGATGATGAT	GAT(3*5)	497	15	AATGGACAAGTCGACAATGTTTCATCGATTGATTCTCGTTCGATAACATTAACGTTTGTCGACGATGTTGACTTTTGTTTAGACAATGGAATAGTTTGTTCGTTCGAGTAGCAC[GATGATGATGATGAT]GTTGAGCATGTACAATGAGAAAGTGATG	AATGGACAAGTCGACAATGTTTC	60.276	CATCACTTTCTCATTGTACATGCTC	60.075	157	CL8691.Contig1_C1;Unigene10618_C1;CL8148.Contig2_C2;CL3344.Contig1_C3
CL10572.Contig1_All_3550_5	GATGATGATGATGAT	GAT(3*5)	497	15	TCGACGATGTTGACTTTTGTTTAGACAATGGAATAGTTTGTTCGTTCGAGTAGCAC[GATGATGATGATGAT]GTTGAGCATGTACAATGAGAAAGTGATG	TCGACGATGTTGACTTTTGTTTA	59.677	CATCACTTTCTCATTGTACATGCTC	60.075	99	CL8691.Contig1_C1;Unigene10618_C1;CL8148.Contig2_C2;CL3344.Contig1_C3
CL10580.Contig2_All_3552_1	GCTGCTGCTGCTGCTGCT	GCT(3*6)	978	18	CCAGTTGTAGACGGAGAGGTAGGCGCGCTTGAGTGCCGCCGCCATCTTCGCCGCCGCCGGGC[GCTGCTGCTGCTGCTGCT]GGATGGCGGCAGGATCGGGTGTGGAGGAGGCGAGCGAGTGCGCGTTGGCACCAGCCTAGCGGAGGAG	CCAGTTGTAGACGGAGAGGTAGG	61.397	CTCCTCCGCTAGGCTGGT	60.51	147	Unigene14176_T1;Unigene11976_C2;Unigene5840_C3;Unigene44043_C1;CL2379.Contig2_T3;CL2379.Contig1_T3;Unigene40330_T2
CL10580.Contig2_All_3552_2	GCTGCTGCTGCTGCTGCT	GCT(3*6)	978	18	CAGTTGTAGACGGAGAGGTAGGCGCGCTTGAGTGCCGCCGCCATCTTCGCCGCCGCCGGGC[GCTGCTGCTGCTGCTGCT]GGATGGCGGCAGGATCGGGTGTGGAGGAGGCGAGCGAGTGCGCGTTGGCACCAGCCTAGCGGAGGAG	CAGTTGTAGACGGAGAGGTAGGC	61.531	CTCCTCCGCTAGGCTGGT	60.51	146	Unigene14176_T1;Unigene11976_C2;Unigene5840_C3;Unigene44043_C1;CL2379.Contig2_T3;CL2379.Contig1_T3;Unigene40330_T2
CL10580.Contig2_All_3552_3	GCTGCTGCTGCTGCTGCT	GCT(3*6)	978	18	AGTTGTAGACGGAGAGGTAGGCGCGCTTGAGTGCCGCCGCCATCTTCGCCGCCGCCGGGC[GCTGCTGCTGCTGCTGCT]GGATGGCGGCAGGATCGGGTGTGGAGGAGGCGAGCGAGTGCGCGTTGGCACCAGCCTAGCGGAGGAG	AGTTGTAGACGGAGAGGTAGGC	58.946	CTCCTCCGCTAGGCTGGT	60.51	145	Unigene14176_T1;Unigene11976_C2;Unigene5840_C3;Unigene44043_C1;CL2379.Contig2_T3;CL2379.Contig1_T3;Unigene40330_T2
CL10580.Contig2_All_3552_4	GCTGCTGCTGCTGCTGCT	GCT(3*6)	978	18	GTAGTAGAGCACCTGAGCCCATCCGGTGAAGACGGCCCAGTTGTAGACGGAGAGGTAGGCGCGCTTGAGTGCCGCCGCCATCTTCGCCGCCGCCGGGC[GCTGCTGCTGCTGCTGCT]GGATGGCGGCAGGATCGGGTGTGGAGGAG	GTAGTAGAGCACCTGAGCCCAT	59.801	CTCCTCCACACCCGATCCT	62.45	145	Unigene14176_T1;Unigene11976_C2;Unigene5840_C3;Unigene44043_C1;CL2379.Contig2_T3;CL2379.Contig1_T3;Unigene40330_T2
CL10580.Contig2_All_3552_5	GCTGCTGCTGCTGCTGCT	GCT(3*6)	978	18	GTAGTAGAGCACCTGAGCCCATCCGGTGAAGACGGCCCAGTTGTAGACGGAGAGGTAGGCGCGCTTGAGTGCCGCCGCCATCTTCGCCGCCGCCGGGC[GCTGCTGCTGCTGCTGCT]GGATGGCGGCAGGATCGGGTGTGGAGGA	GTAGTAGAGCACCTGAGCCCAT	59.801	TCCTCCACACCCGATCCT	61.494	144	Unigene14176_T1;Unigene11976_C2;Unigene5840_C3;Unigene44043_C1;CL2379.Contig2_T3;CL2379.Contig1_T3;Unigene40330_T2
CL10584.Contig2_All_3553_1	GCTGCTGCTGCTGCT	GCT(3*5)	339	15	AATTATTATCGGCATCAATCCCTGCCCTGGTTGGTGGTG[GCTGCTGCTGCTGCT]AATTGCTCTGCCTAATCCGCGAATCTCCGCGTGATTCTGGTCCGGGTTCTTGGAGGAGGAGGACTTGGTTTTCTTGGATTC	AATTATTATCGGCATCAATCCCT	59.927	GAATCCAAGAAAACCAAGTCCTC	60.335	135	Unigene9042_T3;Unigene102949_C3;Unigene42391_C3;CL3468.Contig2_T1;Unigene85343_C1;Unigene22622_T2;Unigene97564_C2;Unigene30148_C2;Unigene57182_T3;Unigene32351_C1
CL10584.Contig2_All_3553_2	GCTGCTGCTGCTGCT	GCT(3*5)	339	15	AATTATTATCGGCATCAATCCCTGCCCTGGTTGGTGGTG[GCTGCTGCTGCTGCT]AATTGCTCTGCCTAATCCGCGAATCTCCGCGTGATTCTGGTCCGGGTTCTTGGAGGAGGAGGACTTGGTTTTCTTGGATTCAT	AATTATTATCGGCATCAATCCCT	59.927	ATGAATCCAAGAAAACCAAGTCC	60.565	137	Unigene9042_T3;Unigene102949_C3;Unigene42391_C3;CL3468.Contig2_T1;Unigene85343_C1;Unigene22622_T2;Unigene97564_C2;Unigene30148_C2;Unigene57182_T3;Unigene32351_C1
CL10584.Contig2_All_3553_3	GCTGCTGCTGCTGCT	GCT(3*5)	339	15	AATTATTATCGGCATCAATCCCTGCCCTGGTTGGTGGTG[GCTGCTGCTGCTGCT]AATTGCTCTGCCTAATCCGCGAATCTCCGCGTGATTCTGGTCCGGGTTCTTGGAGGAGGAGGACTTGGTTTTCT	AATTATTATCGGCATCAATCCCT	59.927	AGAAAACCAAGTCCTCCTCCTC	60.109	128	Unigene9042_T3;Unigene102949_C3;Unigene42391_C3;CL3468.Contig2_T1;Unigene85343_C1;Unigene22622_T2;Unigene97564_C2;Unigene30148_C2;Unigene57182_T3;Unigene32351_C1
CL10584.Contig2_All_3553_4	GCTGCTGCTGCTGCT	GCT(3*5)	339	15	AATTATTATCGGCATCAATCCCTGCCCTGGTTGGTGGTG[GCTGCTGCTGCTGCT]AATTGCTCTGCCTAATCCGCGAATCTCCGCGTGATTCTGGTCCGGGTTCTTGGAGGAGGAGGACTTGGTTTTCTTGGATTCA	AATTATTATCGGCATCAATCCCT	59.927	TGAATCCAAGAAAACCAAGTCCT	61.188	136	Unigene9042_T3;Unigene102949_C3;Unigene42391_C3;CL3468.Contig2_T1;Unigene85343_C1;Unigene22622_T2;Unigene97564_C2;Unigene30148_C2;Unigene57182_T3;Unigene32351_C1
CL10584.Contig2_All_3553_5	GCTGCTGCTGCTGCT	GCT(3*5)	339	15	AATTATTATCGGCATCAATCCCTGCCCTGGTTGGTGGTG[GCTGCTGCTGCTGCT]AATTGCTCTGCCTAATCCGCGAATCTCCGCGTGATTCTGGTCCGGGTTCTTGGAGGAGGAGGACTTGGTTTTCTTGGATTCATTC	AATTATTATCGGCATCAATCCCT	59.927	GAATGAATCCAAGAAAACCAAGTC	60.218	139	Unigene9042_T3;Unigene102949_C3;Unigene42391_C3;CL3468.Contig2_T1;Unigene85343_C1;Unigene22622_T2;Unigene97564_C2;Unigene30148_C2;Unigene57182_T3;Unigene32351_C1
CL10616.Contig4_All_3555_2	CGCGCCGCGCCGCGCCGCGC	CGCGC(5*4)	2424	20	GTCCTGGCTGATTTTAGCATTTCGTTTAATAAACGGTCCCGGGTGATCTCCCGGAAGCTCTTGTACTCGGCGCCGCCGCGCGAGGAGGTGTCGGAGTCCGACGACATCGCGACGAGCCA[CGCGCCGCGCCGCGCCGCGC]CGCTAGGGTTAGGGCCCGC	GTCCTGGCTGATTTTAGCATTTC	61.276	GCGGGCCCTAACCCTAGC	64.135	158	CL227.Contig1_C2;CL1113.Contig4_C1;CL3362.Contig1_T2;CL5572.Contig2_T3;CL1113.Contig3_C1;CL1594.Contig2_T1
CL10616.Contig4_All_3555_3	CGCGCCGCGCCGCGCCGCGC	CGCGC(5*4)	2424	20	GGCTGATTTTAGCATTTCGTTTAATAAACGGTCCCGGGTGATCTCCCGGAAGCTCTTGTACTCGGCGCCGCCGCGCGAGGAGGTGTCGGAGTCCGACGACATCGCGACGAGCCA[CGCGCCGCGCCGCGCCGCGC]CGCTAGGGTTAGGGCCCGC	GGCTGATTTTAGCATTTCGTTT	59.649	GCGGGCCCTAACCCTAGC	64.135	153	CL227.Contig1_C2;CL1113.Contig4_C1;CL3362.Contig1_T2;CL5572.Contig2_T3;CL1113.Contig3_C1;CL1594.Contig2_T1
CL10616.Contig4_All_3555_4	CGCGCCGCGCCGCGCCGCGC	CGCGC(5*4)	2424	20	GTCCTGGCTGATTTTAGCATTTCGTTTAATAAACGGTCCCGGGTGATCTCCCGGAAGCTCTTGTACTCGGCGCCGCCGCGCGAGGAGGTGTCGGAGTCCGACGACATCGCGACGAGCCA[CGCGCCGCGCCGCGCCGCGC]CGCTAGGGTTAGGGCCCGC	GTCCTGGCTGATTTTAGCATTT	59.635	GCGGGCCCTAACCCTAGC	64.135	158	CL227.Contig1_C2;CL1113.Contig4_C1;CL3362.Contig1_T2;CL5572.Contig2_T3;CL1113.Contig3_C1;CL1594.Contig2_T1
CL10616.Contig4_All_3555_5	CGCGCCGCGCCGCGCCGCGC	CGCGC(5*4)	2424	20	TCCTGGCTGATTTTAGCATTTCGTTTAATAAACGGTCCCGGGTGATCTCCCGGAAGCTCTTGTACTCGGCGCCGCCGCGCGAGGAGGTGTCGGAGTCCGACGACATCGCGACGAGCCA[CGCGCCGCGCCGCGCCGCGC]CGCTAGGGTTAGGGCCCGC	TCCTGGCTGATTTTAGCATTTC	60.566	GCGGGCCCTAACCCTAGC	64.135	157	CL227.Contig1_C2;CL1113.Contig4_C1;CL3362.Contig1_T2;CL5572.Contig2_T3;CL1113.Contig3_C1;CL1594.Contig2_T1
CL10642.Contig1_All_3559_1	GCAGCAGCAGCAGCA	GCA(3*5)	257	15	ACTTTCAGGTTGTTTACGAGGGTCACAAAATTTATCTGTTGAAATCGATTGATTTCCATTCGAATTAGCTGAT[GCAGCAGCAGCAGCA]GCTACAGCCGCTGCCATCATCGGTGATGTTAACGGTAAATAA	ACTTTCAGGTTGTTTACGAGGGT	60.311	TTATTTACCGTTAACATCACCGA	58.496	130	Unigene73548_C3;Unigene94001_C1;Unigene8266_C1;Unigene22171_C1;Unigene13701_C1;Unigene23050_C2;Unigene52893_C2;Unigene69341_C3;Unigene93272_C2;Unigene30625_C2
CL10642.Contig1_All_3559_2	GCAGCAGCAGCAGCA	GCA(3*5)	257	15	TTGATTTCCATTCGAATTAGCTGAT[GCAGCAGCAGCAGCA]GCTACAGCCGCTGCCATCATCGGTGATGTTAACGGTAAATAA	TTGATTTCCATTCGAATTAGCTG	60.434	TTATTTACCGTTAACATCACCGA	58.496	82	Unigene73548_C3;Unigene94001_C1;Unigene8266_C1;Unigene22171_C1;Unigene13701_C1;Unigene23050_C2;Unigene52893_C2;Unigene69341_C3;Unigene93272_C2;Unigene30625_C2
CL10642.Contig1_All_3559_3	GCAGCAGCAGCAGCA	GCA(3*5)	257	15	ACTTTCAGGTTGTTTACGAGGGTCACAAAATTTATCTGTTGAAATCGATTGATTTCCATTCGAATTAGCTGAT[GCAGCAGCAGCAGCA]GCTACAGCCGCTGCCATCATCGGTGATGTTAACGGTAAATAAG	ACTTTCAGGTTGTTTACGAGGGT	60.311	CTTATTTACCGTTAACATCACCGA	59.371	131	Unigene73548_C3;Unigene94001_C1;Unigene8266_C1;Unigene22171_C1;Unigene13701_C1;Unigene23050_C2;Unigene52893_C2;Unigene69341_C3;Unigene93272_C2;Unigene30625_C2
CL10642.Contig1_All_3559_4	GCAGCAGCAGCAGCA	GCA(3*5)	257	15	TGTCACTTTCAGGTTGTTTACGAGGGTCACAAAATTTATCTGTTGAAATCGATTGATTTCCATTCGAATTAGCTGAT[GCAGCAGCAGCAGCA]GCTACAGCCGCTGCCATCATCGGTGATGTTAACGGTAAATAAGCTGATGCTGC	TGTCACTTTCAGGTTGTTTACGA	59.702	GCAGCATCAGCTTATTTACCGT	60.642	145	Unigene73548_C3;Unigene94001_C1;Unigene8266_C1;Unigene22171_C1;Unigene13701_C1;Unigene23050_C2;Unigene52893_C2;Unigene69341_C3;Unigene93272_C2;Unigene30625_C2
CL10642.Contig1_All_3559_5	GCAGCAGCAGCAGCA	GCA(3*5)	257	15	ACTTTCAGGTTGTTTACGAGGGTCACAAAATTTATCTGTTGAAATCGATTGATTTCCATTCGAATTAGCTGAT[GCAGCAGCAGCAGCA]GCTACAGCCGCTGCCATCATCGGTGATGTTAACGGTAAATAAGCTGATGCTGC	ACTTTCAGGTTGTTTACGAGGGT	60.311	GCAGCATCAGCTTATTTACCGT	60.642	141	Unigene73548_C3;Unigene94001_C1;Unigene8266_C1;Unigene22171_C1;Unigene13701_C1;Unigene23050_C2;Unigene52893_C2;Unigene69341_C3;Unigene93272_C2;Unigene30625_C2
CL10656.Contig2_All_3560_1	TTGTTGTTGTTGTTGTTGTTGTTG	TTG(3*8)	604	24	ATTTACGTCAGATGGAGGTGGTTGTCC[TTGTTGTTGTTGTTGTTGTTGTTG]TGGTTGTTGTTGAGGTTGAGGTTGCCCTGGGGCTTGTTGAGTCGATTGAGAGGGAGGCTGTTGACTGGGTGACTGTTTCATTTGTTGAT	ATTTACGTCAGATGGAGGTGGTT	60.987	ATCAACAAATGAAACAGTCACCC	60.144	140	Unigene25377_C1;Unigene35666_C1;Unigene4688_C2;Unigene27879_C2;Unigene58526_C1;CL8789.Contig1_C3;Unigene70030_C2
CL10656.Contig2_All_3560_2	TTGTTGTTGTTGTTGTTGTTGTTG	TTG(3*8)	604	24	ATTTACGTCAGATGGAGGTGGTTGTCC[TTGTTGTTGTTGTTGTTGTTGTTG]TGGTTGTTGTTGAGGTTGAGGTTGCCCTGGGGCTTGTTGAGTCGATTGAGAGGGAGGCTGTTGACTGGGTGACTGTTTCATTTGTT	ATTTACGTCAGATGGAGGTGGTT	60.987	AACAAATGAAACAGTCACCCAGT	59.824	137	Unigene25377_C1;Unigene35666_C1;Unigene4688_C2;Unigene27879_C2;Unigene58526_C1;CL8789.Contig1_C3;Unigene70030_C2
CL10656.Contig2_All_3560_3	TTGTTGTTGTTGTTGTTGTTGTTG	TTG(3*8)	604	24	ATTTACGTCAGATGGAGGTGGTTGTCC[TTGTTGTTGTTGTTGTTGTTGTTG]TGGTTGTTGTTGAGGTTGAGGTTGCCCTGGGGCTTGTTGAGTCGATTGAGAGGGAGGCTGTTGACTGGGTGACTGTTTCATT	ATTTACGTCAGATGGAGGTGGTT	60.987	AATGAAACAGTCACCCAGTCAAC	60.316	133	Unigene25377_C1;Unigene35666_C1;Unigene4688_C2;Unigene27879_C2;Unigene58526_C1;CL8789.Contig1_C3;Unigene70030_C2
CL10656.Contig2_All_3560_4	TTGTTGTTGTTGTTGTTGTTGTTG	TTG(3*8)	604	24	ATTTACGTCAGATGGAGGTGGTTGTCC[TTGTTGTTGTTGTTGTTGTTGTTG]TGGTTGTTGTTGAGGTTGAGGTTGCCCTGGGGCTTGTTGAGTCGATTGAGAGGGAGGCTGTTGACTGGGTGACTGTTTCATTTGT	ATTTACGTCAGATGGAGGTGGTT	60.987	ACAAATGAAACAGTCACCCAGTC	60.316	136	Unigene25377_C1;Unigene35666_C1;Unigene4688_C2;Unigene27879_C2;Unigene58526_C1;CL8789.Contig1_C3;Unigene70030_C2
CL10656.Contig2_All_3560_5	TTGTTGTTGTTGTTGTTGTTGTTG	TTG(3*8)	604	24	CATTGGTATCATTCGATGGATCTTCAGAATAATTAAATGCATTTACGTCAGATGGAGGTGGTTGTCC[TTGTTGTTGTTGTTGTTGTTGTTG]TGGTTGTTGTTGAGGTTGAGGTT	CATTGGTATCATTCGATGGATCT	60.054	AACCTCAACCTCAACAACAACC	60.302	114	Unigene25377_C1;Unigene35666_C1;Unigene4688_C2;Unigene27879_C2;Unigene58526_C1;CL8789.Contig1_C3;Unigene70030_C2
CL1065.Contig1_All_463_1	CGCCGCCGCCGCCGCCGC	CGC(3*6)	1169	18	TCTTGGCGAGGAGGAACACCAGGCCCATCCCGATGCCCAGGTCGGTGGGCCTCAACT[CGCCGCCGCCGCCGCCGC]TGCCCCCGGCCGCGCATGCTGAGGCAGACGGGGACTCCTCGGGCTCGCCCTTCTCAGCCGCGAGCGCGACCTCCTCGAGCTGCTG	TCTTGGCGAGGAGGAACAC	61.359	CAGCAGCTCGAGGAGGTC	59.801	160	Unigene3796_T1;CL2912.Contig1_T2;Unigene6008_C1;Unigene56709_T3
CL1065.Contig1_All_463_2	CGCCGCCGCCGCCGCCGC	CGC(3*6)	1169	18	AACTCGTCGGAGGTCTTGGCGAGGAGGAACACCAGGCCCATCCCGATGCCCAGGTCGGTGGGCCTCAACT[CGCCGCCGCCGCCGCCGC]TGCCCCCGGCCGCGCATGCTGAGGCAGACGGGGACT	AACTCGTCGGAGGTCTTGG	60.245	AGTCCCCGTCTGCCTCAG	61.413	124	Unigene3796_T1;CL2912.Contig1_T2;Unigene6008_C1;Unigene56709_T3
CL1065.Contig1_All_463_3	CGCCGCCGCCGCCGCCGC	CGC(3*6)	1169	18	TCTTGGCGAGGAGGAACACCAGGCCCATCCCGATGCCCAGGTCGGTGGGCCTCAACT[CGCCGCCGCCGCCGCCGC]TGCCCCCGGCCGCGCATGCTGAGGCAGACGGGGACTCCTCGGGCTCGCCCTTCTCAGCCGCGAGCGCGACCTCCTCGAGCTGCTG	TCTTGGCGAGGAGGAACA	60.486	CAGCAGCTCGAGGAGGTC	59.801	160	Unigene3796_T1;CL2912.Contig1_T2;Unigene6008_C1;Unigene56709_T3
CL1065.Contig1_All_463_4	CGCCGCCGCCGCCGCCGC	CGC(3*6)	1169	18	CTGAACTCGTCGGAGGTCTTGGCGAGGAGGAACACCAGGCCCATCCCGATGCCCAGGTCGGTGGGCCTCAACT[CGCCGCCGCCGCCGCCGC]TGCCCCCGGCCGCGCATGCTGAGGCAGACGGGGACTCCT	CTGAACTCGTCGGAGGTCTT	59.45	AGGAGTCCCCGTCTGCCT	62.203	130	Unigene3796_T1;CL2912.Contig1_T2;Unigene6008_C1;Unigene56709_T3
CL1065.Contig1_All_463_5	CGCCGCCGCCGCCGCCGC	CGC(3*6)	1169	18	TGAACTCGTCGGAGGTCTTGGCGAGGAGGAACACCAGGCCCATCCCGATGCCCAGGTCGGTGGGCCTCAACT[CGCCGCCGCCGCCGCCGC]TGCCCCCGGCCGCGCATGCTGAGGCAGACGGGGACT	TGAACTCGTCGGAGGTCTTG	61.39	AGTCCCCGTCTGCCTCAG	61.413	126	Unigene3796_T1;CL2912.Contig1_T2;Unigene6008_C1;Unigene56709_T3
CL1065.Contig3_All_464_1	GCGGCGGCGGCGGCGGCG	GCG(3*6)	311	18	CTGGCTGTTCCTGTTCGGGGTCGAGGGGGACGTCGGCTGGGGCA[GCGGCGGCGGCGGCGGCG]AGGTGAGGCCCACCGACCTGGGCATCGGGATGGGCCTGGTGTTCCTCCTCGCCAAGACGTCCGACGAGTTCAGCAGGATG	CTGGCTGTTCCTGTTCGG	60.393	CATCCTGCTGAACTCGTCG	60.564	142	Unigene639_T2;Unigene36410_T2;Unigene4417_C3
CL1065.Contig3_All_464_2	GCGGCGGCGGCGGCGGCG	GCG(3*6)	311	18	CCTGGCTGTTCCTGTTCGGGGTCGAGGGGGACGTCGGCTGGGGCA[GCGGCGGCGGCGGCGGCG]AGGTGAGGCCCACCGACCTGGGCATCGGGATGGGCCTGGTGTTCCTCCTCGCCAAGACGTCCGACGAGTTCAGCAGGATG	CCTGGCTGTTCCTGTTCG	60.393	CATCCTGCTGAACTCGTCG	60.564	143	Unigene639_T2;Unigene36410_T2;Unigene4417_C3
CL1065.Contig3_All_464_3	GCGGCGGCGGCGGCGGCG	GCG(3*6)	311	18	CTGGCTGTTCCTGTTCGGGGTCGAGGGGGACGTCGGCTGGGGCA[GCGGCGGCGGCGGCGGCG]AGGTGAGGCCCACCGACCTGGGCATCGGGATGGGCCTGGTGTTCCTCCTCGCCAAGACGTCCGACGAGTTCAGCAGGATGG	CTGGCTGTTCCTGTTCGG	60.393	CCATCCTGCTGAACTCGTC	59.356	143	Unigene639_T2;Unigene36410_T2;Unigene4417_C3
CL1065.Contig3_All_464_4	GCGGCGGCGGCGGCGGCG	GCG(3*6)	311	18	CCTGGCTGTTCCTGTTCGGGGTCGAGGGGGACGTCGGCTGGGGCA[GCGGCGGCGGCGGCGGCG]AGGTGAGGCCCACCGACCTGGGCATCGGGATGGGCCTGGTGTTCCTCCTCGCCAAGACGTCCGACGAGTTCAGCAGGATGG	CCTGGCTGTTCCTGTTCG	60.393	CCATCCTGCTGAACTCGTC	59.356	144	Unigene639_T2;Unigene36410_T2;Unigene4417_C3
CL1065.Contig3_All_464_5	GCGGCGGCGGCGGCGGCG	GCG(3*6)	311	18	CCCTGGCTGTTCCTGTTCGGGGTCGAGGGGGACGTCGGCTGGGGCA[GCGGCGGCGGCGGCGGCG]AGGTGAGGCCCACCGACCTGGGCATCGGGATGGGCCTGGTGTTCCTCCTCGCCAAGACGTCCGACGAGTTCAGCAGGATG	CCCTGGCTGTTCCTGTTC	59.18	CATCCTGCTGAACTCGTCG	60.564	144	Unigene639_T2;Unigene36410_T2;Unigene4417_C3
CL10674.Contig2_All_3563_1	TAGTAGTAGTAGTAG	TAG(3*5)	214	15	GACCAAAAACAACAAGGGTAGCAGTAGTAGTGGATCTATTAC[TAGTAGTAGTAGTAG]TACGTCGCCGGGGAAGTAGACACGGGTCACTGTGCCCGCACGCTTGCTTGCTTGCTGCAGCTGGGGTGCGTGGCCTCCATTTCTTCAGTGAGCTAGTGAGGG	GACCAAAAACAACAAGGGTAGC	59.913	CCCTCACTAGCTCACTGAAGAAA	60.061	159	Unigene48848_C2;Unigene33966_C3;CL3056.Contig1_T2;Unigene49631_T3;Unigene60259_T1
CL10674.Contig2_All_3563_2	TAGTAGTAGTAGTAG	TAG(3*5)	214	15	GGACCAAAAACAACAAGGGTAGCAGTAGTAGTGGATCTATTAC[TAGTAGTAGTAGTAG]TACGTCGCCGGGGAAGTAGACACGGGTCACTGTGCCCGCACGCTTGCTTGCTTGCTGCAGCTGGGGTGCGTGGCCTCCATTTCTTCAGTGAGCTAGTGAGGG	GGACCAAAAACAACAAGGGTAG	59.778	CCCTCACTAGCTCACTGAAGAAA	60.061	160	Unigene48848_C2;Unigene33966_C3;CL3056.Contig1_T2;Unigene49631_T3;Unigene60259_T1
CL10674.Contig2_All_3563_3	TAGTAGTAGTAGTAG	TAG(3*5)	214	15	GACCAAAAACAACAAGGGTAGCAGTAGTAGTGGATCTATTAC[TAGTAGTAGTAGTAG]TACGTCGCCGGGGAAGTAGACACGGGTCACTGTGCCCGCACGCTTGCTTGCTTGCTGCAGCTGGGGTGCGTGGCCTCCATTTCTTCAGTGAGCTAG	GACCAAAAACAACAAGGGTAGC	59.913	CTAGCTCACTGAAGAAATGGAGG	59.552	153	Unigene48848_C2;Unigene33966_C3;CL3056.Contig1_T2;Unigene49631_T3;Unigene60259_T1
CL10674.Contig2_All_3563_4	TAGTAGTAGTAGTAG	TAG(3*5)	214	15	CAAAAACAACAAGGGTAGCAGTAGTAGTGGATCTATTAC[TAGTAGTAGTAGTAG]TACGTCGCCGGGGAAGTAGACACGGGTCACTGTGCCCGCACGCTTGCTTGCTTGCTGCAGCTGGGGTGCGTGGCCTCCATTTCTTCAGTGAGCTAGTGAGGG	CAAAAACAACAAGGGTAGCAGTA	58.429	CCCTCACTAGCTCACTGAAGAAA	60.061	156	Unigene48848_C2;Unigene33966_C3;CL3056.Contig1_T2;Unigene49631_T3;Unigene60259_T1
CL10674.Contig2_All_3563_5	TAGTAGTAGTAGTAG	TAG(3*5)	214	15	CCAAAAACAACAAGGGTAGCAGTAGTAGTGGATCTATTAC[TAGTAGTAGTAGTAG]TACGTCGCCGGGGAAGTAGACACGGGTCACTGTGCCCGCACGCTTGCTTGCTTGCTGCAGCTGGGGTGCGTGGCCTCCATTTCTTCAGTGAGCTAGTGAGGG	CCAAAAACAACAAGGGTAGCAGT	61.593	CCCTCACTAGCTCACTGAAGAAA	60.061	157	Unigene48848_C2;Unigene33966_C3;CL3056.Contig1_T2;Unigene49631_T3;Unigene60259_T1
CL10676.Contig4_All_3569_1	TGCTGCTGCTGCTGCTGC	TGC(3*6)	1831	18	GAGGAGGAAGATGAGGAAGGAGGGGCAGCATGCTGATGTTGTTGGTGCTGGTGATGGGGGTTCATCCCGAAGGAGATGTTCATCTCCTGATGCTGATGT[TGCTGCTGCTGCTGCTGC]TCGAGGAAAAATTGCATGGTGGAG	GAGGAGGAAGATGAGGAAGGAG	60.695	CTCCACCATGCAATTTTTCC	60.309	141	CL4283.Contig1_T1;CL5229.Contig2_C1;CL983.Contig3_T2
CL10676.Contig4_All_3569_2	TGCTGCTGCTGCTGCTGC	TGC(3*6)	1831	18	GAGGAGGAGGAAGATGAGGAAGGAGGGGCAGCATGCTGATGTTGTTGGTGCTGGTGATGGGGGTTCATCCCGAAGGAGATGTTCATCTCCTGATGCTGATGT[TGCTGCTGCTGCTGCTGC]TCGAGGAAAAATTGCATGGTGGAG	GAGGAGGAGGAAGATGAGGAAG	60.695	CTCCACCATGCAATTTTTCC	60.309	144	CL4283.Contig1_T1;CL5229.Contig2_C1;CL983.Contig3_T2
CL10676.Contig4_All_3569_3	TGCTGCTGCTGCTGCTGC	TGC(3*6)	1831	18	GAGGAGGAAGATGAGGAAGGAGGGGCAGCATGCTGATGTTGTTGGTGCTGGTGATGGGGGTTCATCCCGAAGGAGATGTTCATCTCCTGATGCTGATGT[TGCTGCTGCTGCTGCTGC]TCGAGGAAAAATTGCATGGTGGAGC	GAGGAGGAAGATGAGGAAGGAG	60.695	GCTCCACCATGCAATTTTTC	60.457	142	CL4283.Contig1_T1;CL5229.Contig2_C1;CL983.Contig3_T2
CL10676.Contig4_All_3569_4	TGCTGCTGCTGCTGCTGC	TGC(3*6)	1831	18	GAGGAGGAGGAAGATGAGGAAGGAGGGGCAGCATGCTGATGTTGTTGGTGCTGGTGATGGGGGTTCATCCCGAAGGAGATGTTCATCTCCTGATGCTGATGT[TGCTGCTGCTGCTGCTGC]TCGAGGAAAAATTGCATGGTGGAGC	GAGGAGGAGGAAGATGAGGAAG	60.695	GCTCCACCATGCAATTTTTC	60.457	145	CL4283.Contig1_T1;CL5229.Contig2_C1;CL983.Contig3_T2
CL10676.Contig4_All_3569_5	TGCTGCTGCTGCTGCTGC	TGC(3*6)	1831	18	GAGGAGGAAGATGAGGAAGGAGGGGCAGCATGCTGATGTTGTTGGTGCTGGTGATGGGGGTTCATCCCGAAGGAGATGTTCATCTCCTGATGCTGATGT[TGCTGCTGCTGCTGCTGC]TCGAGGAAAAATTGCATGGTGGAG	GAGGAGGAAGATGAGGAAGGA	59.763	CTCCACCATGCAATTTTTCC	60.309	141	CL4283.Contig1_T1;CL5229.Contig2_C1;CL983.Contig3_T2
CL1067.Contig1_All_468_1	GGTGCCGGTGCCGGTGCCGGTGCC	GGTGCC(6*4)	555	24	AGATGCAGATGAAGAGTCTTTGGCGTTGTCGCTGCCGCCGAAGCTCGGCCTCGGTGGCCTGGAGGTGGAGGTGCGGTGAGGGTCGCGGAGGCGCGGGGAGTGGCGGTCGATGATCCG[GGTGCCGGTGCCGGTGCCGGTGCC]GGTGCTGGTGCTGGAGACG	AGATGCAGATGAAGAGTCTTTGG	59.899	CGTCTCCAGCACCAGCAC	61.691	160	CL1686.Contig1_C1
CL10680.Contig1_All_3573_1	AGAGAGAGAGAGAGAGAG	AG(2*9)	202	18	AACAGAAGTCGGTTTTGCAATTAATGTCTGATTTTGTATCCTTTTGCTAGAGATGTGCATAGTGTGA[AGAGAGAGAGAGAGAGAG]GAGAAACAAAGAGACGAGGTGGAG	AACAGAAGTCGGTTTTGCAATTA	60.05	CTCCACCTCGTCTCTTTGTTTCT	61.159	109	Unigene43105_C2;Unigene47185_T3;Unigene28564_T2;Unigene50441_C1;CL4357.Contig2_T1;Unigene28319_C3
CL10680.Contig1_All_3573_2	AGAGAGAGAGAGAGAGAG	AG(2*9)	202	18	AACAGAAGTCGGTTTTGCAATTAATGTCTGATTTTGTATCCTTTTGCTAGAGATGTGCATAGTGTGA[AGAGAGAGAGAGAGAGAG]GAGAAACAAAGAGACGAGGTGGA	AACAGAAGTCGGTTTTGCAATTA	60.05	TCCACCTCGTCTCTTTGTTTCT	60.281	108	Unigene43105_C2;Unigene47185_T3;Unigene28564_T2;Unigene50441_C1;CL4357.Contig2_T1;Unigene28319_C3
CL10680.Contig1_All_3573_3	AGAGAGAGAGAGAGAGAG	AG(2*9)	202	18	AACAGAAGTCGGTTTTGCAATTAATGTCTGATTTTGTATCCTTTTGCTAGAGATGTGCATAGTGTGA[AGAGAGAGAGAGAGAGAG]GAGAAACAAAGAGACGAGGTGGAG	AACAGAAGTCGGTTTTGCAATTA	60.05	CTCCACCTCGTCTCTTTGTTTC	60.281	109	Unigene43105_C2;Unigene47185_T3;Unigene28564_T2;Unigene50441_C1;CL4357.Contig2_T1;Unigene28319_C3
CL10680.Contig1_All_3573_4	AGAGAGAGAGAGAGAGAG	AG(2*9)	202	18	CGGTTTTGCAATTAATGTCTGATTTTGTATCCTTTTGCTAGAGATGTGCATAGTGTGA[AGAGAGAGAGAGAGAGAG]GAGAAACAAAGAGACGAGGTGGAG	CGGTTTTGCAATTAATGTCTGAT	60.245	CTCCACCTCGTCTCTTTGTTTCT	61.159	100	Unigene43105_C2;Unigene47185_T3;Unigene28564_T2;Unigene50441_C1;CL4357.Contig2_T1;Unigene28319_C3
CL10680.Contig1_All_3573_5	AGAGAGAGAGAGAGAGAG	AG(2*9)	202	18	CGGTTTTGCAATTAATGTCTGATTTTGTATCCTTTTGCTAGAGATGTGCATAGTGTGA[AGAGAGAGAGAGAGAGAG]GAGAAACAAAGAGACGAGGTGGA	CGGTTTTGCAATTAATGTCTGAT	60.245	TCCACCTCGTCTCTTTGTTTCT	60.281	99	Unigene43105_C2;Unigene47185_T3;Unigene28564_T2;Unigene50441_C1;CL4357.Contig2_T1;Unigene28319_C3
CL10695.Contig1_All_3574_5	GAGAGAGAGAGAGAGA	GA(2*8)	201	16	TCTGAAGAAAAACAAAATGAGCATTCAGAACAGCAC[GAGAGAGAGAGAGAGA]AAAGAATTATTTTTAGTTTCAAGTACTTGCATTATTCACTGTTTTTGACTGAAAAATCGAATCGTTGATGATC	TCTGAAGAAAAACAAAATGAGCA	59.042	GATCATCAACGATTCGATTTTTC	59.806	125	Unigene89439_C1;CL3890.Contig1_C2
CL10701.Contig1_All_3576_1	ATATATATATAT	AT(2*6)	305	12	CTCCTTTGTTTCCCTGTACTTGACCTTAGTTCCTATAGTTGCTGACTGTGAGCAGTA[ATATATATATAT]AAGGGCCACTGTATTGTGAGCATCATCAGGGTAATAGAGTGC	CTCCTTTGTTTCCCTGTACTTGA	59.677	GCACTCTATTACCCTGATGATGC	60.007	111	CL9225.Contig2_C3;Unigene56051_T3;CL1722.Contig2_C1
CL10701.Contig1_All_3576_2	ATATATATATAT	AT(2*6)	305	12	TCCTTTGTTTCCCTGTACTTGACCTTAGTTCCTATAGTTGCTGACTGTGAGCAGTA[ATATATATATAT]AAGGGCCACTGTATTGTGAGCATCATCAGGGTAATAGAGTGC	TCCTTTGTTTCCCTGTACTTGAC	59.552	GCACTCTATTACCCTGATGATGC	60.007	110	CL9225.Contig2_C3;Unigene56051_T3;CL1722.Contig2_C1
CL10701.Contig1_All_3576_3	ATATATATATAT	AT(2*6)	305	12	CTCCTTTGTTTCCCTGTACTTGACCTTAGTTCCTATAGTTGCTGACTGTGAGCAGTA[ATATATATATAT]AAGGGCCACTGTATTGTGAGCATCATCAGGGTAATAGAGTGCAGCATTTATAGTCTTCAGGCTAGAGAAGAGAGTCCTTTGC	CTCCTTTGTTTCCCTGTACTTGA	59.677	GCAAAGGACTCTCTTCTCTAGCC	60.162	151	CL9225.Contig2_C3;Unigene56051_T3;CL1722.Contig2_C1
CL10701.Contig1_All_3576_4	ATATATATATAT	AT(2*6)	305	12	CTCCTTTGTTTCCCTGTACTTGACCTTAGTTCCTATAGTTGCTGACTGTGAGCAGTA[ATATATATATAT]AAGGGCCACTGTATTGTGAGCATCATCAGGGTAATAGAGTGCAGCATT	CTCCTTTGTTTCCCTGTACTTGA	59.677	AATGCTGCACTCTATTACCCTGA	60.163	117	CL9225.Contig2_C3;Unigene56051_T3;CL1722.Contig2_C1
CL10701.Contig1_All_3576_5	ATATATATATAT	AT(2*6)	305	12	CTCCTTTGTTTCCCTGTACTTGACCTTAGTTCCTATAGTTGCTGACTGTGAGCAGTA[ATATATATATAT]AAGGGCCACTGTATTGTGAGCATCATCAGGGTAAT	CTCCTTTGTTTCCCTGTACTTGA	59.677	ATTACCCTGATGATGCTCACAAT	59.744	104	CL9225.Contig2_C3;Unigene56051_T3;CL1722.Contig2_C1
CL10743.Contig1_All_3581_1	ATATATATATAT	AT(2*6)	418	12	CCCTACGATGTGGTAGATGTTTCATCAGAATACTTCACTGGCTGAGCCGTGGAGATCTG[ATATATATATAT]GTACGCTCATATATATGACATCCTCCTCGAATTGTTTTTCACTCTGATTGCTCACCAGTA	CCCTACGATGTGGTAGATGTTTC	59.776	TACTGGTGAGCAATCAGAGTGAA	59.928	131	Unigene5878_T3;CL5808.Contig1_T1;Unigene6107_T2;Unigene20547_T3
CL10743.Contig1_All_3581_2	ATATATATATAT	AT(2*6)	418	12	TCCCTACGATGTGGTAGATGTTTCATCAGAATACTTCACTGGCTGAGCCGTGGAGATCTG[ATATATATATAT]GTACGCTCATATATATGACATCCTCCTCGAATTGTTTTTCACTCTGATTGCTCACCAGTA	TCCCTACGATGTGGTAGATGTTT	59.776	TACTGGTGAGCAATCAGAGTGAA	59.928	132	Unigene5878_T3;CL5808.Contig1_T1;Unigene6107_T2;Unigene20547_T3
CL10743.Contig1_All_3581_3	ATATATATATAT	AT(2*6)	418	12	TTCCCTACGATGTGGTAGATGTTTCATCAGAATACTTCACTGGCTGAGCCGTGGAGATCTG[ATATATATATAT]GTACGCTCATATATATGACATCCTCCTCGAATTGTTTTTCACTCTGATTGCTCACCAGTA	TTCCCTACGATGTGGTAGATGTT	59.776	TACTGGTGAGCAATCAGAGTGAA	59.928	133	Unigene5878_T3;CL5808.Contig1_T1;Unigene6107_T2;Unigene20547_T3
CL10743.Contig1_All_3581_4	ATATATATATAT	AT(2*6)	418	12	TTTCCCTACGATGTGGTAGATGTTTCATCAGAATACTTCACTGGCTGAGCCGTGGAGATCTG[ATATATATATAT]GTACGCTCATATATATGACATCCTCCTCGAATTGTTTTTCACTCTGATTGCTCACCAGTA	TTTCCCTACGATGTGGTAGATGT	59.776	TACTGGTGAGCAATCAGAGTGAA	59.928	134	Unigene5878_T3;CL5808.Contig1_T1;Unigene6107_T2;Unigene20547_T3
CL10743.Contig1_All_3581_5	ATATATATATAT	AT(2*6)	418	12	CCCTACGATGTGGTAGATGTTTCATCAGAATACTTCACTGGCTGAGCCGTGGAGATCTG[ATATATATATAT]GTACGCTCATATATATGACATCCTCCTCGAATTGTTTTTCACTCTGATTGCTCA	CCCTACGATGTGGTAGATGTTTC	59.776	TGAGCAATCAGAGTGAAAAACAA	59.912	125	Unigene5878_T3;CL5808.Contig1_T1;Unigene6107_T2;Unigene20547_T3
CL10743.Contig1_All_3582_1	GGCGGCGGCGGCGGC	GGC(3*5)	1507	15	CAATTACTTTTGCAACAGGAGGAGGTGGTGGTGAGGACAGTGGCGGTGGCGGTGATGAGGGAACT[GGCGGCGGCGGCGGC]GGTGGTGGTGGTGGAGATAGCGGAGGCGGCGGCGGAGGAGGAGGTGGTGGAGGAGGTGCCGTAGCAAAAATATC	CAATTACTTTTGCAACAGGAGGA	60.506	GATATTTTTGCTACGGCACCTC	59.996	154	Unigene5878_T3;CL5808.Contig1_T1;Unigene6107_T2;Unigene20547_T3
CL10743.Contig1_All_3582_2	GGCGGCGGCGGCGGC	GGC(3*5)	1507	15	CAATTACTTTTGCAACAGGAGGAGGTGGTGGTGAGGACAGTGGCGGTGGCGGTGATGAGGGAACT[GGCGGCGGCGGCGGC]GGTGGTGGTGGTGGAGATAGCGGAGGCGGCGGCGGAGGAGGAGGTGGTGGAGGAGGTGCCGTAGCAAAAATATCCGATTC	CAATTACTTTTGCAACAGGAGGA	60.506	GAATCGGATATTTTTGCTACGG	59.837	160	Unigene5878_T3;CL5808.Contig1_T1;Unigene6107_T2;Unigene20547_T3
CL10743.Contig1_All_3582_3	GGCGGCGGCGGCGGC	GGC(3*5)	1507	15	TACTTTTGCAACAGGAGGAGGTGGTGGTGAGGACAGTGGCGGTGGCGGTGATGAGGGAACT[GGCGGCGGCGGCGGC]GGTGGTGGTGGTGGAGATAGCGGAGGCGGCGGCGGAGGAGGAGGTGGTGGAGGAGGTGCCGTAGCAAAAATATCCGATTCCGT	TACTTTTGCAACAGGAGGAGGT	60.165	ACGGAATCGGATATTTTTGCTAC	60.545	159	Unigene5878_T3;CL5808.Contig1_T1;Unigene6107_T2;Unigene20547_T3
CL10743.Contig1_All_3582_4	GGCGGCGGCGGCGGC	GGC(3*5)	1507	15	TTACTTTTGCAACAGGAGGAGGTGGTGGTGAGGACAGTGGCGGTGGCGGTGATGAGGGAACT[GGCGGCGGCGGCGGC]GGTGGTGGTGGTGGAGATAGCGGAGGCGGCGGCGGAGGAGGAGGTGGTGGAGGAGGTGCCGTAGCAAAAATATCCGATTCCGT	TTACTTTTGCAACAGGAGGAGGT	61.35	ACGGAATCGGATATTTTTGCTAC	60.545	160	Unigene5878_T3;CL5808.Contig1_T1;Unigene6107_T2;Unigene20547_T3
CL10743.Contig1_All_3582_5	GGCGGCGGCGGCGGC	GGC(3*5)	1507	15	ATTACTTTTGCAACAGGAGGAGGTGGTGGTGAGGACAGTGGCGGTGGCGGTGATGAGGGAACT[GGCGGCGGCGGCGGC]GGTGGTGGTGGTGGAGATAGCGGAGGCGGCGGCGGAGGAGGAGGTGGTGGAGGAGGTGCCGTAGCAAAAATATCCGATTC	ATTACTTTTGCAACAGGAGGAGG	60.847	GAATCGGATATTTTTGCTACGG	59.837	158	Unigene5878_T3;CL5808.Contig1_T1;Unigene6107_T2;Unigene20547_T3
CL10743.Contig1_All_3583_1	AGAGAGAGAGAG	AG(2*6)	2993	12	AAACCGAGGCTGCGTAGATCT[AGAGAGAGAGAG]TGGTGACTGTGGGGGGGGTTTGATTTGCTTTTCTTTCTGGTTCGCTTCCGCCTGTTTTCGTTGGCTTCCAGAATCTACTA	AAACCGAGGCTGCGTAGAT	59.851	TAGTAGATTCTGGAAGCCAACGA	60.263	113	Unigene5878_T3;CL5808.Contig1_T1;Unigene6107_T2;Unigene20547_T3
CL10743.Contig1_All_3583_2	AGAGAGAGAGAG	AG(2*6)	2993	12	AAACCGAGGCTGCGTAGATCT[AGAGAGAGAGAG]TGGTGACTGTGGGGGGGGTTTGATTTGCTTTTCTTTCTGGTTCGCTTCCGCCTGTTTTCGTTGGCTTCCAGAATCTACTACTAGCTGTAAGATGAGGAGTGAGGAGG	AAACCGAGGCTGCGTAGAT	59.851	CCTCCTCACTCCTCATCTTACAG	59.397	140	Unigene5878_T3;CL5808.Contig1_T1;Unigene6107_T2;Unigene20547_T3
CL10743.Contig1_All_3583_3	AGAGAGAGAGAG	AG(2*6)	2993	12	AAACCGAGGCTGCGTAGATCT[AGAGAGAGAGAG]TGGTGACTGTGGGGGGGGTTTGATTTGCTTTTCTTTCTGGTTCGCTTCCGCCTGTTTTCGTTGGCTTCCAGAATCTACTAC	AAACCGAGGCTGCGTAGAT	59.851	GTAGTAGATTCTGGAAGCCAACG	59.338	114	Unigene5878_T3;CL5808.Contig1_T1;Unigene6107_T2;Unigene20547_T3
CL10743.Contig1_All_3583_4	AGAGAGAGAGAG	AG(2*6)	2993	12	GAAACCGAGGCTGCGTAGATCT[AGAGAGAGAGAG]TGGTGACTGTGGGGGGGGTTTGATTTGCTTTTCTTTCTGGTTCGCTTCCGCCTGTTTTCGTTGGCTTCCAGAATCTACTA	GAAACCGAGGCTGCGTAGAT	61.664	TAGTAGATTCTGGAAGCCAACGA	60.263	114	Unigene5878_T3;CL5808.Contig1_T1;Unigene6107_T2;Unigene20547_T3
CL10743.Contig1_All_3583_5	AGAGAGAGAGAG	AG(2*6)	2993	12	AAACCGAGGCTGCGTAGATCT[AGAGAGAGAGAG]TGGTGACTGTGGGGGGGGTTTGATTTGCTTTTCTTTCTGGTTCGCTTCCGCCTGTTTTCGTTGGCTTCCAGAATCTACTACTAGCTGTAAGATGAGGAGTGAGGAGGGAG	AAACCGAGGCTGCGTAGAT	59.851	CTCCCTCCTCACTCCTCATCTTA	61.097	143	Unigene5878_T3;CL5808.Contig1_T1;Unigene6107_T2;Unigene20547_T3
CL10743.Contig2_All_3584_1	CCGCCGCCGCCGCCG	CCG(3*5)	1603	15	GATATTTTTGCTACGGCACCTCCTCCACCACCTCCTCCTCCTCCGCCGCCTCCGCTATCTCCACCACCACCA[CCGCCGCCGCCGCCG]CCAGTTCCCTCATCACCGCCACCGCCACTGTCCTCACCACCACCTCCTCCTGTTGCAAAAGTAATTG	GATATTTTTGCTACGGCACCTC	59.996	CAATTACTTTTGCAACAGGAGGA	60.506	154	Unigene7100_C2;Unigene2510_C3;Unigene64932_T1;Unigene61059_C1;Unigene61060_C1;Unigene62839_C2;Unigene33186_C3;Unigene23725_C2;Unigene47975_C1
CL10743.Contig2_All_3584_2	CCGCCGCCGCCGCCG	CCG(3*5)	1603	15	GAATCGGATATTTTTGCTACGGCACCTCCTCCACCACCTCCTCCTCCTCCGCCGCCTCCGCTATCTCCACCACCACCA[CCGCCGCCGCCGCCG]CCAGTTCCCTCATCACCGCCACCGCCACTGTCCTCACCACCACCTCCTCCTGTTGCAAAAGTAATTG	GAATCGGATATTTTTGCTACGG	59.837	CAATTACTTTTGCAACAGGAGGA	60.506	160	Unigene7100_C2;Unigene2510_C3;Unigene64932_T1;Unigene61059_C1;Unigene61060_C1;Unigene62839_C2;Unigene33186_C3;Unigene23725_C2;Unigene47975_C1
CL10743.Contig2_All_3584_3	CCGCCGCCGCCGCCG	CCG(3*5)	1603	15	ACGGAATCGGATATTTTTGCTACGGCACCTCCTCCACCACCTCCTCCTCCTCCGCCGCCTCCGCTATCTCCACCACCACCA[CCGCCGCCGCCGCCG]CCAGTTCCCTCATCACCGCCACCGCCACTGTCCTCACCACCACCTCCTCCTGTTGCAAAAGTA	ACGGAATCGGATATTTTTGCTAC	60.545	TACTTTTGCAACAGGAGGAGGT	60.165	159	Unigene7100_C2;Unigene2510_C3;Unigene64932_T1;Unigene61059_C1;Unigene61060_C1;Unigene62839_C2;Unigene33186_C3;Unigene23725_C2;Unigene47975_C1
CL10743.Contig2_All_3584_4	CCGCCGCCGCCGCCG	CCG(3*5)	1603	15	ACGGAATCGGATATTTTTGCTACGGCACCTCCTCCACCACCTCCTCCTCCTCCGCCGCCTCCGCTATCTCCACCACCACCA[CCGCCGCCGCCGCCG]CCAGTTCCCTCATCACCGCCACCGCCACTGTCCTCACCACCACCTCCTCCTGTTGCAAAAGTAA	ACGGAATCGGATATTTTTGCTAC	60.545	TTACTTTTGCAACAGGAGGAGGT	61.35	160	Unigene7100_C2;Unigene2510_C3;Unigene64932_T1;Unigene61059_C1;Unigene61060_C1;Unigene62839_C2;Unigene33186_C3;Unigene23725_C2;Unigene47975_C1
CL10743.Contig2_All_3584_5	CCGCCGCCGCCGCCG	CCG(3*5)	1603	15	GAATCGGATATTTTTGCTACGGCACCTCCTCCACCACCTCCTCCTCCTCCGCCGCCTCCGCTATCTCCACCACCACCA[CCGCCGCCGCCGCCG]CCAGTTCCCTCATCACCGCCACCGCCACTGTCCTCACCACCACCTCCTCCTGTTGCAAAAGTAAT	GAATCGGATATTTTTGCTACGG	59.837	ATTACTTTTGCAACAGGAGGAGG	60.847	158	Unigene7100_C2;Unigene2510_C3;Unigene64932_T1;Unigene61059_C1;Unigene61060_C1;Unigene62839_C2;Unigene33186_C3;Unigene23725_C2;Unigene47975_C1
CL10743.Contig2_All_3585_1	ATATATATATAT	AT(2*6)	2697	12	AACAATTCGAGGAGGATGTCATATATATGAGCGTAC[ATATATATATAT]CAGATCTCCACGGCTCAGCCAGTGAAGTATTCTGATGAAACATCTACCACATCG	AACAATTCGAGGAGGATGTCATA	59.849	CGATGTGGTAGATGTTTCATCAG	59.508	102	Unigene7100_C2;Unigene2510_C3;Unigene64932_T1;Unigene61059_C1;Unigene61060_C1;Unigene62839_C2;Unigene33186_C3;Unigene23725_C2;Unigene47975_C1
CL10743.Contig2_All_3585_2	ATATATATATAT	AT(2*6)	2697	12	TACTGGTGAGCAATCAGAGTGAAAAACAATTCGAGGAGGATGTCATATATATGAGCGTAC[ATATATATATAT]CAGATCTCCACGGCTCAGCCAGTGAAGTATTCTGATGA	TACTGGTGAGCAATCAGAGTGAA	59.928	TCATCAGAATACTTCACTGGCTG	59.392	110	Unigene7100_C2;Unigene2510_C3;Unigene64932_T1;Unigene61059_C1;Unigene61060_C1;Unigene62839_C2;Unigene33186_C3;Unigene23725_C2;Unigene47975_C1
CL10743.Contig2_All_3585_3	ATATATATATAT	AT(2*6)	2697	12	TGAGCAATCAGAGTGAAAAACAATTCGAGGAGGATGTCATATATATGAGCGTAC[ATATATATATAT]CAGATCTCCACGGCTCAGCCAGTGAAGTATTCTGATG	TGAGCAATCAGAGTGAAAAACAA	59.912	CATCAGAATACTTCACTGGCTGA	59.392	103	Unigene7100_C2;Unigene2510_C3;Unigene64932_T1;Unigene61059_C1;Unigene61060_C1;Unigene62839_C2;Unigene33186_C3;Unigene23725_C2;Unigene47975_C1
CL10743.Contig2_All_3585_4	ATATATATATAT	AT(2*6)	2697	12	TGAGCAATCAGAGTGAAAAACAATTCGAGGAGGATGTCATATATATGAGCGTAC[ATATATATATAT]CAGATCTCCACGGCTCAGCCAGTGAAGTATTCTGATGA	TGAGCAATCAGAGTGAAAAACAA	59.912	TCATCAGAATACTTCACTGGCTG	59.392	104	Unigene7100_C2;Unigene2510_C3;Unigene64932_T1;Unigene61059_C1;Unigene61060_C1;Unigene62839_C2;Unigene33186_C3;Unigene23725_C2;Unigene47975_C1
CL10743.Contig2_All_3585_5	ATATATATATAT	AT(2*6)	2697	12	TACTGGTGAGCAATCAGAGTGAAAAACAATTCGAGGAGGATGTCATATATATGAGCGTAC[ATATATATATAT]CAGATCTCCACGGCTCAGCCAGTGAAGTATTCTGATGAAACATCTACCACATCGT	TACTGGTGAGCAATCAGAGTGAA	59.928	ACGATGTGGTAGATGTTTCATCA	59.373	127	Unigene7100_C2;Unigene2510_C3;Unigene64932_T1;Unigene61059_C1;Unigene61060_C1;Unigene62839_C2;Unigene33186_C3;Unigene23725_C2;Unigene47975_C1
CL1077.Contig1_All_472_2	GACGACGACGACGACGAC	GAC(3*6)	582	18	GGTCACCACCAACTGGGCCGACGTCGAG[GACGACGACGACGACGAC]TACTACGCCACCACCGCGCCGCCCGCCCCCGTCTGGGCCAACGACCACGCCGCAGCAGCCGCCGCGGCGGCGGCCAAGGAGGAGGAGGAAGAGGAGGAC	GGTCACCACCAACTGGGC	62.471	GTCCTCCTCTTCCTCCTCCTC	60.711	145	Unigene2695_T3;Unigene54267_T1;Unigene32259_C2;Unigene52102_T2;Unigene64595_C1;Unigene62199_C3
CL1077.Contig1_All_472_3	GACGACGACGACGACGAC	GAC(3*6)	582	18	GGTCACCACCAACTGGGCCGACGTCGAG[GACGACGACGACGACGAC]TACTACGCCACCACCGCGCCGCCCGCCCCCGTCTGGGCCAACGACCACGCCGCAGCAGCCGCCGCGGCGGCGGCCAAGGAGGAGGAGGAAGAGGAGGACGTCCATGAC	GGTCACCACCAACTGGGC	62.471	GTCATGGACGTCCTCCTCTTC	61.048	154	Unigene2695_T3;Unigene54267_T1;Unigene32259_C2;Unigene52102_T2;Unigene64595_C1;Unigene62199_C3
CL1077.Contig1_All_472_4	GACGACGACGACGACGAC	GAC(3*6)	582	18	GGTCACCACCAACTGGGCCGACGTCGAG[GACGACGACGACGACGAC]TACTACGCCACCACCGCGCCGCCCGCCCCCGTCTGGGCCAACGACCACGCCGCAGCAGCCGCCGCGGCGGCGGCCAAGGAGGAGGAGGAAGAGGAGGACGTCCAT	GGTCACCACCAACTGGGC	62.471	ATGGACGTCCTCCTCTTCCT	60.073	151	Unigene2695_T3;Unigene54267_T1;Unigene32259_C2;Unigene52102_T2;Unigene64595_C1;Unigene62199_C3
CL1077.Contig1_All_472_5	GACGACGACGACGACGAC	GAC(3*6)	582	18	GGTCACCACCAACTGGGCCGACGTCGAG[GACGACGACGACGACGAC]TACTACGCCACCACCGCGCCGCCCGCCCCCGTCTGGGCCAACGACCACGCCGCAGCAGCCGCCGCGGCGGCGGCCAAGGAGGAGGAGGAAGAGGAGGA	GGTCACCACCAACTGGGC	62.471	TCCTCCTCTTCCTCCTCCTC	59.883	144	Unigene2695_T3;Unigene54267_T1;Unigene32259_C2;Unigene52102_T2;Unigene64595_C1;Unigene62199_C3
CL10787.Contig1_All_3592_1	GGTGGTGGTGGTGGT	GGT(3*5)	278	15	CAAGAAGCACGAGATCCACTCCCCGGTCAAGAC[GGTGGTGGTGGTGGT]CATGGAGAACCGGAGCTTCGACCACGTCCTCGGCTGGCTCCGCGCGGGCCGGCCCGACATCGACGGCCTCACGGGGGCCGAGTCCAACCGCCTCAACCTCTCC	CAAGAAGCACGAGATCCACTC	60.005	GGAGAGGTTGAGGCGGTT	60.199	151	Unigene18209_C3;Unigene46361_T1;Unigene23104_C2;Unigene41391_C1;CL818.Contig2_T2;Unigene28850_T3
CL10787.Contig1_All_3592_2	GGTGGTGGTGGTGGT	GGT(3*5)	278	15	CAAGAAGCACGAGATCCACTCCCCGGTCAAGAC[GGTGGTGGTGGTGGT]CATGGAGAACCGGAGCTTCGACCACGTCCTCGGCTGGCTCCGCGCGGGCCGGCCCGACATCGACGGCCTCACGGGGGCCGAGTCCAACCGCCTCAACCTCTCCGACCC	CAAGAAGCACGAGATCCACTC	60.005	GGGTCGGAGAGGTTGAGG	60.61	156	Unigene18209_C3;Unigene46361_T1;Unigene23104_C2;Unigene41391_C1;CL818.Contig2_T2;Unigene28850_T3
CL10787.Contig1_All_3592_3	GGTGGTGGTGGTGGT	GGT(3*5)	278	15	CAAGAAGCACGAGATCCACTCCCCGGTCAAGAC[GGTGGTGGTGGTGGT]CATGGAGAACCGGAGCTTCGACCACGTCCTCGGCTGGCTCCGCGCGGGCCGGCCCGACATCGACGGCCTCACGGGGGCCGAGTCCAACCGCCTCAACCTCTC	CAAGAAGCACGAGATCCACTC	60.005	GAGAGGTTGAGGCGGTTG	59.34	150	Unigene18209_C3;Unigene46361_T1;Unigene23104_C2;Unigene41391_C1;CL818.Contig2_T2;Unigene28850_T3
CL10787.Contig1_All_3592_4	GGTGGTGGTGGTGGT	GGT(3*5)	278	15	CAAGAAGCACGAGATCCACTCCCCGGTCAAGAC[GGTGGTGGTGGTGGT]CATGGAGAACCGGAGCTTCGACCACGTCCTCGGCTGGCTCCGCGCGGGCCGGCCCGACATCGACGGCCTCACGGGGGCCGAGTCCAACCGCCTCAACCTCTCCGACC	CAAGAAGCACGAGATCCACTC	60.005	GGTCGGAGAGGTTGAGGC	60.773	155	Unigene18209_C3;Unigene46361_T1;Unigene23104_C2;Unigene41391_C1;CL818.Contig2_T2;Unigene28850_T3
CL10787.Contig1_All_3592_5	GGTGGTGGTGGTGGT	GGT(3*5)	278	15	CAAGAAGCACGAGATCCACTCCCCGGTCAAGAC[GGTGGTGGTGGTGGT]CATGGAGAACCGGAGCTTCGACCACGTCCTCGGCTGGCTCCGCGCGGGCCGGCCCGACATCGACGGCCTCACGGGGGCCGAGTCCAACCGCCTCAACCT	CAAGAAGCACGAGATCCACTC	60.005	AGGTTGAGGCGGTTGGACT	62.025	147	Unigene18209_C3;Unigene46361_T1;Unigene23104_C2;Unigene41391_C1;CL818.Contig2_T2;Unigene28850_T3
CL107.Contig3_All_47_1	CACACACACACA	CA(2*6)	219	12	AGACTACATGACATGCCTTCACATTGCATTGATGTTATTAAACTC[CACACACACACA]CGGTTGCAACAGATAACAAAATATACGAGGAGAAATTACCTTATGCTAAGCAGATTCAGGGACTTGGTGAACTCAGCCGGAATAAATGACTCAAAAT	AGACTACATGACATGCCTTCACA	59.676	ATTTTGAGTCATTTATTCCGGCT	60.208	154	Unigene9816_T2;Unigene27336_C1;Unigene43239_C1;CL6802.Contig1_T3;Unigene38300_T2;Unigene76844_C3;Unigene52977_C3;Unigene52036_C2;Unigene52978_C3;CL3205.Contig1_T1
CL107.Contig3_All_47_2	CACACACACACA	CA(2*6)	219	12	CTACATGACATGCCTTCACATTGCATTGATGTTATTAAACTC[CACACACACACA]CGGTTGCAACAGATAACAAAATATACGAGGAGAAATTACCTTATGCTAAGCAGATTCAGGGACTTGGTGAACTCAGCCGGAATAAATGACTCAAAAT	CTACATGACATGCCTTCACATTG	60.434	ATTTTGAGTCATTTATTCCGGCT	60.208	151	Unigene9816_T2;Unigene27336_C1;Unigene43239_C1;CL6802.Contig1_T3;Unigene38300_T2;Unigene76844_C3;Unigene52977_C3;Unigene52036_C2;Unigene52978_C3;CL3205.Contig1_T1
CL107.Contig3_All_47_3	CACACACACACA	CA(2*6)	219	12	AGACTACATGACATGCCTTCACATTGCATTGATGTTATTAAACTC[CACACACACACA]CGGTTGCAACAGATAACAAAATATACGAGGAGAAATTACCTTATGCTAAGCAGATTCAGGGACTTGGTGAACTCAGCCGGAATAAATGACTCAAAATA	AGACTACATGACATGCCTTCACA	59.676	TATTTTGAGTCATTTATTCCGGC	59.391	155	Unigene9816_T2;Unigene27336_C1;Unigene43239_C1;CL6802.Contig1_T3;Unigene38300_T2;Unigene76844_C3;Unigene52977_C3;Unigene52036_C2;Unigene52978_C3;CL3205.Contig1_T1
CL107.Contig3_All_47_4	CACACACACACA	CA(2*6)	219	12	CTACATGACATGCCTTCACATTGCATTGATGTTATTAAACTC[CACACACACACA]CGGTTGCAACAGATAACAAAATATACGAGGAGAAATTACCTTATGCTAAGCAGATTCAGGGACTTGGTGAACTCAGCCGGAATAAATGACTCAAAATA	CTACATGACATGCCTTCACATTG	60.434	TATTTTGAGTCATTTATTCCGGC	59.391	152	Unigene9816_T2;Unigene27336_C1;Unigene43239_C1;CL6802.Contig1_T3;Unigene38300_T2;Unigene76844_C3;Unigene52977_C3;Unigene52036_C2;Unigene52978_C3;CL3205.Contig1_T1
CL107.Contig3_All_47_5	CACACACACACA	CA(2*6)	219	12	AGACTACATGACATGCCTTCACATTGCATTGATGTTATTAAACTC[CACACACACACA]CGGTTGCAACAGATAACAAAATATACGAGGAGAAATTACCTTATGCTAAGCAGATTCAGGGACTTGGTGAACTCAGCCGGAATAAATGACT	AGACTACATGACATGCCTTCACA	59.676	AGTCATTTATTCCGGCTGAGTTC	60.829	148	Unigene9816_T2;Unigene27336_C1;Unigene43239_C1;CL6802.Contig1_T3;Unigene38300_T2;Unigene76844_C3;Unigene52977_C3;Unigene52036_C2;Unigene52978_C3;CL3205.Contig1_T1
CL10808.Contig1_All_3595_1	CCGCCGCCGCCGCCG	CCG(3*5)	253	15	GACTCGCGTGATCCCACCCAGCCGCCAAGTTGGCGCCGCAGCGGAGGTCGCAGCGCCTCGCCGGCGGCGGCGCGGGCT[CCGCCGCCGCCGCCG]CGCAGAACGCGGCCGCCCCCGAAGGAGCCTCCGCGGCTATGGGGGACTCCAG	GACTCGCGTGATCCCACC	62.749	CTGGAGTCCCCCATAGCC	60.429	145	CL8792.Contig2_C3;CL4727.Contig2_T2;CL5558.Contig2_C1;CL4069.Contig1_T3;CL5198.Contig2_C2;CL4800.Contig2_T1;CL4752.Contig2_T3
CL10808.Contig1_All_3595_2	CCGCCGCCGCCGCCG	CCG(3*5)	253	15	GACTCGCGTGATCCCACCCAGCCGCCAAGTTGGCGCCGCAGCGGAGGTCGCAGCGCCTCGCCGGCGGCGGCGCGGGCT[CCGCCGCCGCCGCCG]CGCAGAACGCGGCCGCCCCCGAAGGAGCCTCCGCGGCTATGGGGGACTCCAGC	GACTCGCGTGATCCCACC	62.749	GCTGGAGTCCCCCATAGC	60.588	146	CL8792.Contig2_C3;CL4727.Contig2_T2;CL5558.Contig2_C1;CL4069.Contig1_T3;CL5198.Contig2_C2;CL4800.Contig2_T1;CL4752.Contig2_T3
CL10808.Contig1_All_3595_3	CCGCCGCCGCCGCCG	CCG(3*5)	253	15	GACTCGCGTGATCCCACCCAGCCGCCAAGTTGGCGCCGCAGCGGAGGTCGCAGCGCCTCGCCGGCGGCGGCGCGGGCT[CCGCCGCCGCCGCCG]CGCAGAACGCGGCCGCCCCCGAAGGAGCCTCCGCGGCTATGGGGGACTCCAGCG	GACTCGCGTGATCCCACC	62.749	CGCTGGAGTCCCCCATAG	61.591	147	CL8792.Contig2_C3;CL4727.Contig2_T2;CL5558.Contig2_C1;CL4069.Contig1_T3;CL5198.Contig2_C2;CL4800.Contig2_T1;CL4752.Contig2_T3
CL10808.Contig1_All_3595_4	CCGCCGCCGCCGCCG	CCG(3*5)	253	15	GACTCGCGTGATCCCACCCAGCCGCCAAGTTGGCGCCGCAGCGGAGGTCGCAGCGCCTCGCCGGCGGCGGCGCGGGCT[CCGCCGCCGCCGCCG]CGCAGAACGCGGCCGCCCCCGAAGGAGCCTCCGCGGCTATGGGGGACTCCAGCGAC	GACTCGCGTGATCCCACC	62.749	GTCGCTGGAGTCCCCCATAG	64.156	149	CL8792.Contig2_C3;CL4727.Contig2_T2;CL5558.Contig2_C1;CL4069.Contig1_T3;CL5198.Contig2_C2;CL4800.Contig2_T1;CL4752.Contig2_T3
CL10808.Contig1_All_3595_5	CCGCCGCCGCCGCCG	CCG(3*5)	253	15	ACTCGCGTGATCCCACCCAGCCGCCAAGTTGGCGCCGCAGCGGAGGTCGCAGCGCCTCGCCGGCGGCGGCGCGGGCT[CCGCCGCCGCCGCCG]CGCAGAACGCGGCCGCCCCCGAAGGAGCCTCCGCGGCTATGGGGGACTCCAG	ACTCGCGTGATCCCACCC	64.548	CTGGAGTCCCCCATAGCC	60.429	144	CL8792.Contig2_C3;CL4727.Contig2_T2;CL5558.Contig2_C1;CL4069.Contig1_T3;CL5198.Contig2_C2;CL4800.Contig2_T1;CL4752.Contig2_T3
CL10813.Contig4_All_3598_1	TCTCTCTCTCTC	TC(2*6)	389	12	GACCGGACTCTCTGACCTATCATTATCTCCGTCCGGCCGCCACTCCAGTTGCTGCGTGAATCAGGTGCCAACGACGGCTGCTCCACTCCTCCTCATAGTAGA[TCTCTCTCTCTC]TGATTATTTCTATCCGGCGCACT	GACCGGACTCTCTGACCTATCAT	60.879	AGTGCGCCGGATAGAAATAAT	59.969	137	CL5495.Contig3_T1;CL4238.Contig2_C2;CL7172.Contig3_T3;CL3513.Contig3_T2
CL10813.Contig4_All_3598_2	TCTCTCTCTCTC	TC(2*6)	389	12	CCGGACTCTCTGACCTATCATTATCTCCGTCCGGCCGCCACTCCAGTTGCTGCGTGAATCAGGTGCCAACGACGGCTGCTCCACTCCTCCTCATAGTAGA[TCTCTCTCTCTC]TGATTATTTCTATCCGGCGCACT	CCGGACTCTCTGACCTATCATTA	59.623	AGTGCGCCGGATAGAAATAATC	61.595	135	CL5495.Contig3_T1;CL4238.Contig2_C2;CL7172.Contig3_T3;CL3513.Contig3_T2
CL10813.Contig4_All_3598_3	TCTCTCTCTCTC	TC(2*6)	389	12	ACCGGACTCTCTGACCTATCATTATCTCCGTCCGGCCGCCACTCCAGTTGCTGCGTGAATCAGGTGCCAACGACGGCTGCTCCACTCCTCCTCATAGTAGA[TCTCTCTCTCTC]TGATTATTTCTATCCGGCGCACT	ACCGGACTCTCTGACCTATCATT	60.383	AGTGCGCCGGATAGAAATAATC	61.595	136	CL5495.Contig3_T1;CL4238.Contig2_C2;CL7172.Contig3_T3;CL3513.Contig3_T2
CL10813.Contig4_All_3598_4	TCTCTCTCTCTC	TC(2*6)	389	12	CCGGACTCTCTGACCTATCATTATCTCCGTCCGGCCGCCACTCCAGTTGCTGCGTGAATCAGGTGCCAACGACGGCTGCTCCACTCCTCCTCATAGTAGA[TCTCTCTCTCTC]TGATTATTTCTATCCGGCGCAC	CCGGACTCTCTGACCTATCATTA	59.623	GTGCGCCGGATAGAAATAATC	60.784	134	CL5495.Contig3_T1;CL4238.Contig2_C2;CL7172.Contig3_T3;CL3513.Contig3_T2
CL10813.Contig4_All_3598_5	TCTCTCTCTCTC	TC(2*6)	389	12	ACCGGACTCTCTGACCTATCATTATCTCCGTCCGGCCGCCACTCCAGTTGCTGCGTGAATCAGGTGCCAACGACGGCTGCTCCACTCCTCCTCATAGTAGA[TCTCTCTCTCTC]TGATTATTTCTATCCGGCGCAC	ACCGGACTCTCTGACCTATCATT	60.383	GTGCGCCGGATAGAAATAATC	60.784	135	CL5495.Contig3_T1;CL4238.Contig2_C2;CL7172.Contig3_T3;CL3513.Contig3_T2
CL1083.Contig2_All_476_1	CGGCGGCGGCGGCGG	CGG(3*5)	243	15	AGTACCAGCGCCTGGAGAACGGCGACGGCGGCAGCAGGACCAAGGGCACGCAGCGCCT[CGGCGGCGGCGGCGG]CGCGCGGCGTTCTGGCGGGTGGCGCATGCGGCTGCGCGGGCTGATCATCCGCCGCGCGCGCGTCGTCCGCCTCGTCGTCTCCATGCC	AGTACCAGCGCCTGGAGAAC	61.743	GGCATGGAGACGACGAGG	62.875	160	Unigene6802_T1;Unigene21947_T2;CL1807.Contig1_C1
CL1083.Contig2_All_476_2	CGGCGGCGGCGGCGG	CGG(3*5)	243	15	GTACCAGCGCCTGGAGAACGGCGACGGCGGCAGCAGGACCAAGGGCACGCAGCGCCT[CGGCGGCGGCGGCGG]CGCGCGGCGTTCTGGCGGGTGGCGCATGCGGCTGCGCGGGCTGATCATCCGCCGCGCGCGCGTCGTCCGCCTCGTCGTCTCCATGCC	GTACCAGCGCCTGGAGAAC	60.817	GGCATGGAGACGACGAGG	62.875	159	Unigene6802_T1;Unigene21947_T2;CL1807.Contig1_C1
CL1083.Contig2_All_476_3	CGGCGGCGGCGGCGG	CGG(3*5)	243	15	GTACCAGCGCCTGGAGAACGGCGACGGCGGCAGCAGGACCAAGGGCACGCAGCGCCT[CGGCGGCGGCGGCGG]CGCGCGGCGTTCTGGCGGGTGGCGCATGCGGCTGCGCGGGCTGATCATCCGCCGCGCGCGCGTCGTCCGCCTCGTCGTCTCCATGCCC	GTACCAGCGCCTGGAGAAC	60.817	GGGCATGGAGACGACGAG	62.875	160	Unigene6802_T1;Unigene21947_T2;CL1807.Contig1_C1
CL1083.Contig2_All_476_4	CGGCGGCGGCGGCGG	CGG(3*5)	243	15	AGTACCAGCGCCTGGAGAACGGCGACGGCGGCAGCAGGACCAAGGGCACGCAGCGCCT[CGGCGGCGGCGGCGG]CGCGCGGCGTTCTGGCGGGTGGCGCATGCGGCTGCGCGGGCTGATCATCCGCCGCGCGCGCGTCGTCCGCCTCGTCGTCTCCATGC	AGTACCAGCGCCTGGAGAAC	61.743	GCATGGAGACGACGAGGC	63.04	159	Unigene6802_T1;Unigene21947_T2;CL1807.Contig1_C1
CL1083.Contig2_All_476_5	CGGCGGCGGCGGCGG	CGG(3*5)	243	15	AGTACCAGCGCCTGGAGAACGGCGACGGCGGCAGCAGGACCAAGGGCACGCAGCGCCT[CGGCGGCGGCGGCGG]CGCGCGGCGTTCTGGCGGGTGGCGCATGCGGCTGCGCGGGCTGATCATCCGCCGCGCGCGCGTCGTCCGCCTCGTCGTCTCCATGCC	AGTACCAGCGCCTGGAGAA	60.95	GGCATGGAGACGACGAGG	62.875	160	Unigene6802_T1;Unigene21947_T2;CL1807.Contig1_C1
CL10845.Contig3_All_3602_1	CACACACACACA	CA(2*6)	1869	12	ACGGTTAATGTGGTTACCTCGTATATATATAGTTAATACTGATATG[CACACACACACA]TTAATTTGACCCCATCGAACTTGCAAAGGGATTGTACC	ACGGTTAATGTGGTTACCTCGTA	59.716	GGTACAATCCCTTTGCAAGTTC	59.877	96	Unigene18499_C1;Unigene27354_T1;Unigene47312_T2;Unigene5963_T3;Unigene4779_T1;Unigene67249_C3;Unigene1108_T3;Unigene7992_T2;Unigene39547_C3;Unigene61435_C2;Unigene21259_T1
CL10845.Contig3_All_3602_2	CACACACACACA	CA(2*6)	1869	12	ACGGTTAATGTGGTTACCTCGTATATATATAGTTAATACTGATATG[CACACACACACA]TTAATTTGACCCCATCGAACTTGCAAAGGGATTGTACCAC	ACGGTTAATGTGGTTACCTCGTA	59.716	GTGGTACAATCCCTTTGCAAGT	60.282	98	Unigene18499_C1;Unigene27354_T1;Unigene47312_T2;Unigene5963_T3;Unigene4779_T1;Unigene67249_C3;Unigene1108_T3;Unigene7992_T2;Unigene39547_C3;Unigene61435_C2;Unigene21259_T1
CL10845.Contig3_All_3602_3	CACACACACACA	CA(2*6)	1869	12	ACGGTTAATGTGGTTACCTCGTATATATATAGTTAATACTGATATG[CACACACACACA]TTAATTTGACCCCATCGAACTTGCAAAGGGATTGTACCAC	ACGGTTAATGTGGTTACCTCGTA	59.716	GTGGTACAATCCCTTTGCAAGTT	61.464	98	Unigene18499_C1;Unigene27354_T1;Unigene47312_T2;Unigene5963_T3;Unigene4779_T1;Unigene67249_C3;Unigene1108_T3;Unigene7992_T2;Unigene39547_C3;Unigene61435_C2;Unigene21259_T1
CL10845.Contig3_All_3602_4	CACACACACACA	CA(2*6)	1869	12	CGGTTAATGTGGTTACCTCGTATATATATAGTTAATACTGATATG[CACACACACACA]TTAATTTGACCCCATCGAACTTGCAAAGGGATTGTACC	CGGTTAATGTGGTTACCTCGTAT	59.236	GGTACAATCCCTTTGCAAGTTC	59.877	95	Unigene18499_C1;Unigene27354_T1;Unigene47312_T2;Unigene5963_T3;Unigene4779_T1;Unigene67249_C3;Unigene1108_T3;Unigene7992_T2;Unigene39547_C3;Unigene61435_C2;Unigene21259_T1
CL10845.Contig3_All_3602_5	CACACACACACA	CA(2*6)	1869	12	TCTGACAGACGGTTAATGTGGTTACCTCGTATATATATAGTTAATACTGATATG[CACACACACACA]TTAATTTGACCCCATCGAACTTGCAAAGGGATTGTACC	TCTGACAGACGGTTAATGTGGTT	60.816	GGTACAATCCCTTTGCAAGTTC	59.877	104	Unigene18499_C1;Unigene27354_T1;Unigene47312_T2;Unigene5963_T3;Unigene4779_T1;Unigene67249_C3;Unigene1108_T3;Unigene7992_T2;Unigene39547_C3;Unigene61435_C2;Unigene21259_T1
CL10880.Contig2_All_3607_1	TATTATTATTATTATTATTAT	TAT(3*7)	279	21	TGAGATGTAAATGAAAGACCTCAAGATAGAATAAATG[TATTATTATTATTATTATTAT]GAAAAGCGAGAGTCGTTTGCAACGCTCATTAAAGGGACAAGTGGTGTGGTCACTTCTTGTCGATCTGTCTGTTGAA	TGAGATGTAAATGAAAGACCTCAA	57.94	TTCAACAGACAGATCGACAAGAA	59.906	134	Unigene49770_T3;CL4516.Contig1_C2;Unigene21341_C3;Unigene51770_T1;Unigene59348_T1;Unigene12363_C1;Unigene9569_C2;Unigene93545_C2;Unigene38913_C1;CL6056.Contig1_C1;Unigene3301_C3;Unigene51307_T3;Unigene12362_C1
CL10880.Contig2_All_3607_2	TATTATTATTATTATTATTAT	TAT(3*7)	279	21	TGAGATGTAAATGAAAGACCTCAAGATAGAATAAATG[TATTATTATTATTATTATTAT]GAAAAGCGAGAGTCGTTTGCAACGCTCATTAAAGGGACAAGTGGTGTGGTCACTTCTTGTCGATCTGTCTGTTGAAA	TGAGATGTAAATGAAAGACCTCAA	57.94	TTTCAACAGACAGATCGACAAGA	59.906	135	Unigene49770_T3;CL4516.Contig1_C2;Unigene21341_C3;Unigene51770_T1;Unigene59348_T1;Unigene12363_C1;Unigene9569_C2;Unigene93545_C2;Unigene38913_C1;CL6056.Contig1_C1;Unigene3301_C3;Unigene51307_T3;Unigene12362_C1
CL10880.Contig2_All_3607_3	TATTATTATTATTATTATTAT	TAT(3*7)	279	21	GAATGAGATGTAAATGAAAGACCTCAAGATAGAATAAATG[TATTATTATTATTATTATTAT]GAAAAGCGAGAGTCGTTTGCAACGCTCATTAAAGGGACAAGTGGTGTGGTCACTTCTTGTCGATCTGTCTGTTGAA	GAATGAGATGTAAATGAAAGACCTCA	59.912	TTCAACAGACAGATCGACAAGAA	59.906	137	Unigene49770_T3;CL4516.Contig1_C2;Unigene21341_C3;Unigene51770_T1;Unigene59348_T1;Unigene12363_C1;Unigene9569_C2;Unigene93545_C2;Unigene38913_C1;CL6056.Contig1_C1;Unigene3301_C3;Unigene51307_T3;Unigene12362_C1
CL10880.Contig2_All_3607_4	TATTATTATTATTATTATTAT	TAT(3*7)	279	21	GAATGAGATGTAAATGAAAGACCTCAAGATAGAATAAATG[TATTATTATTATTATTATTAT]GAAAAGCGAGAGTCGTTTGCAACGCTCATTAAAGGGACAAGTGGTGTGGTCACTTCTTGTCGATCTGTCTGTTGAAA	GAATGAGATGTAAATGAAAGACCTCA	59.912	TTTCAACAGACAGATCGACAAGA	59.906	138	Unigene49770_T3;CL4516.Contig1_C2;Unigene21341_C3;Unigene51770_T1;Unigene59348_T1;Unigene12363_C1;Unigene9569_C2;Unigene93545_C2;Unigene38913_C1;CL6056.Contig1_C1;Unigene3301_C3;Unigene51307_T3;Unigene12362_C1
CL10880.Contig2_All_3607_5	TATTATTATTATTATTATTAT	TAT(3*7)	279	21	TGAGATGTAAATGAAAGACCTCAAGATAGAATAAATG[TATTATTATTATTATTATTAT]GAAAAGCGAGAGTCGTTTGCAACGCTCATTAAAGGGACAAGTGGTGTGGTCACTTCTTGTCGATCTGTCTGTTGAA	TGAGATGTAAATGAAAGACCTCAAG	58.877	TTCAACAGACAGATCGACAAGAA	59.906	134	Unigene49770_T3;CL4516.Contig1_C2;Unigene21341_C3;Unigene51770_T1;Unigene59348_T1;Unigene12363_C1;Unigene9569_C2;Unigene93545_C2;Unigene38913_C1;CL6056.Contig1_C1;Unigene3301_C3;Unigene51307_T3;Unigene12362_C1
CL10883.Contig2_All_3608_1	GATGATGATGATGATGATGATGAT	GAT(3*8)	466	24	TGAAGTAGCTGTTCGTTTTGTTGAGTTATTTCGA[GATGATGATGATGATGATGATGAT]GCAAATGATGTTGTTGGTGGTGGATCAGTAACAAAATTCGA	TGAAGTAGCTGTTCGTTTTGTTG	59.495	TCGAATTTTGTTACTGATCCACC	60.23	99	CL2463.Contig1_C2;Unigene18447_C3;Unigene18446_C3;Unigene39237_C3
CL10883.Contig2_All_3608_2	GATGATGATGATGATGATGATGAT	GAT(3*8)	466	24	TGTTGAAGTAGCTGTTCGTTTTGTTGAGTTATTTCGA[GATGATGATGATGATGATGATGAT]GCAAATGATGTTGTTGGTGGTGGATCAGTAACAAAATTCGA	TGTTGAAGTAGCTGTTCGTTTTG	59.495	TCGAATTTTGTTACTGATCCACC	60.23	102	CL2463.Contig1_C2;Unigene18447_C3;Unigene18446_C3;Unigene39237_C3
CL10883.Contig2_All_3608_3	GATGATGATGATGATGATGATGAT	GAT(3*8)	466	24	TGAAGTAGCTGTTCGTTTTGTTGAGTTATTTCGA[GATGATGATGATGATGATGATGAT]GCAAATGATGTTGTTGGTGGTGGATCAGTAACAAAATTCGATGGTGTATTATGTCGATG	TGAAGTAGCTGTTCGTTTTGTTG	59.495	CATCGACATAATACACCATCGAA	59.734	117	CL2463.Contig1_C2;Unigene18447_C3;Unigene18446_C3;Unigene39237_C3
CL10883.Contig2_All_3608_4	GATGATGATGATGATGATGATGAT	GAT(3*8)	466	24	TGTTGAAGTAGCTGTTCGTTTTGTTGAGTTATTTCGA[GATGATGATGATGATGATGATGAT]GCAAATGATGTTGTTGGTGGTGGATCAGTAACAAAATTCGATGGTGTATTATGTCGATG	TGTTGAAGTAGCTGTTCGTTTTG	59.495	CATCGACATAATACACCATCGAA	59.734	120	CL2463.Contig1_C2;Unigene18447_C3;Unigene18446_C3;Unigene39237_C3
CL10883.Contig2_All_3608_5	GATGATGATGATGATGATGATGAT	GAT(3*8)	466	24	TTTTCGATGTGTTGAAGTAGCTGTTCGTTTTGTTGAGTTATTTCGA[GATGATGATGATGATGATGATGAT]GCAAATGATGTTGTTGGTGGTGGATCAGTAACAAAATTCGA	TTTTCGATGTGTTGAAGTAGCTG	59.455	TCGAATTTTGTTACTGATCCACC	60.23	111	CL2463.Contig1_C2;Unigene18447_C3;Unigene18446_C3;Unigene39237_C3
CL10890.Contig1_All_3610_3	CAACAACAACAACAA	CAA(3*5)	540	15	CCTGAATTAAATGAACTTCTGCGTATTCATCATCATCACCCTCACCCTCACCCT[CAACAACAACAACAA]CAGCAACAACGTACACTCATTGAACCATCACATTTGAGTTATGCAACTTTAGCACCAGTTCAATC	CCTGAATTAAATGAACTTCTGCG	60.134	GATTGAACTGGTGCTAAAGTTGC	60.183	134	Unigene63652_C2;Unigene31607_C3;Unigene10177_C1;Unigene41325_C2;Unigene60900_C3;Unigene342_C2
CL10890.Contig1_All_3610_4	CAACAACAACAACAA	CAA(3*5)	540	15	CCTGAATTAAATGAACTTCTGCGTATTCATCATCATCACCCTCACCCTCACCCT[CAACAACAACAACAA]CAGCAACAACGTACACTCATTGAACCATCACATTTGAGTTATGCAACTTTAGCACCAGTTCAATCATTACCAT	CCTGAATTAAATGAACTTCTGCG	60.134	ATGGTAATGATTGAACTGGTGCT	59.781	142	Unigene63652_C2;Unigene31607_C3;Unigene10177_C1;Unigene41325_C2;Unigene60900_C3;Unigene342_C2
CL10890.Contig1_All_3610_5	CAACAACAACAACAA	CAA(3*5)	540	15	CCTGAATTAAATGAACTTCTGCGTATTCATCATCATCACCCTCACCCTCACCCT[CAACAACAACAACAA]CAGCAACAACGTACACTCATTGAACCATCACATTTGAGTTATGCAACTTTAGCACCAGTTCAATCATTACCATCA	CCTGAATTAAATGAACTTCTGCG	60.134	TGATGGTAATGATTGAACTGGTG	59.738	144	Unigene63652_C2;Unigene31607_C3;Unigene10177_C1;Unigene41325_C2;Unigene60900_C3;Unigene342_C2
CL10893.Contig2_All_3613_1	GAGAGAGAGAGAGAGA	GA(2*8)	177	16	AGATATGAACGATAAACACCCCAAAAAAAACTACACATTGTGGAATATCGAACATATCAAATTCGAGCTGAGAAAAG[GAGAGAGAGAGAGAGA]GTATAAGACGTAGATAAAGAAAAGCAAGAAGAAGAGAAAAAAAAACCGACAAGACACTGAACAC	AGATATGAACGATAAACACCCCA	59.622	GTGTTCAGTGTCTTGTCGGTTTT	60.482	157	Unigene5149_C2;CL8161.Contig2_C3;Unigene1021_C2;CL3151.Contig2_C1;CL7847.Contig1_C1;Unigene6806_C1;CL8161.Contig1_C3
CL10893.Contig2_All_3613_2	GAGAGAGAGAGAGAGA	GA(2*8)	177	16	ATATGAACGATAAACACCCCAAAAAAAACTACACATTGTGGAATATCGAACATATCAAATTCGAGCTGAGAAAAG[GAGAGAGAGAGAGAGA]GTATAAGACGTAGATAAAGAAAAGCAAGAAGAAGAGAAAAAAAAACCGACAAGACACTGAACAC	ATATGAACGATAAACACCCCAAA	59.512	GTGTTCAGTGTCTTGTCGGTTTT	60.482	155	Unigene5149_C2;CL8161.Contig2_C3;Unigene1021_C2;CL3151.Contig2_C1;CL7847.Contig1_C1;Unigene6806_C1;CL8161.Contig1_C3
CL10893.Contig2_All_3613_3	GAGAGAGAGAGAGAGA	GA(2*8)	177	16	ATCAAATTCGAGCTGAGAAAAG[GAGAGAGAGAGAGAGA]GTATAAGACGTAGATAAAGAAAAGCAAGAAGAAGAGAAAAAAAAACCGACAAGACACTGAACACATGCACAACAAAAAT	ATCAAATTCGAGCTGAGAAAAGG	61.044	ATTTTTGTTGTGCATGTGTTCAG	59.955	117	Unigene5149_C2;CL8161.Contig2_C3;Unigene1021_C2;CL3151.Contig2_C1;CL7847.Contig1_C1;Unigene6806_C1;CL8161.Contig1_C3
CL10893.Contig2_All_3613_4	GAGAGAGAGAGAGAGA	GA(2*8)	177	16	TATGAACGATAAACACCCCAAAAAAAACTACACATTGTGGAATATCGAACATATCAAATTCGAGCTGAGAAAAG[GAGAGAGAGAGAGAGA]GTATAAGACGTAGATAAAGAAAAGCAAGAAGAAGAGAAAAAAAAACCGACAAGACACTGAACACATGCAC	TATGAACGATAAACACCCCAAAA	60.445	GTGCATGTGTTCAGTGTCTTGTC	60.67	160	Unigene5149_C2;CL8161.Contig2_C3;Unigene1021_C2;CL3151.Contig2_C1;CL7847.Contig1_C1;Unigene6806_C1;CL8161.Contig1_C3
CL10893.Contig2_All_3613_5	GAGAGAGAGAGAGAGA	GA(2*8)	177	16	ATCAAATTCGAGCTGAGAAAAG[GAGAGAGAGAGAGAGA]GTATAAGACGTAGATAAAGAAAAGCAAGAAGAAGAGAAAAAAAAACCGACAAGACACTGAACACATGCACAAC	ATCAAATTCGAGCTGAGAAAAGG	61.044	GTTGTGCATGTGTTCAGTGTCTT	60.133	111	Unigene5149_C2;CL8161.Contig2_C3;Unigene1021_C2;CL3151.Contig2_C1;CL7847.Contig1_C1;Unigene6806_C1;CL8161.Contig1_C3
CL10893.Contig2_All_3614_1	AGAGAGAGAGAGAG	AG(2*7)	559	14	ATAAATTACGCGAAAACGAACAAAGAAAAAAAATTATTTCAAGAGATTCGTGTATGTAAACCAA[AGAGAGAGAGAGAG]AAAAAAGAAAAAGCAACGTTCATCCAATGATAATGACAA	ATAAATTACGCGAAAACGAACAA	59.922	TTGTCATTATCATTGGATGAACG	59.712	117	Unigene5149_C2;CL8161.Contig2_C3;Unigene1021_C2;CL3151.Contig2_C1;CL7847.Contig1_C1;Unigene6806_C1;CL8161.Contig1_C3
CL10893.Contig2_All_3614_2	AGAGAGAGAGAGAG	AG(2*7)	559	14	AATAAATTACGCGAAAACGAACAAAGAAAAAAAATTATTTCAAGAGATTCGTGTATGTAAACCAA[AGAGAGAGAGAGAG]AAAAAAGAAAAAGCAACGTTCATCCAATGATAATGACAA	AATAAATTACGCGAAAACGAACA	59.922	TTGTCATTATCATTGGATGAACG	59.712	118	Unigene5149_C2;CL8161.Contig2_C3;Unigene1021_C2;CL3151.Contig2_C1;CL7847.Contig1_C1;Unigene6806_C1;CL8161.Contig1_C3
CL10893.Contig2_All_3614_3	AGAGAGAGAGAGAG	AG(2*7)	559	14	ATAAATTACGCGAAAACGAACAAAGAAAAAAAATTATTTCAAGAGATTCGTGTATGTAAACCAA[AGAGAGAGAGAGAG]AAAAAAGAAAAAGCAACGTTCATCCAATGATA	ATAAATTACGCGAAAACGAACAA	59.922	TATCATTGGATGAACGTTGCTTT	60.715	110	Unigene5149_C2;CL8161.Contig2_C3;Unigene1021_C2;CL3151.Contig2_C1;CL7847.Contig1_C1;Unigene6806_C1;CL8161.Contig1_C3
CL10893.Contig2_All_3614_4	AGAGAGAGAGAGAG	AG(2*7)	559	14	AATAAATTACGCGAAAACGAACAAAGAAAAAAAATTATTTCAAGAGATTCGTGTATGTAAACCAA[AGAGAGAGAGAGAG]AAAAAAGAAAAAGCAACGTTCATCCAATGATA	AATAAATTACGCGAAAACGAACA	59.922	TATCATTGGATGAACGTTGCTTT	60.715	111	Unigene5149_C2;CL8161.Contig2_C3;Unigene1021_C2;CL3151.Contig2_C1;CL7847.Contig1_C1;Unigene6806_C1;CL8161.Contig1_C3
CL10893.Contig2_All_3614_5	AGAGAGAGAGAGAG	AG(2*7)	559	14	AGAATAAATTACGCGAAAACGAACAAAGAAAAAAAATTATTTCAAGAGATTCGTGTATGTAAACCAA[AGAGAGAGAGAGAG]AAAAAAGAAAAAGCAACGTTCATCCAATGATAATGACAA	AGAATAAATTACGCGAAAACGAA	59.25	TTGTCATTATCATTGGATGAACG	59.712	120	Unigene5149_C2;CL8161.Contig2_C3;Unigene1021_C2;CL3151.Contig2_C1;CL7847.Contig1_C1;Unigene6806_C1;CL8161.Contig1_C3
CL10893.Contig2_All_3616_1	TATTATTATTATTAT	TAT(3*5)	1562	15	TGACGTGTATTGCCATCACTAAGACCCATTG[TATTATTATTATTAT]TTGGATTTCTTGTTGATGCACGATAATCAGCATGTGTTGATG	TGACGTGTATTGCCATCACTAAG	60.068	CATCAACACATGCTGATTATCGT	59.903	88	Unigene5149_C2;CL8161.Contig2_C3;Unigene1021_C2;CL3151.Contig2_C1;CL7847.Contig1_C1;Unigene6806_C1;CL8161.Contig1_C3
CL10893.Contig2_All_3616_2	TATTATTATTATTAT	TAT(3*5)	1562	15	TGACGTGTATTGCCATCACTAAGACCCATTG[TATTATTATTATTAT]TTGGATTTCTTGTTGATGCACGATAATCAGCATGTGTTGATGTCGATGATGTTTGATGTTGCTGACGTGATGGATATGTA	TGACGTGTATTGCCATCACTAAG	60.068	TACATATCCATCACGTCAGCAAC	59.903	126	Unigene5149_C2;CL8161.Contig2_C3;Unigene1021_C2;CL3151.Contig2_C1;CL7847.Contig1_C1;Unigene6806_C1;CL8161.Contig1_C3
CL10893.Contig2_All_3616_3	TATTATTATTATTAT	TAT(3*5)	1562	15	TGACGTGTATTGCCATCACTAAGACCCATTG[TATTATTATTATTAT]TTGGATTTCTTGTTGATGCACGATAATCAGCATGTGTTGATGTCGATGATGTTTGATGTTGCTGACGTGATGGATATGTAC	TGACGTGTATTGCCATCACTAAG	60.068	GTACATATCCATCACGTCAGCAA	59.903	127	Unigene5149_C2;CL8161.Contig2_C3;Unigene1021_C2;CL3151.Contig2_C1;CL7847.Contig1_C1;Unigene6806_C1;CL8161.Contig1_C3
CL10893.Contig2_All_3616_4	TATTATTATTATTAT	TAT(3*5)	1562	15	GATGACGTGTATTGCCATCACTAAGACCCATTG[TATTATTATTATTAT]TTGGATTTCTTGTTGATGCACGATAATCAGCATGTGTTGATG	GATGACGTGTATTGCCATCACTA	59.903	CATCAACACATGCTGATTATCGT	59.903	90	Unigene5149_C2;CL8161.Contig2_C3;Unigene1021_C2;CL3151.Contig2_C1;CL7847.Contig1_C1;Unigene6806_C1;CL8161.Contig1_C3
CL10893.Contig2_All_3616_5	TATTATTATTATTAT	TAT(3*5)	1562	15	GTGTATTGCCATCACTAAGACCCATTG[TATTATTATTATTAT]TTGGATTTCTTGTTGATGCACGATAATCAGCATGTGTTGATG	GTGTATTGCCATCACTAAGACCC	59.781	CATCAACACATGCTGATTATCGT	59.903	84	Unigene5149_C2;CL8161.Contig2_C3;Unigene1021_C2;CL3151.Contig2_C1;CL7847.Contig1_C1;Unigene6806_C1;CL8161.Contig1_C3
CL10916.Contig1_All_3618_1	GCGGCGGCGGCGGCGGCG	GCG(3*6)	343	18	TTTATCCTGATCTTGCCTGACACGACGTACGGTTCCTAATCATGCGGTGGCGATGGGC[GCGGCGGCGGCGGCGGCG]TCCGACTTCATGGCCTCGAAGCGCGGCTCCTTGGCCTCGAACTTGTGGCGCAGGTACAGGTTCATGTAGTCC	TTTATCCTGATCTTGCCTGACAC	60.497	GGACTACATGAACCTGTACCTGC	59.942	148	Unigene40983_T1;CL10250.Contig2_C2;Unigene26753_T2;CL4033.Contig2_T3;CL6774.Contig2_C3
CL10916.Contig1_All_3618_2	GCGGCGGCGGCGGCGGCG	GCG(3*6)	343	18	TTTATCCTGATCTTGCCTGACACGACGTACGGTTCCTAATCATGCGGTGGCGATGGGC[GCGGCGGCGGCGGCGGCG]TCCGACTTCATGGCCTCGAAGCGCGGCTCCTTGGCCTCGAACTTGTGGCGCAGGTACAGGTTCATGTAGTCCTCG	TTTATCCTGATCTTGCCTGACAC	60.497	CGAGGACTACATGAACCTGTACC	59.936	151	Unigene40983_T1;CL10250.Contig2_C2;Unigene26753_T2;CL4033.Contig2_T3;CL6774.Contig2_C3
CL10916.Contig1_All_3618_3	GCGGCGGCGGCGGCGGCG	GCG(3*6)	343	18	CTTTTATCCTGATCTTGCCTGACACGACGTACGGTTCCTAATCATGCGGTGGCGATGGGC[GCGGCGGCGGCGGCGGCG]TCCGACTTCATGGCCTCGAAGCGCGGCTCCTTGGCCTCGAACTTGTGGCGCAGGTACAGGTTCATGTAGTCC	CTTTTATCCTGATCTTGCCTGAC	59.277	GGACTACATGAACCTGTACCTGC	59.942	150	Unigene40983_T1;CL10250.Contig2_C2;Unigene26753_T2;CL4033.Contig2_T3;CL6774.Contig2_C3
CL10916.Contig1_All_3618_4	GCGGCGGCGGCGGCGGCG	GCG(3*6)	343	18	ACTTTTATCCTGATCTTGCCTGACACGACGTACGGTTCCTAATCATGCGGTGGCGATGGGC[GCGGCGGCGGCGGCGGCG]TCCGACTTCATGGCCTCGAAGCGCGGCTCCTTGGCCTCGAACTTGTGGCGCAGGTACAGGTTCATGTAGTCC	ACTTTTATCCTGATCTTGCCTGA	59.277	GGACTACATGAACCTGTACCTGC	59.942	151	Unigene40983_T1;CL10250.Contig2_C2;Unigene26753_T2;CL4033.Contig2_T3;CL6774.Contig2_C3
CL10916.Contig1_All_3618_5	GCGGCGGCGGCGGCGGCG	GCG(3*6)	343	18	CTTTTATCCTGATCTTGCCTGACACGACGTACGGTTCCTAATCATGCGGTGGCGATGGGC[GCGGCGGCGGCGGCGGCG]TCCGACTTCATGGCCTCGAAGCGCGGCTCCTTGGCCTCGAACTTGTGGCGCAGGTACAGGTTCATGTAGTCCTCG	CTTTTATCCTGATCTTGCCTGAC	59.277	CGAGGACTACATGAACCTGTACC	59.936	153	Unigene40983_T1;CL10250.Contig2_C2;Unigene26753_T2;CL4033.Contig2_T3;CL6774.Contig2_C3
CL10916.Contig2_All_3620_4	GCTGCTGCTGCTGCT	GCT(3*5)	156	15	GAGCTACTCAGTTTCAGCAGCAGCGCAAAGCACACACACATACAGATAAGGAGAGGGAGAGAGATCAGAGGGAGATGGCGACC[GCTGCTGCTGCTGCT]GCCGCCTCGTTGAGCTTCCCGGTGATCAACATGGAGAAGCTGGTG	GAGCTACTCAGTTTCAGCAGCAG	60.874	CACCAGCTTCTCCATGTTGAT	60.126	143	CL2251.Contig2_T2;CL4033.Contig1_T3;Unigene1318_T1
CL10916.Contig2_All_3621_1	CGCCGCCGCCGCCGC	CGC(3*5)	1103	15	GGACTACATGAACCTGTACCTGCGCCACAAGTTCGAGGCCAAGGAGCCGCGCTTCGAGGCCATGAAGTCGGA[CGCCGCCGCCGCCGC]GCCCATCGCCACCGCATGATTAGGAACCGTACGTCGTGTCAGGCAAGATCAGGATAAA	GGACTACATGAACCTGTACCTGC	59.942	TTTATCCTGATCTTGCCTGACAC	60.497	145	CL2251.Contig2_T2;CL4033.Contig1_T3;Unigene1318_T1
CL10916.Contig2_All_3621_2	CGCCGCCGCCGCCGC	CGC(3*5)	1103	15	CGAGGACTACATGAACCTGTACCTGCGCCACAAGTTCGAGGCCAAGGAGCCGCGCTTCGAGGCCATGAAGTCGGA[CGCCGCCGCCGCCGC]GCCCATCGCCACCGCATGATTAGGAACCGTACGTCGTGTCAGGCAAGATCAGGATAAA	CGAGGACTACATGAACCTGTACC	59.936	TTTATCCTGATCTTGCCTGACAC	60.497	148	CL2251.Contig2_T2;CL4033.Contig1_T3;Unigene1318_T1
CL10916.Contig2_All_3621_3	CGCCGCCGCCGCCGC	CGC(3*5)	1103	15	GGACTACATGAACCTGTACCTGCGCCACAAGTTCGAGGCCAAGGAGCCGCGCTTCGAGGCCATGAAGTCGGA[CGCCGCCGCCGCCGC]GCCCATCGCCACCGCATGATTAGGAACCGTACGTCGTGTCAGGCAAGATCAGGATAAAAG	GGACTACATGAACCTGTACCTGC	59.942	CTTTTATCCTGATCTTGCCTGAC	59.277	147	CL2251.Contig2_T2;CL4033.Contig1_T3;Unigene1318_T1
CL10916.Contig2_All_3621_4	CGCCGCCGCCGCCGC	CGC(3*5)	1103	15	GGACTACATGAACCTGTACCTGCGCCACAAGTTCGAGGCCAAGGAGCCGCGCTTCGAGGCCATGAAGTCGGA[CGCCGCCGCCGCCGC]GCCCATCGCCACCGCATGATTAGGAACCGTACGTCGTGTCAGGCAAGATCAGGATAAAAGT	GGACTACATGAACCTGTACCTGC	59.942	ACTTTTATCCTGATCTTGCCTGA	59.277	148	CL2251.Contig2_T2;CL4033.Contig1_T3;Unigene1318_T1
CL10916.Contig2_All_3621_5	CGCCGCCGCCGCCGC	CGC(3*5)	1103	15	CGAGGACTACATGAACCTGTACCTGCGCCACAAGTTCGAGGCCAAGGAGCCGCGCTTCGAGGCCATGAAGTCGGA[CGCCGCCGCCGCCGC]GCCCATCGCCACCGCATGATTAGGAACCGTACGTCGTGTCAGGCAAGATCAGGATAAAAG	CGAGGACTACATGAACCTGTACC	59.936	CTTTTATCCTGATCTTGCCTGAC	59.277	150	CL2251.Contig2_T2;CL4033.Contig1_T3;Unigene1318_T1
CL10943.Contig6_All_3624_1	TTGTTGTTGTTGTTG	TTG(3*5)	301	15	AGTCAGTTCATCGAAGCTGTATGAAT[TTGTTGTTGTTGTTG]TATTGGGAATATATAATTTGATCCCTTCTTTAACTTCTCACAATTTACTCCATGATAAAAGTTTGAAGTATATCGTATATGTATTTAGGAACACATAGCTGCACCT	AGTCAGTTCATCGAAGCTGTATG	58.55	AGGTGCAGCTATGTGTTCCTAAA	60.195	147	CL2466.Contig3_C2;Unigene27216_C2;CL5439.Contig1_T3;CL2502.Contig1_C3
CL10943.Contig6_All_3624_2	TTGTTGTTGTTGTTG	TTG(3*5)	301	15	AGTCAGTTCATCGAAGCTGTATGAAT[TTGTTGTTGTTGTTG]TATTGGGAATATATAATTTGATCCCTTCTTTAACTTCTCACAATTTACTCCATGATAAAAGTTTGAAGTATATCGTATATGTATTTAGGAACACATAGCTGCACC	AGTCAGTTCATCGAAGCTGTATG	58.55	GGTGCAGCTATGTGTTCCTAAAT	59.578	146	CL2466.Contig3_C2;Unigene27216_C2;CL5439.Contig1_T3;CL2502.Contig1_C3
CL10943.Contig6_All_3624_3	TTGTTGTTGTTGTTG	TTG(3*5)	301	15	AGTCAGTTCATCGAAGCTGTATGAAT[TTGTTGTTGTTGTTG]TATTGGGAATATATAATTTGATCCCTTCTTTAACTTCTCACAATTTACTCCATGATAAAAGTTTGAAGTATATCGTATATGTATTTAGGAACACATAGCTGCACCTC	AGTCAGTTCATCGAAGCTGTATG	58.55	GAGGTGCAGCTATGTGTTCCTAA	60.675	148	CL2466.Contig3_C2;Unigene27216_C2;CL5439.Contig1_T3;CL2502.Contig1_C3
CL10943.Contig6_All_3624_4	TTGTTGTTGTTGTTG	TTG(3*5)	301	15	GACAAATTTTCTGAATTACCGGGCTTCCATGAAGGACTGAACAGTCAGTTCATCGAAGCTGTATGAAT[TTGTTGTTGTTGTTG]TATTGGGAATATATAATTTGATCCCTTCTTTAACTTCTCACA	GACAAATTTTCTGAATTACCGGG	60.881	TGTGAGAAGTTAAAGAAGGGATCA	59.304	125	CL2466.Contig3_C2;Unigene27216_C2;CL5439.Contig1_T3;CL2502.Contig1_C3
CL10943.Contig6_All_3624_5	TTGTTGTTGTTGTTG	TTG(3*5)	301	15	AGTCAGTTCATCGAAGCTGTATGAAT[TTGTTGTTGTTGTTG]TATTGGGAATATATAATTTGATCCCTTCTTTAACTTCTCACAATTTACTCCATGATAAAAGTTTGAAGTATATCGTATATGTATTTAGGAACACATAGCTGCACC	AGTCAGTTCATCGAAGCTGTATG	58.55	GGTGCAGCTATGTGTTCCTAAATA	59.602	146	CL2466.Contig3_C2;Unigene27216_C2;CL5439.Contig1_T3;CL2502.Contig1_C3
CL10943.Contig6_All_3625_1	TCTCTCTCTCTC	TC(2*6)	475	12	TCCTGTCCCATTTATGTATGCTCATGGTGTTGTGTTTGGAATGGTGGCATTATA[TCTCTCTCTCTC]TTTGTCAGGTCTTGTAGAAGAAAAGAGGAAATCATAGATGGATATCATGCACACAAGTGACTCTTCACATCATGGAATTG	TCCTGTCCCATTTATGTATGCTC	60.218	CAATTCCATGATGTGAAGAGTCA	59.985	146	CL2466.Contig3_C2;Unigene27216_C2;CL5439.Contig1_T3;CL2502.Contig1_C3
CL10943.Contig6_All_3625_2	TCTCTCTCTCTC	TC(2*6)	475	12	GTATGCTCATGGTGTTGTGTTTGGAATGGTGGCATTATA[TCTCTCTCTCTC]TTTGTCAGGTCTTGTAGAAGAAAAGAGGAAATCATAGATGGATATCATGCACACAAGTGACTCTTCACATCATGGAATTG	GTATGCTCATGGTGTTGTGTTTG	60.34	CAATTCCATGATGTGAAGAGTCA	59.985	131	CL2466.Contig3_C2;Unigene27216_C2;CL5439.Contig1_T3;CL2502.Contig1_C3
CL10943.Contig6_All_3625_3	TCTCTCTCTCTC	TC(2*6)	475	12	TGTATGCTCATGGTGTTGTGTTTGGAATGGTGGCATTATA[TCTCTCTCTCTC]TTTGTCAGGTCTTGTAGAAGAAAAGAGGAAATCATAGATGGATATCATGCACACAAGTGACTCTTCACATCATGGAATTG	TGTATGCTCATGGTGTTGTGTTT	60.34	CAATTCCATGATGTGAAGAGTCA	59.985	132	CL2466.Contig3_C2;Unigene27216_C2;CL5439.Contig1_T3;CL2502.Contig1_C3
CL10943.Contig6_All_3625_4	TCTCTCTCTCTC	TC(2*6)	475	12	TCCTGTCCCATTTATGTATGCTCATGGTGTTGTGTTTGGAATGGTGGCATTATA[TCTCTCTCTCTC]TTTGTCAGGTCTTGTAGAAGAAAAGAGGAAATCATAGATGGATATCATGCACACAAGTGACTCTTCACATCATGGA	TCCTGTCCCATTTATGTATGCTC	60.218	TCCATGATGTGAAGAGTCACTTG	60.164	142	CL2466.Contig3_C2;Unigene27216_C2;CL5439.Contig1_T3;CL2502.Contig1_C3
CL10943.Contig6_All_3625_5	TCTCTCTCTCTC	TC(2*6)	475	12	TCCTGTCCCATTTATGTATGCTCATGGTGTTGTGTTTGGAATGGTGGCATTATA[TCTCTCTCTCTC]TTTGTCAGGTCTTGTAGAAGAAAAGAGGAAATCATAGATGGATATCATGCACACAAGTGACTCTTCACATC	TCCTGTCCCATTTATGTATGCTC	60.218	GATGTGAAGAGTCACTTGTGTGC	59.831	137	CL2466.Contig3_C2;Unigene27216_C2;CL5439.Contig1_T3;CL2502.Contig1_C3
CL10947.Contig2_All_3627_1	CTGCTGCTGCTGCTG	CTG(3*5)	1265	15	GTGACCTTGTTCAGGTACACCATCGGCGTCCGGCCGATCAGGTGAGCGGCAGTGTCCCTGATGTTGAGCACGGGATCCTT[CTGCTGCTGCTGCTG]TTGGGTGGAGAAGAAACTAGTGATGACCCTGCTG	GTGACCTTGTTCAGGTACACCAT	60.203	CAGCAGGGTCATCACTAGTTTCT	59.824	129	CL406.Contig1_C3
CL10947.Contig2_All_3627_2	CTGCTGCTGCTGCTG	CTG(3*5)	1265	15	GTGACCTTGTTCAGGTACACCATCGGCGTCCGGCCGATCAGGTGAGCGGCAGTGTCCCTGATGTTGAGCACGGGATCCTT[CTGCTGCTGCTGCTG]TTGGGTGGAGAAGAAACTAGTGATGACCCTGC	GTGACCTTGTTCAGGTACACCAT	60.203	GCAGGGTCATCACTAGTTTCTTC	59.295	127	CL406.Contig1_C3
CL10947.Contig2_All_3627_3	CTGCTGCTGCTGCTG	CTG(3*5)	1265	15	GTGACCTTGTTCAGGTACACCATCGGCGTCCGGCCGATCAGGTGAGCGGCAGTGTCCCTGATGTTGAGCACGGGATCCTT[CTGCTGCTGCTGCTG]TTGGGTGGAGAAGAAACTAGTGAT	GTGACCTTGTTCAGGTACACCAT	60.203	ATCACTAGTTTCTTCTCCACCCA	59.157	119	CL406.Contig1_C3
CL10947.Contig2_All_3627_4	CTGCTGCTGCTGCTG	CTG(3*5)	1265	15	GTGACCTTGTTCAGGTACACCATCGGCGTCCGGCCGATCAGGTGAGCGGCAGTGTCCCTGATGTTGAGCACGGGATCCTT[CTGCTGCTGCTGCTG]TTGGGTGGAGAAGAAACTAGTGATG	GTGACCTTGTTCAGGTACACCAT	60.203	CATCACTAGTTTCTTCTCCACCC	59.157	120	CL406.Contig1_C3
CL10947.Contig2_All_3627_5	CTGCTGCTGCTGCTG	CTG(3*5)	1265	15	GTGACCTTGTTCAGGTACACCATCGGCGTCCGGCCGATCAGGTGAGCGGCAGTGTCCCTGATGTTGAGCACGGGATCCTT[CTGCTGCTGCTGCTG]TTGGGTGGAGAAGAAACTAGTGATGACCCTGCTG	GTGACCTTGTTCAGGTACACCA	59.93	CAGCAGGGTCATCACTAGTTTCT	59.824	129	CL406.Contig1_C3
CL10952.Contig1_All_3628_1	GAGGAGGAGGAGGAGGAG	GAG(3*6)	364	18	CTTTTCGGTCCAGCCAACCGCAGCTGCCGCGGCGGCGGCGCTGTGTGCCCGGCGCGGGTACGCCACCGGGCCTCGGAAGACGAAGGCGGCGGTCAGCGAC[GAGGAGGAGGAGGAGGAG]GACGACGACGAGTTTGAGGACATG	CTTTTCGGTCCAGCCAAC	59.215	CATGTCCTCAAACTCGTCGTC	60.706	142	Unigene10380_C3;Unigene9553_C1;Unigene5508_T3;Unigene16512_T1;Unigene45380_C2
CL10952.Contig1_All_3628_2	GAGGAGGAGGAGGAGGAG	GAG(3*6)	364	18	CTTTTCGGTCCAGCCAACCGCAGCTGCCGCGGCGGCGGCGCTGTGTGCCCGGCGCGGGTACGCCACCGGGCCTCGGAAGACGAAGGCGGCGGTCAGCGAC[GAGGAGGAGGAGGAGGAG]GACGACGACGAGTTTGAGGAC	CTTTTCGGTCCAGCCAAC	59.215	GTCCTCAAACTCGTCGTCGT	60.307	139	Unigene10380_C3;Unigene9553_C1;Unigene5508_T3;Unigene16512_T1;Unigene45380_C2
CL10952.Contig1_All_3628_3	GAGGAGGAGGAGGAGGAG	GAG(3*6)	364	18	CTTTTCGGTCCAGCCAACCGCAGCTGCCGCGGCGGCGGCGCTGTGTGCCCGGCGCGGGTACGCCACCGGGCCTCGGAAGACGAAGGCGGCGGTCAGCGAC[GAGGAGGAGGAGGAGGAG]GACGACGACGAGTTTGAGGACATGGG	CTTTTCGGTCCAGCCAAC	59.215	CCCATGTCCTCAAACTCGTC	60.51	144	Unigene10380_C3;Unigene9553_C1;Unigene5508_T3;Unigene16512_T1;Unigene45380_C2
CL10952.Contig1_All_3628_4	GAGGAGGAGGAGGAGGAG	GAG(3*6)	364	18	GCCTCGGAAGACGAAGGCGGCGGTCAGCGAC[GAGGAGGAGGAGGAGGAG]GACGACGACGAGTTTGAGGACATGGGCAGCGACGAGGAGTTCGACGACGACTCCGACGACGAGGATCTGGACGACGAGGAGGTACCAGTGAAGAAG	GCCTCGGAAGACGAAGGC	63.372	CTTCTTCACTGGTACCTCCTCGT	61.051	145	Unigene10380_C3;Unigene9553_C1;Unigene5508_T3;Unigene16512_T1;Unigene45380_C2
CL10952.Contig1_All_3628_5	GAGGAGGAGGAGGAGGAG	GAG(3*6)	364	18	CTTTTCGGTCCAGCCAACCGCAGCTGCCGCGGCGGCGGCGCTGTGTGCCCGGCGCGGGTACGCCACCGGGCCTCGGAAGACGAAGGCGGCGGTCAGCGAC[GAGGAGGAGGAGGAGGAG]GACGACGACGAGTTTGAGGACATGGGCAG	CTTTTCGGTCCAGCCAAC	59.215	CTGCCCATGTCCTCAAACTC	60.656	147	Unigene10380_C3;Unigene9553_C1;Unigene5508_T3;Unigene16512_T1;Unigene45380_C2
CL10967.Contig2_All_3632_1	GAGGAGGAGGAGGAGGAG	GAG(3*6)	169	18	AGTCGGTAGAGATGGAGGTGGAGGAGGGGGGCGACATGGAGGTGTCACCTGCAGCGGCTGTGGCCGTGGTGGAGTCGGACCAGGACGCTCCATCAGCT[GAGGAGGAGGAGGAGGAG]GTGTCGTCACCGGTGCTGGCGGAAGAGGGGAGGATTCTAGGTG	AGTCGGTAGAGATGGAGGTGG	60.517	CACCTAGAATCCTCCCCTCTTC	60.438	159	Unigene61561_C1;CL1373.Contig1_T2;Unigene62150_C3;Unigene45753_C2;Unigene52167_T1;Unigene9551_T3
CL10967.Contig2_All_3632_2	GAGGAGGAGGAGGAGGAG	GAG(3*6)	169	18	GTCGGTAGAGATGGAGGTGGAGGAGGGGGGCGACATGGAGGTGTCACCTGCAGCGGCTGTGGCCGTGGTGGAGTCGGACCAGGACGCTCCATCAGCT[GAGGAGGAGGAGGAGGAG]GTGTCGTCACCGGTGCTGGCGGAAGAGGGGAGGATTCTAGGTG	GTCGGTAGAGATGGAGGTGG	59.53	CACCTAGAATCCTCCCCTCTTC	60.438	158	Unigene61561_C1;CL1373.Contig1_T2;Unigene62150_C3;Unigene45753_C2;Unigene52167_T1;Unigene9551_T3
CL10967.Contig2_All_3632_3	GAGGAGGAGGAGGAGGAG	GAG(3*6)	169	18	ACCAGGACGCTCCATCAGCT[GAGGAGGAGGAGGAGGAG]GTGTCGTCACCGGTGCTGGCGGAAGAGGGGAGGATTCTAGGTGCTGCAGCAGTAGCTGCGGCTGCCGTGCCAGCTCTGGAGGTGCCCAAGGATCAGGACCAGGAGAAGGAGAAGAAGGAGAA	ACCAGGACGCTCCATCAG	59.775	TTCTCCTTCTTCTCCTTCTCCTG	60.475	160	Unigene61561_C1;CL1373.Contig1_T2;Unigene62150_C3;Unigene45753_C2;Unigene52167_T1;Unigene9551_T3
CL10967.Contig2_All_3632_4	GAGGAGGAGGAGGAGGAG	GAG(3*6)	169	18	AGTCGGTAGAGATGGAGGTGGAGGAGGGGGGCGACATGGAGGTGTCACCTGCAGCGGCTGTGGCCGTGGTGGAGTCGGACCAGGACGCTCCATCAGCT[GAGGAGGAGGAGGAGGAG]GTGTCGTCACCGGTGCTGGCGGAAGAGGGGAGGATTCTAGGTG	AGTCGGTAGAGATGGAGGTGG	60.517	CACCTAGAATCCTCCCCTCTT	58.677	159	Unigene61561_C1;CL1373.Contig1_T2;Unigene62150_C3;Unigene45753_C2;Unigene52167_T1;Unigene9551_T3
CL10967.Contig2_All_3632_5	GAGGAGGAGGAGGAGGAG	GAG(3*6)	169	18	GTCGGTAGAGATGGAGGTGGAGGAGGGGGGCGACATGGAGGTGTCACCTGCAGCGGCTGTGGCCGTGGTGGAGTCGGACCAGGACGCTCCATCAGCT[GAGGAGGAGGAGGAGGAG]GTGTCGTCACCGGTGCTGGCGGAAGAGGGGAGGATTCTAGGTGCT	GTCGGTAGAGATGGAGGTGG	59.53	AGCACCTAGAATCCTCCCCTCTT	62.864	160	Unigene61561_C1;CL1373.Contig1_T2;Unigene62150_C3;Unigene45753_C2;Unigene52167_T1;Unigene9551_T3
CL10972.Contig1_All_3633_1	TGCTGCTGCTGCTGC	TGC(3*5)	943	15	GAGAAGAAGGATAAGAAGCTGGCCAATGGGCTGAGTGGCCGTAAGCA[TGCTGCTGCTGCTGC]TCCTGCTATAGCAGCAGACACTGAGAAGTTGGAGAATGG	GAGAAGAAGGATAAGAAGCTGGC	60.004	CCATTCTCCAACTTCTCAGTGTC	60.16	101	Unigene33502_C2;Unigene23382_C3;Unigene12280_T3;Unigene45891_C1;CL3853.Contig2_T2;CL4420.Contig2_T1
CL10972.Contig1_All_3633_2	TGCTGCTGCTGCTGC	TGC(3*5)	943	15	GAGGGAAGTTGAAGGAGAAGAAGGATAAGAAGCTGGCCAATGGGCTGAGTGGCCGTAAGCA[TGCTGCTGCTGCTGC]TCCTGCTATAGCAGCAGACACTGAGAAGTTG	GAGGGAAGTTGAAGGAGAAGAAG	59.882	CAACTTCTCAGTGTCTGCTGCTA	59.872	107	Unigene33502_C2;Unigene23382_C3;Unigene12280_T3;Unigene45891_C1;CL3853.Contig2_T2;CL4420.Contig2_T1
CL10972.Contig1_All_3633_3	TGCTGCTGCTGCTGC	TGC(3*5)	943	15	AGAGGGAAGTTGAAGGAGAAGAAGGATAAGAAGCTGGCCAATGGGCTGAGTGGCCGTAAGCA[TGCTGCTGCTGCTGC]TCCTGCTATAGCAGCAGACACTGAGAAGTTG	AGAGGGAAGTTGAAGGAGAAGAA	59.882	CAACTTCTCAGTGTCTGCTGCTA	59.872	108	Unigene33502_C2;Unigene23382_C3;Unigene12280_T3;Unigene45891_C1;CL3853.Contig2_T2;CL4420.Contig2_T1
CL10972.Contig1_All_3633_4	TGCTGCTGCTGCTGC	TGC(3*5)	943	15	GAGGGAAGTTGAAGGAGAAGAAGGATAAGAAGCTGGCCAATGGGCTGAGTGGCCGTAAGCA[TGCTGCTGCTGCTGC]TCCTGCTATAGCAGCAGACACTGAGAAGTTGGAGAATGG	GAGGGAAGTTGAAGGAGAAGAAG	59.882	CCATTCTCCAACTTCTCAGTGTC	60.16	115	Unigene33502_C2;Unigene23382_C3;Unigene12280_T3;Unigene45891_C1;CL3853.Contig2_T2;CL4420.Contig2_T1
CL10972.Contig1_All_3633_5	TGCTGCTGCTGCTGC	TGC(3*5)	943	15	GAGAGAGGGAAGTTGAAGGAGAAGAAGGATAAGAAGCTGGCCAATGGGCTGAGTGGCCGTAAGCA[TGCTGCTGCTGCTGC]TCCTGCTATAGCAGCAGACACTGAGAAGTTG	GAGAGAGGGAAGTTGAAGGAGAA	60.355	CAACTTCTCAGTGTCTGCTGCTA	59.872	111	Unigene33502_C2;Unigene23382_C3;Unigene12280_T3;Unigene45891_C1;CL3853.Contig2_T2;CL4420.Contig2_T1
CL10972.Contig2_All_3634_1	AGCAGCAGCAGCAGC	AGC(3*5)	674	15	CCATTCTCCAACTTCTCAGTGTCTGCTGCTATAGCAGG[AGCAGCAGCAGCAGC]ATGCTTACGGCCACTCAGCCCATTGGCCAGCTTCTTATCCTTCTTCTC	CCATTCTCCAACTTCTCAGTGTC	60.16	GAGAAGAAGGATAAGAAGCTGGC	60.004	101	CL4420.Contig1_T1;CL3853.Contig1_T2
CL10972.Contig2_All_3634_2	AGCAGCAGCAGCAGC	AGC(3*5)	674	15	CAACTTCTCAGTGTCTGCTGCTATAGCAGG[AGCAGCAGCAGCAGC]ATGCTTACGGCCACTCAGCCCATTGGCCAGCTTCTTATCCTTCTTCTCCTTCAACTTCCCTC	CAACTTCTCAGTGTCTGCTGCTA	59.872	GAGGGAAGTTGAAGGAGAAGAAG	59.882	107	CL4420.Contig1_T1;CL3853.Contig1_T2
CL10972.Contig2_All_3634_3	AGCAGCAGCAGCAGC	AGC(3*5)	674	15	CAACTTCTCAGTGTCTGCTGCTATAGCAGG[AGCAGCAGCAGCAGC]ATGCTTACGGCCACTCAGCCCATTGGCCAGCTTCTTATCCTTCTTCTCCTTCAACTTCCCTCT	CAACTTCTCAGTGTCTGCTGCTA	59.872	AGAGGGAAGTTGAAGGAGAAGAA	59.882	108	CL4420.Contig1_T1;CL3853.Contig1_T2
CL10972.Contig2_All_3634_4	AGCAGCAGCAGCAGC	AGC(3*5)	674	15	CCATTCTCCAACTTCTCAGTGTCTGCTGCTATAGCAGG[AGCAGCAGCAGCAGC]ATGCTTACGGCCACTCAGCCCATTGGCCAGCTTCTTATCCTTCTTCTCCTTCAACTTCCCTC	CCATTCTCCAACTTCTCAGTGTC	60.16	GAGGGAAGTTGAAGGAGAAGAAG	59.882	115	CL4420.Contig1_T1;CL3853.Contig1_T2
CL10972.Contig2_All_3634_5	AGCAGCAGCAGCAGC	AGC(3*5)	674	15	CAACTTCTCAGTGTCTGCTGCTATAGCAGG[AGCAGCAGCAGCAGC]ATGCTTACGGCCACTCAGCCCATTGGCCAGCTTCTTATCCTTCTTCTCCTTCAACTTCCCTCTCTC	CAACTTCTCAGTGTCTGCTGCTA	59.872	GAGAGAGGGAAGTTGAAGGAGAA	60.355	111	CL4420.Contig1_T1;CL3853.Contig1_T2
CL10996.Contig1_All_3636_1	TTGTTGTTGTTGTTGTTGTTG	TTG(3*7)	515	21	GATGAACAACTATTCGTTGAGGCGGAGGTGGAGTTATCAATCGACGTGATGACGA[TTGTTGTTGTTGTTGTTGTTG]TCGATATTCGCCTTGTCTACGACCTGTTGTTGTTGATG	GATGAACAACTATTCGTTGAGGC	60.021	CATCAACAACAACAGGTCGTAGA	60.081	114	Unigene45064_C3;Unigene52775_C3;Unigene45063_C3;Unigene49331_C1;Unigene39417_C1;Unigene31788_C3;Unigene24125_C2;Unigene97100_C2;Unigene18329_C1;Unigene1690_C2;Unigene82972_C1;Unigene15670_C2;Unigene79545_C1
CL10996.Contig1_All_3636_2	TTGTTGTTGTTGTTGTTGTTG	TTG(3*7)	515	21	GATGAACAACTATTCGTTGAGGCGGAGGTGGAGTTATCAATCGACGTGATGACGA[TTGTTGTTGTTGTTGTTGTTG]TCGATATTCGCCTTGTCTACGACCTGTTGTTGTTG	GATGAACAACTATTCGTTGAGGC	60.021	CAACAACAACAGGTCGTAGACAA	60.117	111	Unigene45064_C3;Unigene52775_C3;Unigene45063_C3;Unigene49331_C1;Unigene39417_C1;Unigene31788_C3;Unigene24125_C2;Unigene97100_C2;Unigene18329_C1;Unigene1690_C2;Unigene82972_C1;Unigene15670_C2;Unigene79545_C1
CL10996.Contig1_All_3636_3	TTGTTGTTGTTGTTGTTGTTG	TTG(3*7)	515	21	GATGAACAACTATTCGTTGAGGCGGAGGTGGAGTTATCAATCGACGTGATGACGA[TTGTTGTTGTTGTTGTTGTTG]TCGATATTCGCCTTGTCTACGACCTGTTGTTGTTGATGATGATGAAGGACCTGGTTCCACACGAAATGTAAAT	GATGAACAACTATTCGTTGAGGC	60.021	ATTTACATTTCGTGTGGAACCAG	60.156	149	Unigene45064_C3;Unigene52775_C3;Unigene45063_C3;Unigene49331_C1;Unigene39417_C1;Unigene31788_C3;Unigene24125_C2;Unigene97100_C2;Unigene18329_C1;Unigene1690_C2;Unigene82972_C1;Unigene15670_C2;Unigene79545_C1
CL10996.Contig1_All_3636_4	TTGTTGTTGTTGTTGTTGTTG	TTG(3*7)	515	21	GATGAACAACTATTCGTTGAGGCGGAGGTGGAGTTATCAATCGACGTGATGACGA[TTGTTGTTGTTGTTGTTGTTG]TCGATATTCGCCTTGTCTACGACCTGTTGTTGTTGATGATGATG	GATGAACAACTATTCGTTGAGGC	60.021	CATCATCATCAACAACAACAGGT	59.772	120	Unigene45064_C3;Unigene52775_C3;Unigene45063_C3;Unigene49331_C1;Unigene39417_C1;Unigene31788_C3;Unigene24125_C2;Unigene97100_C2;Unigene18329_C1;Unigene1690_C2;Unigene82972_C1;Unigene15670_C2;Unigene79545_C1
CL10996.Contig1_All_3637_1	TGGTGGTGGTGGTGGTGGTGGTGG	TGG(3*8)	818	24	GATTGTTCATCACGTTTTGGAATAAC[TGGTGGTGGTGGTGGTGGTGGTGG]TGCATCAGTCGAACGTTTTTTAGTTGGTAATTGTAATGCTGATTGTTGATTTGATCTTAATGAATGAAGTGATTCTGTTAGAGATTTACGAGAACCAAATGGAGTTGT	GATTGTTCATCACGTTTTGGAAT	60.109	ACAACTCCATTTGGTTCTCGTAA	59.92	158	Unigene45064_C3;Unigene52775_C3;Unigene45063_C3;Unigene49331_C1;Unigene39417_C1;Unigene31788_C3;Unigene24125_C2;Unigene97100_C2;Unigene18329_C1;Unigene1690_C2;Unigene82972_C1;Unigene15670_C2;Unigene79545_C1
CL10996.Contig1_All_3637_2	TGGTGGTGGTGGTGGTGGTGGTGG	TGG(3*8)	818	24	GATTGTTCATCACGTTTTGGAATAAC[TGGTGGTGGTGGTGGTGGTGGTGG]TGCATCAGTCGAACGTTTTTTAGTTGGTAATTGTAATGCTGATTGTTGATTTGATCTTAATGAATGAAGTGATTCTGTTAGAGATTTACGAGAACCAAATGGAGTTGTT	GATTGTTCATCACGTTTTGGAAT	60.109	AACAACTCCATTTGGTTCTCGTA	59.92	159	Unigene45064_C3;Unigene52775_C3;Unigene45063_C3;Unigene49331_C1;Unigene39417_C1;Unigene31788_C3;Unigene24125_C2;Unigene97100_C2;Unigene18329_C1;Unigene1690_C2;Unigene82972_C1;Unigene15670_C2;Unigene79545_C1
CL10996.Contig1_All_3637_3	TGGTGGTGGTGGTGGTGGTGGTGG	TGG(3*8)	818	24	GATTGTTCATCACGTTTTGGAATAAC[TGGTGGTGGTGGTGGTGGTGGTGG]TGCATCAGTCGAACGTTTTTTAGTTGGTAATTGTAATGCTGATTGTTGATTTGATCTTAATGAATGAAGTGATTCTGTTAGAGATTTACGAGAACCAAATGGAGTTG	GATTGTTCATCACGTTTTGGAAT	60.109	CAACTCCATTTGGTTCTCGTAAA	60.381	157	Unigene45064_C3;Unigene52775_C3;Unigene45063_C3;Unigene49331_C1;Unigene39417_C1;Unigene31788_C3;Unigene24125_C2;Unigene97100_C2;Unigene18329_C1;Unigene1690_C2;Unigene82972_C1;Unigene15670_C2;Unigene79545_C1
CL10996.Contig1_All_3637_4	TGGTGGTGGTGGTGGTGGTGGTGG	TGG(3*8)	818	24	GATTGTTCATCACGTTTTGGAATAAC[TGGTGGTGGTGGTGGTGGTGGTGG]TGCATCAGTCGAACGTTTTTTAGTTGGTAATTGTAATGCTGATTGTTGATTTGATCTTAATGAATGAAGTGATTCTGTTAGAGATTTACGAGAACCAAATGGA	GATTGTTCATCACGTTTTGGAAT	60.109	TCCATTTGGTTCTCGTAAATCTC	59.493	153	Unigene45064_C3;Unigene52775_C3;Unigene45063_C3;Unigene49331_C1;Unigene39417_C1;Unigene31788_C3;Unigene24125_C2;Unigene97100_C2;Unigene18329_C1;Unigene1690_C2;Unigene82972_C1;Unigene15670_C2;Unigene79545_C1
CL10996.Contig1_All_3637_5	TGGTGGTGGTGGTGGTGGTGGTGG	TGG(3*8)	818	24	GATTGTTCATCACGTTTTGGAATAAC[TGGTGGTGGTGGTGGTGGTGGTGG]TGCATCAGTCGAACGTTTTTTAGTTGGTAATTGTAATGCTGATTGTTGATTTGATCTTAATGAATGAAGTGATTCTGTTAGAGATTTACGAGAACCAAATGGAGTTGTT	GATTGTTCATCACGTTTTGGAAT	60.109	AACAACTCCATTTGGTTCTCGT	59.907	159	Unigene45064_C3;Unigene52775_C3;Unigene45063_C3;Unigene49331_C1;Unigene39417_C1;Unigene31788_C3;Unigene24125_C2;Unigene97100_C2;Unigene18329_C1;Unigene1690_C2;Unigene82972_C1;Unigene15670_C2;Unigene79545_C1
CL10996.Contig1_All_3638_1	GGTGGTGGTGGTGGT	GGT(3*5)	1158	15	GTACTTATTATTGGCGAAGCACGTGTTGGTATC[GGTGGTGGTGGTGGT]AATGGTGGAGGTTGATTACTATTATTTTCTGTTGATTCAACTAAATGTGATGTTGACGATGTATCACCTC	GTACTTATTATTGGCGAAGCACG	60.057	GAGGTGATACATCGTCAACATCA	59.874	118	Unigene45064_C3;Unigene52775_C3;Unigene45063_C3;Unigene49331_C1;Unigene39417_C1;Unigene31788_C3;Unigene24125_C2;Unigene97100_C2;Unigene18329_C1;Unigene1690_C2;Unigene82972_C1;Unigene15670_C2;Unigene79545_C1
CL10996.Contig1_All_3638_2	GGTGGTGGTGGTGGT	GGT(3*5)	1158	15	GTACTTATTATTGGCGAAGCACGTGTTGGTATC[GGTGGTGGTGGTGGT]AATGGTGGAGGTTGATTACTATTATTTTCTGTTGATTCAACTAAATGTGATGTTGACGATGTATCACCTCGTAAAACATCGTGTT	GTACTTATTATTGGCGAAGCACG	60.057	AACACGATGTTTTACGAGGTGAT	59.818	133	Unigene45064_C3;Unigene52775_C3;Unigene45063_C3;Unigene49331_C1;Unigene39417_C1;Unigene31788_C3;Unigene24125_C2;Unigene97100_C2;Unigene18329_C1;Unigene1690_C2;Unigene82972_C1;Unigene15670_C2;Unigene79545_C1
CL10996.Contig1_All_3638_3	GGTGGTGGTGGTGGT	GGT(3*5)	1158	15	ACTGATACCGATACAGGAGCTTGACGATATGATGAATGTGTACTTATTATTGGCGAAGCACGTGTTGGTATC[GGTGGTGGTGGTGGT]AATGGTGGAGGTTGATTACTATTATTTTCTGTTGATTCAACTAAATGTGATGTTGACGATGTATCACCTC	ACTGATACCGATACAGGAGCTTG	59.688	GAGGTGATACATCGTCAACATCA	59.874	157	Unigene45064_C3;Unigene52775_C3;Unigene45063_C3;Unigene49331_C1;Unigene39417_C1;Unigene31788_C3;Unigene24125_C2;Unigene97100_C2;Unigene18329_C1;Unigene1690_C2;Unigene82972_C1;Unigene15670_C2;Unigene79545_C1
CL10996.Contig1_All_3638_4	GGTGGTGGTGGTGGT	GGT(3*5)	1158	15	CACTGATACCGATACAGGAGCTTGACGATATGATGAATGTGTACTTATTATTGGCGAAGCACGTGTTGGTATC[GGTGGTGGTGGTGGT]AATGGTGGAGGTTGATTACTATTATTTTCTGTTGATTCAACTAAATGTGATGTTGACGATGTATCACCTC	CACTGATACCGATACAGGAGCTT	59.688	GAGGTGATACATCGTCAACATCA	59.874	158	Unigene45064_C3;Unigene52775_C3;Unigene45063_C3;Unigene49331_C1;Unigene39417_C1;Unigene31788_C3;Unigene24125_C2;Unigene97100_C2;Unigene18329_C1;Unigene1690_C2;Unigene82972_C1;Unigene15670_C2;Unigene79545_C1
CL10996.Contig1_All_3638_5	GGTGGTGGTGGTGGT	GGT(3*5)	1158	15	GTACTTATTATTGGCGAAGCACGTGTTGGTATC[GGTGGTGGTGGTGGT]AATGGTGGAGGTTGATTACTATTATTTTCTGTTGATTCAACTAAATGTGATGTTGACGATGTATCACCTCGTA	GTACTTATTATTGGCGAAGCACG	60.057	TACGAGGTGATACATCGTCAACA	60.434	121	Unigene45064_C3;Unigene52775_C3;Unigene45063_C3;Unigene49331_C1;Unigene39417_C1;Unigene31788_C3;Unigene24125_C2;Unigene97100_C2;Unigene18329_C1;Unigene1690_C2;Unigene82972_C1;Unigene15670_C2;Unigene79545_C1
CL10996.Contig1_All_3639_1	ATTATTATTATTATTATT	ATT(3*6)	2168	18	CGTGGTAATTGTTCAATACCTGAATTTGTTGATGTACTTGATAAAGATGATCCAATTCGATTAAA[ATTATTATTATTATTATT]GATGGTGTTATATGGTGTTATCTAGTGTTTTGACGAGATTACTGGGAATTCATGAGCA	CGTGGTAATTGTTCAATACCTGA	58.932	TGCTCATGAATTCCCAGTAATCT	59.979	141	Unigene45064_C3;Unigene52775_C3;Unigene45063_C3;Unigene49331_C1;Unigene39417_C1;Unigene31788_C3;Unigene24125_C2;Unigene97100_C2;Unigene18329_C1;Unigene1690_C2;Unigene82972_C1;Unigene15670_C2;Unigene79545_C1
CL10996.Contig1_All_3639_2	ATTATTATTATTATTATT	ATT(3*6)	2168	18	CGTGGTAATTGTTCAATACCTGAATTTGTTGATGTACTTGATAAAGATGATCCAATTCGATTAAA[ATTATTATTATTATTATT]GATGGTGTTATATGGTGTTATCTAGTGTTTTGACGAGATTACTGGGAATTCAT	CGTGGTAATTGTTCAATACCTGA	58.932	ATGAATTCCCAGTAATCTCGTCA	59.849	136	Unigene45064_C3;Unigene52775_C3;Unigene45063_C3;Unigene49331_C1;Unigene39417_C1;Unigene31788_C3;Unigene24125_C2;Unigene97100_C2;Unigene18329_C1;Unigene1690_C2;Unigene82972_C1;Unigene15670_C2;Unigene79545_C1
CL10996.Contig1_All_3639_3	ATTATTATTATTATTATT	ATT(3*6)	2168	18	CGTGGTAATTGTTCAATACCTGAATTTGTTGATGTACTTGATAAAGATGATCCAATTCGATTAAA[ATTATTATTATTATTATT]GATGGTGTTATATGGTGTTATCTAGTGTTTTGACGAGATTACTGGGAATTCATG	CGTGGTAATTGTTCAATACCTGA	58.932	CATGAATTCCCAGTAATCTCGTC	59.849	137	Unigene45064_C3;Unigene52775_C3;Unigene45063_C3;Unigene49331_C1;Unigene39417_C1;Unigene31788_C3;Unigene24125_C2;Unigene97100_C2;Unigene18329_C1;Unigene1690_C2;Unigene82972_C1;Unigene15670_C2;Unigene79545_C1
CL10996.Contig1_All_3639_4	ATTATTATTATTATTATT	ATT(3*6)	2168	18	CGTGGTAATTGTTCAATACCTGAATTTGTTGATGTACTTGATAAAGATGATCCAATTCGATTAAA[ATTATTATTATTATTATT]GATGGTGTTATATGGTGTTATCTAGTGTTTTGACGAGATTACTGGGA	CGTGGTAATTGTTCAATACCTGA	58.932	TCCCAGTAATCTCGTCAAAACAC	60.399	130	Unigene45064_C3;Unigene52775_C3;Unigene45063_C3;Unigene49331_C1;Unigene39417_C1;Unigene31788_C3;Unigene24125_C2;Unigene97100_C2;Unigene18329_C1;Unigene1690_C2;Unigene82972_C1;Unigene15670_C2;Unigene79545_C1
CL10996.Contig1_All_3639_5	ATTATTATTATTATTATT	ATT(3*6)	2168	18	CGTGGTAATTGTTCAATACCTGAATTTGTTGATGTACTTGATAAAGATGATCCAATTCGATTAAA[ATTATTATTATTATTATT]GATGGTGTTATATGGTGTTATCTAGTGTTTTGACGAGATTACTGGG	CGTGGTAATTGTTCAATACCTGA	58.932	CCCAGTAATCTCGTCAAAACACT	59.573	129	Unigene45064_C3;Unigene52775_C3;Unigene45063_C3;Unigene49331_C1;Unigene39417_C1;Unigene31788_C3;Unigene24125_C2;Unigene97100_C2;Unigene18329_C1;Unigene1690_C2;Unigene82972_C1;Unigene15670_C2;Unigene79545_C1
CL10997.Contig1_All_3640_1	TCATCATCATCATCA	TCA(3*5)	265	15	ATACAGCTGATTCGCCTTTTTCTTCG[TCATCATCATCATCA]TCTTCATTATCTGATGGATCGAGTAATGGAACGAAAGCATAACGTTGATTGTTATTTGATGGTCGGAAGAGAAA	ATACAGCTGATTCGCCTTTTTCT	60.605	TTTCTCTTCCGACCATCAAATAA	59.957	115	Unigene73171_C3;Unigene42080_C1;Unigene3385_C2;Unigene73170_C3
CL10997.Contig1_All_3640_2	TCATCATCATCATCA	TCA(3*5)	265	15	ATACAGCTGATTCGCCTTTTTCTTCG[TCATCATCATCATCA]TCTTCATTATCTGATGGATCGAGTAATGGAACGAAAGCATAACGTTGATTGTT	ATACAGCTGATTCGCCTTTTTCT	60.605	AACAATCAACGTTATGCTTTCGT	59.952	94	Unigene73171_C3;Unigene42080_C1;Unigene3385_C2;Unigene73170_C3
CL10997.Contig1_All_3640_3	TCATCATCATCATCA	TCA(3*5)	265	15	ATACAGCTGATTCGCCTTTTTCTTCG[TCATCATCATCATCA]TCTTCATTATCTGATGGATCGAGTAATGGAACGAAAGCATAACGTT	ATACAGCTGATTCGCCTTTTTCT	60.605	AACGTTATGCTTTCGTTCCATTA	59.917	87	Unigene73171_C3;Unigene42080_C1;Unigene3385_C2;Unigene73170_C3
CL10997.Contig1_All_3640_4	TCATCATCATCATCA	TCA(3*5)	265	15	CAGCTGAACCAGTTTCAACATTATTTGCTTTGCGCATTGTAATTGAATCGAATACAGCTGATTCGCCTTTTTCTTCG[TCATCATCATCATCA]TCTTCATTATCTGATGGATCGAGTAATGGAACGAAAGCATAACGTTGATTGTT	CAGCTGAACCAGTTTCAACATTA	59.322	AACAATCAACGTTATGCTTTCGT	59.952	145	Unigene73171_C3;Unigene42080_C1;Unigene3385_C2;Unigene73170_C3
CL10997.Contig1_All_3640_5	TCATCATCATCATCA	TCA(3*5)	265	15	CAGCTGAACCAGTTTCAACATTATTTGCTTTGCGCATTGTAATTGAATCGAATACAGCTGATTCGCCTTTTTCTTCG[TCATCATCATCATCA]TCTTCATTATCTGATGGATCGAGTAATGGAACGAAAGCATAACGTT	CAGCTGAACCAGTTTCAACATTA	59.322	AACGTTATGCTTTCGTTCCATTA	59.917	138	Unigene73171_C3;Unigene42080_C1;Unigene3385_C2;Unigene73170_C3
CL11008.Contig1_All_3641_1	CAACAACAACAACAA	CAA(3*5)	256	15	AGCGAAAGTCAAACTCTACTCCCGACTCGCTCACTGCCCAGCAG[CAACAACAACAACAA]CTAACAATCGAACCTCTAACAAAACTCGCCGTGAGCTACGCTCAACTCTTGAGAAGCAATAACCCC	AGCGAAAGTCAAACTCTACTCCC	60.299	GGGGTTATTGCTTCTCAAGAGTT	60.018	125	CL6565.Contig1_C1;CL1307.Contig2_C3;Unigene52575_C2
CL11008.Contig1_All_3641_2	CAACAACAACAACAA	CAA(3*5)	256	15	AGCGAAAGTCAAACTCTACTCCCGACTCGCTCACTGCCCAGCAG[CAACAACAACAACAA]CTAACAATCGAACCTCTAACAAAACTCGCCGTGAGCTACGCTCAACTCTTGAGAAGCAATAACCCCTCTT	AGCGAAAGTCAAACTCTACTCCC	60.299	AAGAGGGGTTATTGCTTCTCAAG	60.134	129	CL6565.Contig1_C1;CL1307.Contig2_C3;Unigene52575_C2
CL11008.Contig1_All_3641_3	CAACAACAACAACAA	CAA(3*5)	256	15	AGCGAAAGTCAAACTCTACTCCCGACTCGCTCACTGCCCAGCAG[CAACAACAACAACAA]CTAACAATCGAACCTCTAACAAAACTCGCCGTGAGCTACGCTCAACTCTTGAGAAGCAATAACCCCTCTTCTC	AGCGAAAGTCAAACTCTACTCCC	60.299	GAGAAGAGGGGTTATTGCTTCTC	59.754	132	CL6565.Contig1_C1;CL1307.Contig2_C3;Unigene52575_C2
CL11008.Contig1_All_3641_4	CAACAACAACAACAA	CAA(3*5)	256	15	AGCGAAAGTCAAACTCTACTCCCGACTCGCTCACTGCCCAGCAG[CAACAACAACAACAA]CTAACAATCGAACCTCTAACAAAACTCGCCGTGAGCTACGCTCAACTCTTGAGAAGCAATAACCCCTCTTCTCCTTCCTC	AGCGAAAGTCAAACTCTACTCCC	60.299	GAGGAAGGAGAAGAGGGGTTATT	60.306	139	CL6565.Contig1_C1;CL1307.Contig2_C3;Unigene52575_C2
CL11008.Contig1_All_3641_5	CAACAACAACAACAA	CAA(3*5)	256	15	AGCGAAAGTCAAACTCTACTCCCGACTCGCTCACTGCCCAGCAG[CAACAACAACAACAA]CTAACAATCGAACCTCTAACAAAACTCGCCGTGAGCTACGCTCAACTCTTGAGAAGCAATAACCCCT	AGCGAAAGTCAAACTCTACTCCC	60.299	AGGGGTTATTGCTTCTCAAGAGT	59.685	126	CL6565.Contig1_C1;CL1307.Contig2_C3;Unigene52575_C2
CL11008.Contig2_All_3642_1	GTTGTTGTTGTTGTT	GTT(3*5)	4787	15	GGGGTTATTGCTTCTCAAGAGTTGAGCGTAGCTCACGGCGAGTTTTGTTAGAGGTTCGATTGTTA[GTTGTTGTTGTTGTT]GCTGCTGGGCAGTGAGCGAGTCGGGAGTAGAGTTTGACTTTCGCT	GGGGTTATTGCTTCTCAAGAGTT	60.018	AGCGAAAGTCAAACTCTACTCCC	60.299	125	Unigene10905_T3;CL1611.Contig3_C2;Unigene23284_C2;Unigene56113_T3;Unigene27133_T3;Unigene94119_C1;CL6565.Contig2_C1;Unigene21463_C1;CL1611.Contig1_C2;CL1307.Contig1_C3;CL4911.Contig1_C2;CL4911.Contig2_C2;Unigene56505_T3;Unigene52511_T3;CL9044.Contig2_C1;Unigene35126_T3;Unigene12057_T3;Unigene32144_T1
CL11008.Contig2_All_3642_2	GTTGTTGTTGTTGTT	GTT(3*5)	4787	15	AAGAGGGGTTATTGCTTCTCAAGAGTTGAGCGTAGCTCACGGCGAGTTTTGTTAGAGGTTCGATTGTTA[GTTGTTGTTGTTGTT]GCTGCTGGGCAGTGAGCGAGTCGGGAGTAGAGTTTGACTTTCGCT	AAGAGGGGTTATTGCTTCTCAAG	60.134	AGCGAAAGTCAAACTCTACTCCC	60.299	129	Unigene10905_T3;CL1611.Contig3_C2;Unigene23284_C2;Unigene56113_T3;Unigene27133_T3;Unigene94119_C1;CL6565.Contig2_C1;Unigene21463_C1;CL1611.Contig1_C2;CL1307.Contig1_C3;CL4911.Contig1_C2;CL4911.Contig2_C2;Unigene56505_T3;Unigene52511_T3;CL9044.Contig2_C1;Unigene35126_T3;Unigene12057_T3;Unigene32144_T1
CL11008.Contig2_All_3642_3	GTTGTTGTTGTTGTT	GTT(3*5)	4787	15	GAGAAGAGGGGTTATTGCTTCTCAAGAGTTGAGCGTAGCTCACGGCGAGTTTTGTTAGAGGTTCGATTGTTA[GTTGTTGTTGTTGTT]GCTGCTGGGCAGTGAGCGAGTCGGGAGTAGAGTTTGACTTTCGCT	GAGAAGAGGGGTTATTGCTTCTC	59.754	AGCGAAAGTCAAACTCTACTCCC	60.299	132	Unigene10905_T3;CL1611.Contig3_C2;Unigene23284_C2;Unigene56113_T3;Unigene27133_T3;Unigene94119_C1;CL6565.Contig2_C1;Unigene21463_C1;CL1611.Contig1_C2;CL1307.Contig1_C3;CL4911.Contig1_C2;CL4911.Contig2_C2;Unigene56505_T3;Unigene52511_T3;CL9044.Contig2_C1;Unigene35126_T3;Unigene12057_T3;Unigene32144_T1
CL11008.Contig2_All_3642_4	GTTGTTGTTGTTGTT	GTT(3*5)	4787	15	GAGGAAGGAGAAGAGGGGTTATTGCTTCTCAAGAGTTGAGCGTAGCTCACGGCGAGTTTTGTTAGAGGTTCGATTGTTA[GTTGTTGTTGTTGTT]GCTGCTGGGCAGTGAGCGAGTCGGGAGTAGAGTTTGACTTTCGCT	GAGGAAGGAGAAGAGGGGTTATT	60.306	AGCGAAAGTCAAACTCTACTCCC	60.299	139	Unigene10905_T3;CL1611.Contig3_C2;Unigene23284_C2;Unigene56113_T3;Unigene27133_T3;Unigene94119_C1;CL6565.Contig2_C1;Unigene21463_C1;CL1611.Contig1_C2;CL1307.Contig1_C3;CL4911.Contig1_C2;CL4911.Contig2_C2;Unigene56505_T3;Unigene52511_T3;CL9044.Contig2_C1;Unigene35126_T3;Unigene12057_T3;Unigene32144_T1
CL11008.Contig2_All_3642_5	GTTGTTGTTGTTGTT	GTT(3*5)	4787	15	AGGGGTTATTGCTTCTCAAGAGTTGAGCGTAGCTCACGGCGAGTTTTGTTAGAGGTTCGATTGTTA[GTTGTTGTTGTTGTT]GCTGCTGGGCAGTGAGCGAGTCGGGAGTAGAGTTTGACTTTCGCT	AGGGGTTATTGCTTCTCAAGAGT	59.685	AGCGAAAGTCAAACTCTACTCCC	60.299	126	Unigene10905_T3;CL1611.Contig3_C2;Unigene23284_C2;Unigene56113_T3;Unigene27133_T3;Unigene94119_C1;CL6565.Contig2_C1;Unigene21463_C1;CL1611.Contig1_C2;CL1307.Contig1_C3;CL4911.Contig1_C2;CL4911.Contig2_C2;Unigene56505_T3;Unigene52511_T3;CL9044.Contig2_C1;Unigene35126_T3;Unigene12057_T3;Unigene32144_T1
CL11032.Contig2_All_3656_1	GGCGGCGGCGGCGGC	GGC(3*5)	850	15	TTGTAGGACTTGGAGGCGGCCTTGGAGGCGGCGAGGAGGGCGGCGAGCGGGGAGGAGGCGGTGGAGAGGAGGATGCGCGGGGCGCGGAG[GGCGGCGGCGGCGGC]GGAGGTGGTGGCGGCGAGGGGCTTGAGCGCGCGGGAGCGGGAGAGGAGCAGGAGGA	TTGTAGGACTTGGAGGCGG	61.18	TCCTCCTGCTCCTCTCCC	60.443	160	Unigene32095_T2;Unigene51839_T3;Unigene22598_T2;Unigene14424_T1
CL11032.Contig2_All_3656_2	GGCGGCGGCGGCGGC	GGC(3*5)	850	15	TGTAGGACTTGGAGGCGGCCTTGGAGGCGGCGAGGAGGGCGGCGAGCGGGGAGGAGGCGGTGGAGAGGAGGATGCGCGGGGCGCGGAG[GGCGGCGGCGGCGGC]GGAGGTGGTGGCGGCGAGGGGCTTGAGCGCGCGGGAGCGGGAGAGGAGCAGGAGGA	TGTAGGACTTGGAGGCGG	59.781	TCCTCCTGCTCCTCTCCC	60.443	159	Unigene32095_T2;Unigene51839_T3;Unigene22598_T2;Unigene14424_T1
CL11032.Contig2_All_3656_3	GGCGGCGGCGGCGGC	GGC(3*5)	850	15	TGTAGGACTTGGAGGCGGCCTTGGAGGCGGCGAGGAGGGCGGCGAGCGGGGAGGAGGCGGTGGAGAGGAGGATGCGCGGGGCGCGGAG[GGCGGCGGCGGCGGC]GGAGGTGGTGGCGGCGAGGGGCTTGAGCGCGCGGGAGCGGGAGAGGAGCAGGAGGAG	TGTAGGACTTGGAGGCGG	59.781	CTCCTCCTGCTCCTCTCCC	61.443	160	Unigene32095_T2;Unigene51839_T3;Unigene22598_T2;Unigene14424_T1
CL11032.Contig2_All_3656_4	GGCGGCGGCGGCGGC	GGC(3*5)	850	15	GTAGGACTTGGAGGCGGCCTTGGAGGCGGCGAGGAGGGCGGCGAGCGGGGAGGAGGCGGTGGAGAGGAGGATGCGCGGGGCGCGGAG[GGCGGCGGCGGCGGC]GGAGGTGGTGGCGGCGAGGGGCTTGAGCGCGCGGGAGCGGGAGAGGAGCAGGAGGA	GTAGGACTTGGAGGCGGC	60.769	TCCTCCTGCTCCTCTCCC	60.443	158	Unigene32095_T2;Unigene51839_T3;Unigene22598_T2;Unigene14424_T1
CL11032.Contig2_All_3656_5	GGCGGCGGCGGCGGC	GGC(3*5)	850	15	GTAGGACTTGGAGGCGGCCTTGGAGGCGGCGAGGAGGGCGGCGAGCGGGGAGGAGGCGGTGGAGAGGAGGATGCGCGGGGCGCGGAG[GGCGGCGGCGGCGGC]GGAGGTGGTGGCGGCGAGGGGCTTGAGCGCGCGGGAGCGGGAGAGGAGCAGGAGGAG	GTAGGACTTGGAGGCGGC	60.769	CTCCTCCTGCTCCTCTCCC	61.443	159	Unigene32095_T2;Unigene51839_T3;Unigene22598_T2;Unigene14424_T1
CL11043.Contig2_All_3657_1	CGCCGCCGCCGCCGCCGC	CGC(3*6)	230	18	ATCGTCGTGCCCAAGCTCTCCCG[CGCCGCCGCCGCCGCCGC]CCAGGGCGGAGAGGACTGCCTCGCGCGCCTCGTGTGCGAGCTCGAGGGCGCCGGCTTGCTCGTCGACCGCGTCCGCGGCGTCCCCGCCGAGTTCATCAAGCTCTCT	ATCGTCGTGCCCAAGCTC	62.397	AGAGAGCTTGATGAACTCGGC	61.053	147	Unigene2037_T2;Unigene57082_T3;CL8070.Contig1_C2;CL7047.Contig2_C3;Unigene21129_T1;Unigene22273_C1;Unigene52834_T3;Unigene8927_C3;Unigene4337_T1
CL11043.Contig2_All_3657_2	CGCCGCCGCCGCCGCCGC	CGC(3*6)	230	18	ATCGTCGTGCCCAAGCTCTCCCG[CGCCGCCGCCGCCGCCGC]CCAGGGCGGAGAGGACTGCCTCGCGCGCCTCGTGTGCGAGCTCGAGGGCGCCGGCTTGCTCGTCGACCGCGTCCGCGGCGTCCCCGCCGAGTTCATCAAGCTCTC	ATCGTCGTGCCCAAGCTC	62.397	GAGAGCTTGATGAACTCGGC	60.104	146	Unigene2037_T2;Unigene57082_T3;CL8070.Contig1_C2;CL7047.Contig2_C3;Unigene21129_T1;Unigene22273_C1;Unigene52834_T3;Unigene8927_C3;Unigene4337_T1
CL11043.Contig2_All_3657_3	CGCCGCCGCCGCCGCCGC	CGC(3*6)	230	18	TTCGAGGTCGGCATCGTCGTGCCCAAGCTCTCCCG[CGCCGCCGCCGCCGCCGC]CCAGGGCGGAGAGGACTGCCTCGCGCGCCTCGTGTGCGAGCTCGAGGGCGCCGGCTTGCTCGTCGACCGCGTCCGCGGCGTCCCCGCCGAGTTCATCAAGCTCTCTG	TTCGAGGTCGGCATCGTC	63.412	CAGAGAGCTTGATGAACTCGG	60.141	160	Unigene2037_T2;Unigene57082_T3;CL8070.Contig1_C2;CL7047.Contig2_C3;Unigene21129_T1;Unigene22273_C1;Unigene52834_T3;Unigene8927_C3;Unigene4337_T1
CL11043.Contig2_All_3657_4	CGCCGCCGCCGCCGCCGC	CGC(3*6)	230	18	GAGGTCGGCATCGTCGTGCCCAAGCTCTCCCG[CGCCGCCGCCGCCGCCGC]CCAGGGCGGAGAGGACTGCCTCGCGCGCCTCGTGTGCGAGCTCGAGGGCGCCGGCTTGCTCGTCGACCGCGTCCGCGGCGTCCCCGCCGAGTTCATCAAGCTCTCTG	GAGGTCGGCATCGTCGTG	63.967	CAGAGAGCTTGATGAACTCGG	60.141	157	Unigene2037_T2;Unigene57082_T3;CL8070.Contig1_C2;CL7047.Contig2_C3;Unigene21129_T1;Unigene22273_C1;Unigene52834_T3;Unigene8927_C3;Unigene4337_T1
CL11043.Contig2_All_3657_5	CGCCGCCGCCGCCGCCGC	CGC(3*6)	230	18	GTTCGAGGTCGGCATCGTCGTGCCCAAGCTCTCCCG[CGCCGCCGCCGCCGCCGC]CCAGGGCGGAGAGGACTGCCTCGCGCGCCTCGTGTGCGAGCTCGAGGGCGCCGGCTTGCTCGTCGACCGCGTCCGCGGCGTCCCCGCCGAGTTCATCAAGCTCTCT	GTTCGAGGTCGGCATCGTC	64.151	AGAGAGCTTGATGAACTCGGC	61.053	160	Unigene2037_T2;Unigene57082_T3;CL8070.Contig1_C2;CL7047.Contig2_C3;Unigene21129_T1;Unigene22273_C1;Unigene52834_T3;Unigene8927_C3;Unigene4337_T1
CL11048.Contig1_All_3658_1	CAACAACAACAACAACAACAA	CAA(3*7)	2256	21	ACTTTTTCTTCATCGTCCTCCTCTAATTCGTCAGGTACTACAGCGGGAGCGACATCACCACCACTAAAC[CAACAACAACAACAACAACAA]CCAATGTCACCAGGAGTCCTAAAC	ACTTTTTCTTCATCGTCCTCCTC	60.122	GTTTAGGACTCCTGGTGACATTG	59.914	114	Unigene36651_C2;Unigene77713_C1;Unigene29520_T2;Unigene15191_C2;Unigene81265_C2;CL7932.Contig1_C2;Unigene31681_C3;Unigene63902_C1;Unigene32127_C1;CL7932.Contig2_C2;Unigene31679_C3;Unigene56867_C1
CL11048.Contig1_All_3658_2	CAACAACAACAACAACAACAA	CAA(3*7)	2256	21	ACTTTTTCTTCATCGTCCTCCTCTAATTCGTCAGGTACTACAGCGGGAGCGACATCACCACCACTAAAC[CAACAACAACAACAACAACAA]CCAATGTCACCAGGAGTCCTAAACA	ACTTTTTCTTCATCGTCCTCCTC	60.122	TGTTTAGGACTCCTGGTGACATT	59.914	115	Unigene36651_C2;Unigene77713_C1;Unigene29520_T2;Unigene15191_C2;Unigene81265_C2;CL7932.Contig1_C2;Unigene31681_C3;Unigene63902_C1;Unigene32127_C1;CL7932.Contig2_C2;Unigene31679_C3;Unigene56867_C1
CL11048.Contig1_All_3658_3	CAACAACAACAACAACAACAA	CAA(3*7)	2256	21	ACTTTTTCTTCATCGTCCTCCTCTAATTCGTCAGGTACTACAGCGGGAGCGACATCACCACCACTAAAC[CAACAACAACAACAACAACAA]CCAATGTCACCAGGAGTCCTAAACAA	ACTTTTTCTTCATCGTCCTCCTC	60.122	TTGTTTAGGACTCCTGGTGACAT	59.914	116	Unigene36651_C2;Unigene77713_C1;Unigene29520_T2;Unigene15191_C2;Unigene81265_C2;CL7932.Contig1_C2;Unigene31681_C3;Unigene63902_C1;Unigene32127_C1;CL7932.Contig2_C2;Unigene31679_C3;Unigene56867_C1
CL11048.Contig1_All_3658_4	CAACAACAACAACAACAACAA	CAA(3*7)	2256	21	AAGTCGGCGTTTACTTTTTCTTCATCGTCCTCCTCTAATTCGTCAGGTACTACAGCGGGAGCGACATCACCACCACTAAAC[CAACAACAACAACAACAACAA]CCAATGTCACCAGGAGTCCTAAAC	AAGTCGGCGTTTACTTTTTCTTC	60.17	GTTTAGGACTCCTGGTGACATTG	59.914	126	Unigene36651_C2;Unigene77713_C1;Unigene29520_T2;Unigene15191_C2;Unigene81265_C2;CL7932.Contig1_C2;Unigene31681_C3;Unigene63902_C1;Unigene32127_C1;CL7932.Contig2_C2;Unigene31679_C3;Unigene56867_C1
CL11048.Contig1_All_3658_5	CAACAACAACAACAACAACAA	CAA(3*7)	2256	21	AAGTCGGCGTTTACTTTTTCTTCATCGTCCTCCTCTAATTCGTCAGGTACTACAGCGGGAGCGACATCACCACCACTAAAC[CAACAACAACAACAACAACAA]CCAATGTCACCAGGAGTCCTAAACA	AAGTCGGCGTTTACTTTTTCTTC	60.17	TGTTTAGGACTCCTGGTGACATT	59.914	127	Unigene36651_C2;Unigene77713_C1;Unigene29520_T2;Unigene15191_C2;Unigene81265_C2;CL7932.Contig1_C2;Unigene31681_C3;Unigene63902_C1;Unigene32127_C1;CL7932.Contig2_C2;Unigene31679_C3;Unigene56867_C1
CL1106.Contig1_All_493_1	GCAGCCGCAGCCGCAGCCGCAGCCGCAGCC	GCAGCC(6*5)	304	30	GGAGGGGTAGGAGGAGGCGTCGCGGTTCGCTCTCACCCCGTGGTCCCCGAGCAGAGGCA[GCAGCCGCAGCCGCAGCCGCAGCCGCAGCC]TTCGGTGGTGTCCAGCTGGCTC	GGAGGGGTAGGAGGAGGC	60.961	GAGCCAGCTGGACACCAC	60.425	111	Unigene97020_C1;Unigene3430_T3;CL6519.Contig1_C1;CL703.Contig1_T3;Unigene74816_C3;Unigene36177_T3;Unigene99564_C2;Unigene7964_T2;CL2661.Contig1_C2;CL6519.Contig2_C1;CL11068.Contig1_C3;CL6532.Contig2_T2;Unigene5074_T3;Unigene68589_C1;Unigene7213_T1;Unigene59235_T3;Unigene80228_T1;CL2661.Contig2_C2;CL6532.Contig1_T2;CL703.Contig2_T3
CL1106.Contig1_All_493_2	GCAGCCGCAGCCGCAGCCGCAGCCGCAGCC	GCAGCC(6*5)	304	30	AGGGGTAGGAGGAGGCGTCGCGGTTCGCTCTCACCCCGTGGTCCCCGAGCAGAGGCA[GCAGCCGCAGCCGCAGCCGCAGCCGCAGCC]TTCGGTGGTGTCCAGCTGGCTC	AGGGGTAGGAGGAGGCGT	61.012	GAGCCAGCTGGACACCAC	60.425	109	Unigene97020_C1;Unigene3430_T3;CL6519.Contig1_C1;CL703.Contig1_T3;Unigene74816_C3;Unigene36177_T3;Unigene99564_C2;Unigene7964_T2;CL2661.Contig1_C2;CL6519.Contig2_C1;CL11068.Contig1_C3;CL6532.Contig2_T2;Unigene5074_T3;Unigene68589_C1;Unigene7213_T1;Unigene59235_T3;Unigene80228_T1;CL2661.Contig2_C2;CL6532.Contig1_T2;CL703.Contig2_T3
CL1106.Contig1_All_493_3	GCAGCCGCAGCCGCAGCCGCAGCCGCAGCC	GCAGCC(6*5)	304	30	GAGGGGTAGGAGGAGGCGTCGCGGTTCGCTCTCACCCCGTGGTCCCCGAGCAGAGGCA[GCAGCCGCAGCCGCAGCCGCAGCCGCAGCC]TTCGGTGGTGTCCAGCTGGCTC	GAGGGGTAGGAGGAGGCGT	62.839	GAGCCAGCTGGACACCAC	60.425	110	Unigene97020_C1;Unigene3430_T3;CL6519.Contig1_C1;CL703.Contig1_T3;Unigene74816_C3;Unigene36177_T3;Unigene99564_C2;Unigene7964_T2;CL2661.Contig1_C2;CL6519.Contig2_C1;CL11068.Contig1_C3;CL6532.Contig2_T2;Unigene5074_T3;Unigene68589_C1;Unigene7213_T1;Unigene59235_T3;Unigene80228_T1;CL2661.Contig2_C2;CL6532.Contig1_T2;CL703.Contig2_T3
CL1106.Contig1_All_493_4	GCAGCCGCAGCCGCAGCCGCAGCCGCAGCC	GCAGCC(6*5)	304	30	CGGAGGGGTAGGAGGAGGCGTCGCGGTTCGCTCTCACCCCGTGGTCCCCGAGCAGAGGCA[GCAGCCGCAGCCGCAGCCGCAGCCGCAGCC]TTCGGTGGTGTCCAGCTGGCTC	CGGAGGGGTAGGAGGAGG	61.937	GAGCCAGCTGGACACCAC	60.425	112	Unigene97020_C1;Unigene3430_T3;CL6519.Contig1_C1;CL703.Contig1_T3;Unigene74816_C3;Unigene36177_T3;Unigene99564_C2;Unigene7964_T2;CL2661.Contig1_C2;CL6519.Contig2_C1;CL11068.Contig1_C3;CL6532.Contig2_T2;Unigene5074_T3;Unigene68589_C1;Unigene7213_T1;Unigene59235_T3;Unigene80228_T1;CL2661.Contig2_C2;CL6532.Contig1_T2;CL703.Contig2_T3
CL1106.Contig1_All_493_5	GCAGCCGCAGCCGCAGCCGCAGCCGCAGCC	GCAGCC(6*5)	304	30	CCGGAGGGGTAGGAGGAGGCGTCGCGGTTCGCTCTCACCCCGTGGTCCCCGAGCAGAGGCA[GCAGCCGCAGCCGCAGCCGCAGCCGCAGCC]TTCGGTGGTGTCCAGCTGGCTC	CCGGAGGGGTAGGAGGAG	61.937	GAGCCAGCTGGACACCAC	60.425	113	Unigene97020_C1;Unigene3430_T3;CL6519.Contig1_C1;CL703.Contig1_T3;Unigene74816_C3;Unigene36177_T3;Unigene99564_C2;Unigene7964_T2;CL2661.Contig1_C2;CL6519.Contig2_C1;CL11068.Contig1_C3;CL6532.Contig2_T2;Unigene5074_T3;Unigene68589_C1;Unigene7213_T1;Unigene59235_T3;Unigene80228_T1;CL2661.Contig2_C2;CL6532.Contig1_T2;CL703.Contig2_T3
CL11098.Contig1_All_3660_1	GCAGCAGCAGCAGCA	GCA(3*5)	587	15	ATCTCTCCATCAGACTCCTCCTCAGGCTCATCCTTCTTCTCCGCCTCCTTGGGG[GCAGCAGCAGCAGCA]CCGCCTGAGGCAGCAGCGGCAGCAGGGGCCGCGACTGCGAACTTGCTGGGGTCCTTGAGATACTCCTTGATCTTATCAGCATGTGGGT	ATCTCTCCATCAGACTCCTCCTC	60.225	ACCCACATGCTGATAAGATCAAG	60.387	157	Unigene57253_T3;Unigene23057_C2;Unigene71559_C3
CL11098.Contig1_All_3660_2	GCAGCAGCAGCAGCA	GCA(3*5)	587	15	ATCTCTCCATCAGACTCCTCCTCAGGCTCATCCTTCTTCTCCGCCTCCTTGGGG[GCAGCAGCAGCAGCA]CCGCCTGAGGCAGCAGCGGCAGCAGGGGCCGCGACTGCGAACTTGCTGGGGTCCTTGAGATACTCCTTGATCTTATCAGCATGTGGGTA	ATCTCTCCATCAGACTCCTCCTC	60.225	TACCCACATGCTGATAAGATCAA	59.488	158	Unigene57253_T3;Unigene23057_C2;Unigene71559_C3
CL11098.Contig1_All_3660_3	GCAGCAGCAGCAGCA	GCA(3*5)	587	15	AACAGACTGAAGCCCATCTCTCCATCAGACTCCTCCTCAGGCTCATCCTTCTTCTCCGCCTCCTTGGGG[GCAGCAGCAGCAGCA]CCGCCTGAGGCAGCAGCGGCAGCAGGGGCCGCGACTGCGAACTTGCTGGGGTCCTTGAGATACTCCTTGAT	AACAGACTGAAGCCCATCTCTC	59.885	ATCAAGGAGTATCTCAAGGACCC	59.852	155	Unigene57253_T3;Unigene23057_C2;Unigene71559_C3
CL11098.Contig1_All_3660_4	GCAGCAGCAGCAGCA	GCA(3*5)	587	15	GAACAGACTGAAGCCCATCTCTCCATCAGACTCCTCCTCAGGCTCATCCTTCTTCTCCGCCTCCTTGGGG[GCAGCAGCAGCAGCA]CCGCCTGAGGCAGCAGCGGCAGCAGGGGCCGCGACTGCGAACTTGCTGGGGTCCTTGAGATACTCCTTGAT	GAACAGACTGAAGCCCATCTCT	59.885	ATCAAGGAGTATCTCAAGGACCC	59.852	156	Unigene57253_T3;Unigene23057_C2;Unigene71559_C3
CL11098.Contig1_All_3660_5	GCAGCAGCAGCAGCA	GCA(3*5)	587	15	CCATCTCTCCATCAGACTCCTCCTCAGGCTCATCCTTCTTCTCCGCCTCCTTGGGG[GCAGCAGCAGCAGCA]CCGCCTGAGGCAGCAGCGGCAGCAGGGGCCGCGACTGCGAACTTGCTGGGGTCCTTGAGATACTCCTTGAT	CCATCTCTCCATCAGACTCCTC	60.216	ATCAAGGAGTATCTCAAGGACCC	59.852	142	Unigene57253_T3;Unigene23057_C2;Unigene71559_C3
CL11098.Contig2_All_3661_1	TGCTGCTGCTGCTGC	TGC(3*5)	998	15	ATCAAGGAGTATCTCAAGGACCCCAGCAAGTTCGCAGTCGCTGCCCCTGCTGCCGCTGCTGCCTCAGGCGG[TGCTGCTGCTGCTGC]CCCCAAACCCAAGGAGGCGGAGAAGAAGGATGAGCCTGAGGAGGAGTCTGATGGAGAGATGG	ATCAAGGAGTATCTCAAGGACCC	59.852	CCATCTCTCCATCAGACTCCTC	60.216	148	Unigene24045_T1;Unigene29890_C1;Unigene46040_T2
CL11098.Contig2_All_3661_2	TGCTGCTGCTGCTGC	TGC(3*5)	998	15	ATCAAGGAGTATCTCAAGGACCCCAGCAAGTTCGCAGTCGCTGCCCCTGCTGCCGCTGCTGCCTCAGGCGG[TGCTGCTGCTGCTGC]CCCCAAACCCAAGGAGGCGGAGAAGAAGGATGAGCCTGAGGAGGAGTCTGATGGAGAG	ATCAAGGAGTATCTCAAGGACCC	59.852	CTCTCCATCAGACTCCTCCTCAG	61.821	144	Unigene24045_T1;Unigene29890_C1;Unigene46040_T2
CL11098.Contig2_All_3661_3	TGCTGCTGCTGCTGC	TGC(3*5)	998	15	ATCAAGGAGTATCTCAAGGACCCCAGCAAGTTCGCAGTCGCTGCCCCTGCTGCCGCTGCTGCCTCAGGCGG[TGCTGCTGCTGCTGC]CCCCAAACCCAAGGAGGCGGAGAAGAAGGATGAGCCTGAGGAGGAGTCTGATGGAGAG	ATCAAGGAGTATCTCAAGGACCC	59.852	CTCTCCATCAGACTCCTCCTCA	60.921	144	Unigene24045_T1;Unigene29890_C1;Unigene46040_T2
CL11098.Contig2_All_3661_4	TGCTGCTGCTGCTGC	TGC(3*5)	998	15	AGGAGTATCTCAAGGACCCCAGCAAGTTCGCAGTCGCTGCCCCTGCTGCCGCTGCTGCCTCAGGCGG[TGCTGCTGCTGCTGC]CCCCAAACCCAAGGAGGCGGAGAAGAAGGATGAGCCTGAGGAGGAGTCTGATGGAGAGAT	AGGAGTATCTCAAGGACCCCAG	60.855	ATCTCTCCATCAGACTCCTCCTC	60.225	142	Unigene24045_T1;Unigene29890_C1;Unigene46040_T2
CL11098.Contig2_All_3661_5	TGCTGCTGCTGCTGC	TGC(3*5)	998	15	ATCAAGGAGTATCTCAAGGACCCCAGCAAGTTCGCAGTCGCTGCCCCTGCTGCCGCTGCTGCCTCAGGCGG[TGCTGCTGCTGCTGC]CCCCAAACCCAAGGAGGCGGAGAAGAAGGATGAGCCTGAGGAGGAGTCT	ATCAAGGAGTATCTCAAGGACCC	59.852	AGACTCCTCCTCAGGCTCATC	59.967	135	Unigene24045_T1;Unigene29890_C1;Unigene46040_T2
CL11112.Contig6_All_3662_1	CGGCGGCGGCGGCGG	CGG(3*5)	462	15	GTGTACCTCTCCCTGTGCCTACGCTTCTTCGAGCAGTGGCACCGGGCGCCAC[CGGCGGCGGCGGCGG]CGTCGGAGTGCGCGCAGGGATGATGCTGCTGCGGCTGCTTGCGTTTAGTCCCGGCCGCGAGCGGCGGCTTACCGGAGGACACAAGCT	GTGTACCTCTCCCTGTGCCTAC	60.06	AGCTTGTGTCCTCCGGTAAG	59.353	154	Unigene41291_C1;Unigene24269_T3;Unigene29350_T1;CL1849.Contig5_T1;Unigene5515_T3;CL1849.Contig4_T1;CL3352.Contig3_C3;CL2526.Contig2_T2;CL9244.Contig1_C2
CL11112.Contig6_All_3662_2	CGGCGGCGGCGGCGG	CGG(3*5)	462	15	GTGTACCTCTCCCTGTGCCTACGCTTCTTCGAGCAGTGGCACCGGGCGCCAC[CGGCGGCGGCGGCGG]CGTCGGAGTGCGCGCAGGGATGATGCTGCTGCGGCTGCTTGCGTTTAGTCCCGGCCGCGAGCGGCGGCTTACCGGAGGACACAAGCTG	GTGTACCTCTCCCTGTGCCTAC	60.06	CAGCTTGTGTCCTCCGGTAAG	62.109	155	Unigene41291_C1;Unigene24269_T3;Unigene29350_T1;CL1849.Contig5_T1;Unigene5515_T3;CL1849.Contig4_T1;CL3352.Contig3_C3;CL2526.Contig2_T2;CL9244.Contig1_C2
CL11112.Contig6_All_3662_3	CGGCGGCGGCGGCGG	CGG(3*5)	462	15	GTGTACCTCTCCCTGTGCCTACGCTTCTTCGAGCAGTGGCACCGGGCGCCAC[CGGCGGCGGCGGCGG]CGTCGGAGTGCGCGCAGGGATGATGCTGCTGCGGCTGCTTGCGTTTAGTCCCGGCCGCGAGCGGCGGCTTACCGGAGGACACAAGCTG	GTGTACCTCTCCCTGTGCCTAC	60.06	CAGCTTGTGTCCTCCGGTA	59.839	155	Unigene41291_C1;Unigene24269_T3;Unigene29350_T1;CL1849.Contig5_T1;Unigene5515_T3;CL1849.Contig4_T1;CL3352.Contig3_C3;CL2526.Contig2_T2;CL9244.Contig1_C2
CL11112.Contig6_All_3662_4	CGGCGGCGGCGGCGG	CGG(3*5)	462	15	GTGTACCTCTCCCTGTGCCTACGCTTCTTCGAGCAGTGGCACCGGGCGCCAC[CGGCGGCGGCGGCGG]CGTCGGAGTGCGCGCAGGGATGATGCTGCTGCGGCTGCTTGCGTTTAGTCCCGGCCGCGAGCGGCGGCTTACCGGAGGACACAAGCTG	GTGTACCTCTCCCTGTGCCTAC	60.06	CAGCTTGTGTCCTCCGGTAA	61.224	155	Unigene41291_C1;Unigene24269_T3;Unigene29350_T1;CL1849.Contig5_T1;Unigene5515_T3;CL1849.Contig4_T1;CL3352.Contig3_C3;CL2526.Contig2_T2;CL9244.Contig1_C2
CL11112.Contig6_All_3662_5	CGGCGGCGGCGGCGG	CGG(3*5)	462	15	GTGTACCTCTCCCTGTGCCTACGCTTCTTCGAGCAGTGGCACCGGGCGCCAC[CGGCGGCGGCGGCGG]CGTCGGAGTGCGCGCAGGGATGATGCTGCTGCGGCTGCTTGCGTTTAGTCC	GTGTACCTCTCCCTGTGCCTAC	60.06	GGACTAAACGCAAGCAGCC	60.93	118	Unigene41291_C1;Unigene24269_T3;Unigene29350_T1;CL1849.Contig5_T1;Unigene5515_T3;CL1849.Contig4_T1;CL3352.Contig3_C3;CL2526.Contig2_T2;CL9244.Contig1_C2
CL11115.Contig3_All_3664_1	TATATATATATA	TA(2*6)	239	12	TCCTTCCTCCAGATAAAGTGTGAACTTAGACACGTT[TATATATATATA]CTGGTGTCAACCTGCAGGAAGTTTCCATGGCCTGCGATTGATGTGAACAATTCTCCCAATTGCAAGTA	TCCTTCCTCCAGATAAAGTGTGA	60.116	TACTTGCAATTGGGAGAATTGTT	59.891	116	CL1311.Contig2_T3;CL3644.Contig1_T3;CL8455.Contig1_C3;CL691.Contig2_C1;CL2884.Contig1_C2;CL8214.Contig1_T1
CL11115.Contig3_All_3664_2	TATATATATATA	TA(2*6)	239	12	CCAATCCTTCCTCCAGATAAAGTGTGAACTTAGACACGTT[TATATATATATA]CTGGTGTCAACCTGCAGGAAGTTTCCATGGCCTGCGATTGATGTGAACAATTCTCCCAATTGCAAGTA	CCAATCCTTCCTCCAGATAAAGT	59.854	TACTTGCAATTGGGAGAATTGTT	59.891	120	CL1311.Contig2_T3;CL3644.Contig1_T3;CL8455.Contig1_C3;CL691.Contig2_C1;CL2884.Contig1_C2;CL8214.Contig1_T1
CL11115.Contig3_All_3664_3	TATATATATATA	TA(2*6)	239	12	ATTCCAATCCTTCCTCCAGATAAAGTGTGAACTTAGACACGTT[TATATATATATA]CTGGTGTCAACCTGCAGGAAGTTTCCATGGCCTGCGATTGATGTGAACAATTCTCCCAATTGCAAGTA	ATTCCAATCCTTCCTCCAGATAA	60.154	TACTTGCAATTGGGAGAATTGTT	59.891	123	CL1311.Contig2_T3;CL3644.Contig1_T3;CL8455.Contig1_C3;CL691.Contig2_C1;CL2884.Contig1_C2;CL8214.Contig1_T1
CL11115.Contig3_All_3664_4	TATATATATATA	TA(2*6)	239	12	CCTTCCTCCAGATAAAGTGTGAACTTAGACACGTT[TATATATATATA]CTGGTGTCAACCTGCAGGAAGTTTCCATGGCCTGCGATTGATGTGAACAATTCTCCCAATTGCAAGTA	CCTTCCTCCAGATAAAGTGTGAA	59.64	TACTTGCAATTGGGAGAATTGTT	59.891	115	CL1311.Contig2_T3;CL3644.Contig1_T3;CL8455.Contig1_C3;CL691.Contig2_C1;CL2884.Contig1_C2;CL8214.Contig1_T1
CL11115.Contig3_All_3664_5	TATATATATATA	TA(2*6)	239	12	TCCTTCCTCCAGATAAAGTGTGAACTTAGACACGTT[TATATATATATA]CTGGTGTCAACCTGCAGGAAGTTTCCATGGCCTGCGATTGATGTGAACAATTCTCCCAAT	TCCTTCCTCCAGATAAAGTGTGA	60.116	ATTGGGAGAATTGTTCACATCAA	60.587	108	CL1311.Contig2_T3;CL3644.Contig1_T3;CL8455.Contig1_C3;CL691.Contig2_C1;CL2884.Contig1_C2;CL8214.Contig1_T1
CL11115.Contig4_All_3666_1	TCGTCGTCGTCGTCGTCG	TCG(3*6)	174	18	TTTACAACTCGTCATCGTAGCTGCCCGTAGCAACGGACAGCAGCTGCAGTTGGTCC[TCGTCGTCGTCGTCGTCG]ATGACGATGTCGACGAACACGGGGTCATCCTTCTC	TTTACAACTCGTCATCGTAGCTG	59.477	GAGAAGGATGACCCCGTGT	59.912	109	Unigene7106_T2;Unigene27723_C2;CL691.Contig6_C1;CL3756.Contig1_T2;CL2884.Contig3_C2;CL8214.Contig2_T1;CL691.Contig5_C1;CL3756.Contig2_T2
CL11115.Contig4_All_3666_2	TCGTCGTCGTCGTCGTCG	TCG(3*6)	174	18	CATAACTCGCATCGAGATTTACAACTCGTCATCGTAGCTGCCCGTAGCAACGGACAGCAGCTGCAGTTGGTCC[TCGTCGTCGTCGTCGTCG]ATGACGATGTCGACGAACACGGGGTCATCCTTCTC	CATAACTCGCATCGAGATTTACA	59.288	GAGAAGGATGACCCCGTGT	59.912	126	Unigene7106_T2;Unigene27723_C2;CL691.Contig6_C1;CL3756.Contig1_T2;CL2884.Contig3_C2;CL8214.Contig2_T1;CL691.Contig5_C1;CL3756.Contig2_T2
CL11115.Contig4_All_3666_3	TCGTCGTCGTCGTCGTCG	TCG(3*6)	174	18	TTTACAACTCGTCATCGTAGCTGCCCGTAGCAACGGACAGCAGCTGCAGTTGGTCC[TCGTCGTCGTCGTCGTCG]ATGACGATGTCGACGAACACGGGGTCATCCTTCTC	TTTACAACTCGTCATCGTAGCTG	59.477	GAGAAGGATGACCCCGTGTT	61.291	109	Unigene7106_T2;Unigene27723_C2;CL691.Contig6_C1;CL3756.Contig1_T2;CL2884.Contig3_C2;CL8214.Contig2_T1;CL691.Contig5_C1;CL3756.Contig2_T2
CL11115.Contig4_All_3666_4	TCGTCGTCGTCGTCGTCG	TCG(3*6)	174	18	CATAACTCGCATCGAGATTTACAACTCGTCATCGTAGCTGCCCGTAGCAACGGACAGCAGCTGCAGTTGGTCC[TCGTCGTCGTCGTCGTCG]ATGACGATGTCGACGAACACGGGGTCATCCTTCTC	CATAACTCGCATCGAGATTTACA	59.288	GAGAAGGATGACCCCGTGTT	61.291	126	Unigene7106_T2;Unigene27723_C2;CL691.Contig6_C1;CL3756.Contig1_T2;CL2884.Contig3_C2;CL8214.Contig2_T1;CL691.Contig5_C1;CL3756.Contig2_T2
CL11115.Contig4_All_3666_5	TCGTCGTCGTCGTCGTCG	TCG(3*6)	174	18	AAAGGCTGGACTACATAACTCGCATCGAGATTTACAACTCGTCATCGTAGCTGCCCGTAGCAACGGACAGCAGCTGCAGTTGGTCC[TCGTCGTCGTCGTCGTCG]ATGACGATGTCGACGAACACGGGGTCATCCTTCTC	AAAGGCTGGACTACATAACTCGC	60.994	GAGAAGGATGACCCCGTGT	59.912	139	Unigene7106_T2;Unigene27723_C2;CL691.Contig6_C1;CL3756.Contig1_T2;CL2884.Contig3_C2;CL8214.Contig2_T1;CL691.Contig5_C1;CL3756.Contig2_T2
CL11115.Contig4_All_3667_1	TATATATATATA	TA(2*6)	1598	12	TACTTGCAATTGGGAGAATTGTTCACATCAATCGCAGGCCATGGAAACTTCCTGCAGGTTGACACCAG[TATATATATATA]AACGTGTCTAAGTTCACACTTTATCTGGAGGAAGGA	TACTTGCAATTGGGAGAATTGTT	59.891	TCCTTCCTCCAGATAAAGTGTGA	60.116	116	Unigene7106_T2;Unigene27723_C2;CL691.Contig6_C1;CL3756.Contig1_T2;CL2884.Contig3_C2;CL8214.Contig2_T1;CL691.Contig5_C1;CL3756.Contig2_T2
CL11115.Contig4_All_3667_2	TATATATATATA	TA(2*6)	1598	12	TACTTGCAATTGGGAGAATTGTTCACATCAATCGCAGGCCATGGAAACTTCCTGCAGGTTGACACCAG[TATATATATATA]AACGTGTCTAAGTTCACACTTTATCTGGAGGAAGGATTGG	TACTTGCAATTGGGAGAATTGTT	59.891	CCAATCCTTCCTCCAGATAAAGT	59.854	120	Unigene7106_T2;Unigene27723_C2;CL691.Contig6_C1;CL3756.Contig1_T2;CL2884.Contig3_C2;CL8214.Contig2_T1;CL691.Contig5_C1;CL3756.Contig2_T2
CL11115.Contig4_All_3667_3	TATATATATATA	TA(2*6)	1598	12	TACTTGCAATTGGGAGAATTGTTCACATCAATCGCAGGCCATGGAAACTTCCTGCAGGTTGACACCAG[TATATATATATA]AACGTGTCTAAGTTCACACTTTATCTGGAGGAAGGATTGGAAT	TACTTGCAATTGGGAGAATTGTT	59.891	ATTCCAATCCTTCCTCCAGATAA	60.154	123	Unigene7106_T2;Unigene27723_C2;CL691.Contig6_C1;CL3756.Contig1_T2;CL2884.Contig3_C2;CL8214.Contig2_T1;CL691.Contig5_C1;CL3756.Contig2_T2
CL11115.Contig4_All_3667_4	TATATATATATA	TA(2*6)	1598	12	TACTTGCAATTGGGAGAATTGTTCACATCAATCGCAGGCCATGGAAACTTCCTGCAGGTTGACACCAG[TATATATATATA]AACGTGTCTAAGTTCACACTTTATCTGGAGGAAGG	TACTTGCAATTGGGAGAATTGTT	59.891	CCTTCCTCCAGATAAAGTGTGAA	59.64	115	Unigene7106_T2;Unigene27723_C2;CL691.Contig6_C1;CL3756.Contig1_T2;CL2884.Contig3_C2;CL8214.Contig2_T1;CL691.Contig5_C1;CL3756.Contig2_T2
CL11115.Contig4_All_3667_5	TATATATATATA	TA(2*6)	1598	12	ATTGGGAGAATTGTTCACATCAATCGCAGGCCATGGAAACTTCCTGCAGGTTGACACCAG[TATATATATATA]AACGTGTCTAAGTTCACACTTTATCTGGAGGAAGGA	ATTGGGAGAATTGTTCACATCAA	60.587	TCCTTCCTCCAGATAAAGTGTGA	60.116	108	Unigene7106_T2;Unigene27723_C2;CL691.Contig6_C1;CL3756.Contig1_T2;CL2884.Contig3_C2;CL8214.Contig2_T1;CL691.Contig5_C1;CL3756.Contig2_T2
CL11120.Contig2_All_3668_1	GATGATGATGATGATGAT	GAT(3*6)	2371	18	TCATGAGTCTGCACATTATGAG[GATGATGATGATGATGAT]GCGGCGCCAAAGGAGGCGGAGGCGGCGGTGGTGCAACAGCAGCATGATGATGCGCCGCCGGATGTGGATGCGCATGCAGAATGCCTGGATGATGCATAGGAGCTGCTGGAAGATTTGT	TCATGAGTCTGCACATTATGAGG	60.147	ACAAATCTTCCAGCAGCTCCTAT	60.621	158	Unigene25735_C1;Unigene50025_C3;Unigene48968_C3;Unigene22266_C1;Unigene79214_C1;Unigene41994_C1;Unigene24132_C2;Unigene50992_C1;Unigene76357_C3;Unigene24133_C2;Unigene93116_C3;Unigene2233_C2
CL11120.Contig2_All_3668_2	GATGATGATGATGATGAT	GAT(3*6)	2371	18	TCATGAGTCTGCACATTATGAG[GATGATGATGATGATGAT]GCGGCGCCAAAGGAGGCGGAGGCGGCGGTGGTGCAACAGCAGCATGATGATGCGCCGCCGGATGTGGATGCGCATGCAGAATGCCTGGATGATGCATAGGAGCTGCTGGAAGATTT	TCATGAGTCTGCACATTATGAGG	60.147	AAATCTTCCAGCAGCTCCTATG	59.877	156	Unigene25735_C1;Unigene50025_C3;Unigene48968_C3;Unigene22266_C1;Unigene79214_C1;Unigene41994_C1;Unigene24132_C2;Unigene50992_C1;Unigene76357_C3;Unigene24133_C2;Unigene93116_C3;Unigene2233_C2
CL11120.Contig2_All_3668_3	GATGATGATGATGATGAT	GAT(3*6)	2371	18	TCATGAGTCTGCACATTATGAG[GATGATGATGATGATGAT]GCGGCGCCAAAGGAGGCGGAGGCGGCGGTGGTGCAACAGCAGCATGATGATGCGCCGCCGGATGTGGATGCGCATGCAGAATGCCTGGATGATGCATAGGAGCTGCTGGAAGATTTG	TCATGAGTCTGCACATTATGAGG	60.147	CAAATCTTCCAGCAGCTCCTAT	59.877	157	Unigene25735_C1;Unigene50025_C3;Unigene48968_C3;Unigene22266_C1;Unigene79214_C1;Unigene41994_C1;Unigene24132_C2;Unigene50992_C1;Unigene76357_C3;Unigene24133_C2;Unigene93116_C3;Unigene2233_C2
CL11120.Contig2_All_3668_4	GATGATGATGATGATGAT	GAT(3*6)	2371	18	TCATGAGTCTGCACATTATGAG[GATGATGATGATGATGAT]GCGGCGCCAAAGGAGGCGGAGGCGGCGGTGGTGCAACAGCAGCATGATGATGCGCCGCCGGATGTGGATGCGCATGCAGAATGCCTGGATGATGCATAGGAGCTGCTGGAAGATTTGTA	TCATGAGTCTGCACATTATGAGG	60.147	TACAAATCTTCCAGCAGCTCCTAT	60.61	159	Unigene25735_C1;Unigene50025_C3;Unigene48968_C3;Unigene22266_C1;Unigene79214_C1;Unigene41994_C1;Unigene24132_C2;Unigene50992_C1;Unigene76357_C3;Unigene24133_C2;Unigene93116_C3;Unigene2233_C2
CL11120.Contig2_All_3668_5	GATGATGATGATGATGAT	GAT(3*6)	2371	18	TCATGAGTCTGCACATTATGAG[GATGATGATGATGATGAT]GCGGCGCCAAAGGAGGCGGAGGCGGCGGTGGTGCAACAGCAGCATGATGATGCGCCGCCGGATGTGGATGCGCATGCAGAATGCCTGGATGATGCATAG	TCATGAGTCTGCACATTATGAGG	60.147	CTATGCATCATCCAGGCATTCT	61.351	139	Unigene25735_C1;Unigene50025_C3;Unigene48968_C3;Unigene22266_C1;Unigene79214_C1;Unigene41994_C1;Unigene24132_C2;Unigene50992_C1;Unigene76357_C3;Unigene24133_C2;Unigene93116_C3;Unigene2233_C2
CL11120.Contig2_All_3669_1	TGCTGCTGCTGCTGC	TGC(3*5)	2523	15	TAGGAGCTGCTGGAAGATTTGTATTTCGTTGTTGTTGT[TGCTGCTGCTGCTGC]TGAGAGGCTGCTAATATGGCAGCTTGTTGTG	TAGGAGCTGCTGGAAGATTTGTA	60.389	CACAACAAGCTGCCATATTAGC	59.806	84	Unigene25735_C1;Unigene50025_C3;Unigene48968_C3;Unigene22266_C1;Unigene79214_C1;Unigene41994_C1;Unigene24132_C2;Unigene50992_C1;Unigene76357_C3;Unigene24133_C2;Unigene93116_C3;Unigene2233_C2
CL11120.Contig2_All_3669_2	TGCTGCTGCTGCTGC	TGC(3*5)	2523	15	TAGGAGCTGCTGGAAGATTTGTATTTCGTTGTTGTTGT[TGCTGCTGCTGCTGC]TGAGAGGCTGCTAATATGGCAGCTTGTTGTGC	TAGGAGCTGCTGGAAGATTTGTA	60.389	GCACAACAAGCTGCCATATTAG	59.806	85	Unigene25735_C1;Unigene50025_C3;Unigene48968_C3;Unigene22266_C1;Unigene79214_C1;Unigene41994_C1;Unigene24132_C2;Unigene50992_C1;Unigene76357_C3;Unigene24133_C2;Unigene93116_C3;Unigene2233_C2
CL11120.Contig2_All_3669_3	TGCTGCTGCTGCTGC	TGC(3*5)	2523	15	AGGAGCTGCTGGAAGATTTGTATTTCGTTGTTGTTGT[TGCTGCTGCTGCTGC]TGAGAGGCTGCTAATATGGCAGCTTGTTGTG	AGGAGCTGCTGGAAGATTTGTAT	60.621	CACAACAAGCTGCCATATTAGC	59.806	83	Unigene25735_C1;Unigene50025_C3;Unigene48968_C3;Unigene22266_C1;Unigene79214_C1;Unigene41994_C1;Unigene24132_C2;Unigene50992_C1;Unigene76357_C3;Unigene24133_C2;Unigene93116_C3;Unigene2233_C2
CL11120.Contig2_All_3669_4	TGCTGCTGCTGCTGC	TGC(3*5)	2523	15	AGGAGCTGCTGGAAGATTTGTATTTCGTTGTTGTTGT[TGCTGCTGCTGCTGC]TGAGAGGCTGCTAATATGGCAGCTTGTTGTGC	AGGAGCTGCTGGAAGATTTGTAT	60.621	GCACAACAAGCTGCCATATTAG	59.806	84	Unigene25735_C1;Unigene50025_C3;Unigene48968_C3;Unigene22266_C1;Unigene79214_C1;Unigene41994_C1;Unigene24132_C2;Unigene50992_C1;Unigene76357_C3;Unigene24133_C2;Unigene93116_C3;Unigene2233_C2
CL11120.Contig2_All_3669_5	TGCTGCTGCTGCTGC	TGC(3*5)	2523	15	ATAGGAGCTGCTGGAAGATTTGTATTTCGTTGTTGTTGT[TGCTGCTGCTGCTGC]TGAGAGGCTGCTAATATGGCAGCTTGTTGTG	ATAGGAGCTGCTGGAAGATTTGT	60.621	CACAACAAGCTGCCATATTAGC	59.806	85	Unigene25735_C1;Unigene50025_C3;Unigene48968_C3;Unigene22266_C1;Unigene79214_C1;Unigene41994_C1;Unigene24132_C2;Unigene50992_C1;Unigene76357_C3;Unigene24133_C2;Unigene93116_C3;Unigene2233_C2
CL11123.Contig2_All_3671_1	GCCGCCGCCGCCGCC	GCC(3*5)	509	15	ATGAGCCTGAACGACGAGAGCGTGCCGCACCAGCCACGGAGCAGGCGCTCCCTGTTGCCGCGCCGGAG[GCCGCCGCCGCCGCC]GTCGTGGCGTCTTCCAGCTTGTCGGAGGAACGCGCTGCGACCAAGATCCAGACCGCCTTCCGAGGTTATCTGGCAA	ATGAGCCTGAACGACGAGAG	60.555	TTGCCAGATAACCTCGGAAG	60.206	159	Unigene49176_T1;CL3197.Contig1_C1;CL6828.Contig2_T2;CL3568.Contig1_T3;CL3568.Contig2_T3;Unigene27362_C2;Unigene11731_C3
CL11123.Contig2_All_3671_2	GCCGCCGCCGCCGCC	GCC(3*5)	509	15	TGAGCCTGAACGACGAGAGCGTGCCGCACCAGCCACGGAGCAGGCGCTCCCTGTTGCCGCGCCGGAG[GCCGCCGCCGCCGCC]GTCGTGGCGTCTTCCAGCTTGTCGGAGGAACGCGCTGCGACCAAGATCCAGACCGCCTTCCGAGGTTATCTGGCAA	TGAGCCTGAACGACGAGAG	60.278	TTGCCAGATAACCTCGGAAG	60.206	158	Unigene49176_T1;CL3197.Contig1_C1;CL6828.Contig2_T2;CL3568.Contig1_T3;CL3568.Contig2_T3;Unigene27362_C2;Unigene11731_C3
CL11123.Contig2_All_3671_3	GCCGCCGCCGCCGCC	GCC(3*5)	509	15	ATGAGCCTGAACGACGAGAGCGTGCCGCACCAGCCACGGAGCAGGCGCTCCCTGTTGCCGCGCCGGAG[GCCGCCGCCGCCGCC]GTCGTGGCGTCTTCCAGCTTGTCGGAGGAACGCGCTGCGACCAAGATCCAGACCGCCTTCCGAGGTTATCTGGCAA	ATGAGCCTGAACGACGAGA	59.515	TTGCCAGATAACCTCGGAAG	60.206	159	Unigene49176_T1;CL3197.Contig1_C1;CL6828.Contig2_T2;CL3568.Contig1_T3;CL3568.Contig2_T3;Unigene27362_C2;Unigene11731_C3
CL11123.Contig2_All_3671_4	GCCGCCGCCGCCGCC	GCC(3*5)	509	15	CATGAGCCTGAACGACGAGAGCGTGCCGCACCAGCCACGGAGCAGGCGCTCCCTGTTGCCGCGCCGGAG[GCCGCCGCCGCCGCC]GTCGTGGCGTCTTCCAGCTTGTCGGAGGAACGCGCTGCGACCAAGATCCAGACCGCCTTCCGAGGTTATCTGGCAA	CATGAGCCTGAACGACGAG	60.564	TTGCCAGATAACCTCGGAAG	60.206	160	Unigene49176_T1;CL3197.Contig1_C1;CL6828.Contig2_T2;CL3568.Contig1_T3;CL3568.Contig2_T3;Unigene27362_C2;Unigene11731_C3
CL11125.Contig1_All_3672_1	GAAGAAGAAGAAGAA	GAA(3*5)	499	15	AGAGTTTTTCCCCCTTCAGTTTTGTCTAGAGAGATTTGTAGTCTGTTTCCTCCGGCAGCACCACCGTGTTG[GAAGAAGAAGAAGAA]GTCATGGCCACCTTGAGCCAGCACCAGATTCGCATCAGGAAGGCGCTGGCCACGAAGAAGCCCAAGACCAAGAT	AGAGTTTTTCCCCCTTCAGTTTT	60.682	ATCTTGGTCTTGGGCTTCTTC	59.705	160	Unigene54905_C1;CL5054.Contig3_C3;CL4658.Contig2_T2
CL11125.Contig1_All_3672_2	GAAGAAGAAGAAGAA	GAA(3*5)	499	15	TTTCCCCCTTCAGTTTTGTCTAGAGAGATTTGTAGTCTGTTTCCTCCGGCAGCACCACCGTGTTG[GAAGAAGAAGAAGAA]GTCATGGCCACCTTGAGCCAGCACCAGATTCGCATCAGGAAGGCGCTGGCCACGAAGAAGCCCAAGACCAAGAT	TTTCCCCCTTCAGTTTTGTCTA	59.974	ATCTTGGTCTTGGGCTTCTTC	59.705	154	Unigene54905_C1;CL5054.Contig3_C3;CL4658.Contig2_T2
CL11125.Contig1_All_3672_3	GAAGAAGAAGAAGAA	GAA(3*5)	499	15	GAGTTTTTCCCCCTTCAGTTTTGTCTAGAGAGATTTGTAGTCTGTTTCCTCCGGCAGCACCACCGTGTTG[GAAGAAGAAGAAGAA]GTCATGGCCACCTTGAGCCAGCACCAGATTCGCATCAGGAAGGCGCTGGCCACGAAGAAGCCCAAGACCAAGAT	GAGTTTTTCCCCCTTCAGTTTT	59.861	ATCTTGGTCTTGGGCTTCTTC	59.705	159	Unigene54905_C1;CL5054.Contig3_C3;CL4658.Contig2_T2
CL11125.Contig1_All_3672_4	GAAGAAGAAGAAGAA	GAA(3*5)	499	15	TTTTCCCCCTTCAGTTTTGTCTAGAGAGATTTGTAGTCTGTTTCCTCCGGCAGCACCACCGTGTTG[GAAGAAGAAGAAGAA]GTCATGGCCACCTTGAGCCAGCACCAGATTCGCATCAGGAAGGCGCTGGCCACGAAGAAGCCCAAGACCAAGAT	TTTTCCCCCTTCAGTTTTGTCTA	61.144	ATCTTGGTCTTGGGCTTCTTC	59.705	155	Unigene54905_C1;CL5054.Contig3_C3;CL4658.Contig2_T2
CL11125.Contig1_All_3672_5	GAAGAAGAAGAAGAA	GAA(3*5)	499	15	AGATTTGTAGTCTGTTTCCTCCGGCAGCACCACCGTGTTG[GAAGAAGAAGAAGAA]GTCATGGCCACCTTGAGCCAGCACCAGATTCGCATCAGGAAGGCGCTGGCCACGAAGAAGCCCAAGACCAAGAT	AGATTTGTAGTCTGTTTCCTCCG	58.838	ATCTTGGTCTTGGGCTTCTTC	59.705	129	Unigene54905_C1;CL5054.Contig3_C3;CL4658.Contig2_T2
CL11125.Contig2_All_3673_1	GCAGCAGCAGCAGCA	GCA(3*5)	1087	15	GTAGCCCTCACCACCGTTCGCGCTGCTCGTGCAG[GCAGCAGCAGCAGCA]CCAGCAGTAGCCGCCGGAGTGACGGGCTTTGCGCATACCTTCGCCGGAGCCTTGCCAAGGAAGAGCTCGTAGCAGCGCTTGGTAGAAACAGCAGGG	GTAGCCCTCACCACCGTTC	60.526	CCCTGCTGTTTCTACCAAGC	59.875	145	Unigene2409_T1;Unigene54906_C1;Unigene84_C2;CL4658.Contig1_T2;CL5054.Contig1_C3;Unigene51688_T3
CL11125.Contig2_All_3673_2	GCAGCAGCAGCAGCA	GCA(3*5)	1087	15	GTAGCCCTCACCACCGTTCGCGCTGCTCGTGCAG[GCAGCAGCAGCAGCA]CCAGCAGTAGCCGCCGGAGTGACGGGCTTTGCGCATACCTTCGCCGGAGCCTTGCCAAGGAAGAGCTCGTAGCAGCGCTTGGTAGAAACAGCAGGGG	GTAGCCCTCACCACCGTTC	60.526	CCCCTGCTGTTTCTACCAAG	59.728	146	Unigene2409_T1;Unigene54906_C1;Unigene84_C2;CL4658.Contig1_T2;CL5054.Contig1_C3;Unigene51688_T3
CL11125.Contig2_All_3673_3	GCAGCAGCAGCAGCA	GCA(3*5)	1087	15	GTAGCCCTCACCACCGTTCGCGCTGCTCGTGCAG[GCAGCAGCAGCAGCA]CCAGCAGTAGCCGCCGGAGTGACGGGCTTTGCGCATACCTTCGCCGGAGCCTTGCCAAGGAAGAGCTCGTAGCAG	GTAGCCCTCACCACCGTTC	60.526	CTGCTACGAGCTCTTCCTTGG	61.564	124	Unigene2409_T1;Unigene54906_C1;Unigene84_C2;CL4658.Contig1_T2;CL5054.Contig1_C3;Unigene51688_T3
CL11125.Contig2_All_3673_4	GCAGCAGCAGCAGCA	GCA(3*5)	1087	15	GTAGCCCTCACCACCGTTCGCGCTGCTCGTGCAG[GCAGCAGCAGCAGCA]CCAGCAGTAGCCGCCGGAGTGACGGGCTTTGCGCATACCTTCGCCGGAGCCTTGCCAAGGAAGAGCTCGTAG	GTAGCCCTCACCACCGTTC	60.526	CTACGAGCTCTTCCTTGGCA	60.668	121	Unigene2409_T1;Unigene54906_C1;Unigene84_C2;CL4658.Contig1_T2;CL5054.Contig1_C3;Unigene51688_T3
CL11125.Contig2_All_3673_5	GCAGCAGCAGCAGCA	GCA(3*5)	1087	15	GTAGCCCTCACCACCGTTCGCGCTGCTCGTGCAG[GCAGCAGCAGCAGCA]CCAGCAGTAGCCGCCGGAGTGACGGGCTTTGCGCATACCTTCGCCGGAGCCTTGCCAAGGAAGAGCTCGTAGCA	GTAGCCCTCACCACCGTTC	60.526	TGCTACGAGCTCTTCCTTGG	60.668	123	Unigene2409_T1;Unigene54906_C1;Unigene84_C2;CL4658.Contig1_T2;CL5054.Contig1_C3;Unigene51688_T3
CL11128.Contig2_All_3674_1	CAGCAGCAGCAGCAG	CAG(3*5)	725	15	TTCTTTCAAACCTGGTGCATATTGTGAAGCTAAACTGCTCAATACTGACGTATAATTCAATAGTCCCGGTGGAAGACCAC[CAGCAGCAGCAGCAG]AAGCACCTGAAAGACCTGGTGGACCGGGTAATTGTAGATGAGATGATGAGCCAA	TTCTTTCAAACCTGGTGCATATT	59.891	TTGGCTCATCATCTCATCTACAA	59.722	149	Unigene100641_C2;CL2067.Contig3_C1;CL7796.Contig1_C2;Unigene98449_C1;CL10912.Contig3_C3;Unigene81947_C1
CL11128.Contig2_All_3674_2	CAGCAGCAGCAGCAG	CAG(3*5)	725	15	TCCACTTTCTTCTTTCAAACCTGGTGCATATTGTGAAGCTAAACTGCTCAATACTGACGTATAATTCAATAGTCCCGGTGGAAGACCAC[CAGCAGCAGCAGCAG]AAGCACCTGAAAGACCTGGTGGACCGGGTAATTGTAGATGAGATGATGAGCCAA	TCCACTTTCTTCTTTCAAACCTG	59.785	TTGGCTCATCATCTCATCTACAA	59.722	158	Unigene100641_C2;CL2067.Contig3_C1;CL7796.Contig1_C2;Unigene98449_C1;CL10912.Contig3_C3;Unigene81947_C1
CL11128.Contig2_All_3674_3	CAGCAGCAGCAGCAG	CAG(3*5)	725	15	CGTATAATTCAATAGTCCCGGTGGAAGACCAC[CAGCAGCAGCAGCAG]AAGCACCTGAAAGACCTGGTGGACCGGGTAATTGTAGATGAGATGATGAGCCAA	CGTATAATTCAATAGTCCCGGTG	59.652	TTGGCTCATCATCTCATCTACAA	59.722	101	Unigene100641_C2;CL2067.Contig3_C1;CL7796.Contig1_C2;Unigene98449_C1;CL10912.Contig3_C3;Unigene81947_C1
CL11128.Contig2_All_3674_4	CAGCAGCAGCAGCAG	CAG(3*5)	725	15	TATAATTCAATAGTCCCGGTGGAAGACCAC[CAGCAGCAGCAGCAG]AAGCACCTGAAAGACCTGGTGGACCGGGTAATTGTAGATGAGATGATGAGCCAAGACCAGCAGGTAGACCAGGTATTCCACCAGGTA	TATAATTCAATAGTCCCGGTGGA	59.596	TACCTGGTGGAATACCTGGTCTA	59.77	132	Unigene100641_C2;CL2067.Contig3_C1;CL7796.Contig1_C2;Unigene98449_C1;CL10912.Contig3_C3;Unigene81947_C1
CL11128.Contig2_All_3674_5	CAGCAGCAGCAGCAG	CAG(3*5)	725	15	TATAATTCAATAGTCCCGGTGGAAGACCAC[CAGCAGCAGCAGCAG]AAGCACCTGAAAGACCTGGTGGACCGGGTAATTGTAGATGAGATGATGAGCCAA	TATAATTCAATAGTCCCGGTGGA	59.596	TTGGCTCATCATCTCATCTACAA	59.722	99	Unigene100641_C2;CL2067.Contig3_C1;CL7796.Contig1_C2;Unigene98449_C1;CL10912.Contig3_C3;Unigene81947_C1
CL11128.Contig5_All_3675_1	ACACACACACACACACAC	AC(2*9)	281	18	CCGTCACTATTGACAGACAACATTTAGAAAAAAAAGAAGAAAGAAGAAAGAAATTAGTTAT[ACACACACACACACACAC]GCACACAGAGATACAAACAGATAAGATTTTTAATAAGTGACTTCATAGAGTGTGGCTTTT	CCGTCACTATTGACAGACAACAT	59.042	AAAAGCCACACTCTATGAAGTCAC	58.896	139	Unigene47759_C3;CL4756.Contig1_C2;Unigene4567_C1;CL9859.Contig1_C3;Unigene19348_C1;Unigene95550_C2;CL4786.Contig2_C1
CL11128.Contig5_All_3675_2	ACACACACACACACACAC	AC(2*9)	281	18	CCGTCACTATTGACAGACAACATTTAGAAAAAAAAGAAGAAAGAAGAAAGAAATTAGTTAT[ACACACACACACACACAC]GCACACAGAGATACAAACAGATAAGATTTTTAATAAGTGACTTCATAGAGTGTGGCTTTTT	CCGTCACTATTGACAGACAACAT	59.042	AAAAAGCCACACTCTATGAAGTCAC	60.108	140	Unigene47759_C3;CL4756.Contig1_C2;Unigene4567_C1;CL9859.Contig1_C3;Unigene19348_C1;Unigene95550_C2;CL4786.Contig2_C1
CL11128.Contig5_All_3675_3	ACACACACACACACACAC	AC(2*9)	281	18	ACCGTCACTATTGACAGACAACATTTAGAAAAAAAAGAAGAAAGAAGAAAGAAATTAGTTAT[ACACACACACACACACAC]GCACACAGAGATACAAACAGATAAGATTTTTAATAAGTGACTTCATAGAGTGTGGCTTTT	ACCGTCACTATTGACAGACAACAT	59.859	AAAAGCCACACTCTATGAAGTCAC	58.896	140	Unigene47759_C3;CL4756.Contig1_C2;Unigene4567_C1;CL9859.Contig1_C3;Unigene19348_C1;Unigene95550_C2;CL4786.Contig2_C1
CL11128.Contig5_All_3675_4	ACACACACACACACACAC	AC(2*9)	281	18	ACCGTCACTATTGACAGACAACATTTAGAAAAAAAAGAAGAAAGAAGAAAGAAATTAGTTAT[ACACACACACACACACAC]GCACACAGAGATACAAACAGATAAGATTTTTAATAAGTGACTTCATAGAGTGTGGCTTTTT	ACCGTCACTATTGACAGACAACAT	59.859	AAAAAGCCACACTCTATGAAGTCAC	60.108	141	Unigene47759_C3;CL4756.Contig1_C2;Unigene4567_C1;CL9859.Contig1_C3;Unigene19348_C1;Unigene95550_C2;CL4786.Contig2_C1
CL11128.Contig5_All_3675_5	ACACACACACACACACAC	AC(2*9)	281	18	CATGTAAGTTGGAGAATACCGTCACTATTGACAGACAACATTTAGAAAAAAAAGAAGAAAGAAGAAAGAAATTAGTTAT[ACACACACACACACACAC]GCACACAGAGATACAAACAGATAAGATTTTTAATAAGTGACTTCATAGAGTGTGGCTTTT	CATGTAAGTTGGAGAATACCGTCA	60.288	AAAAGCCACACTCTATGAAGTCAC	58.896	157	Unigene47759_C3;CL4756.Contig1_C2;Unigene4567_C1;CL9859.Contig1_C3;Unigene19348_C1;Unigene95550_C2;CL4786.Contig2_C1
CL11132.Contig1_All_3676_1	AGAAGAAGAAGAAGA	AGA(3*5)	509	15	AGTACCGTCATTGTCAGAAGCAGC[AGAAGAAGAAGAAGA]TGATGCACGACTTCCTCCTTCACGATCACTCGGTGCACGACGACGATCAGTGAGTGGTTGTTCACGATCCTCACGAACAAATATT	AGTACCGTCATTGTCAGAAGCAG	60.725	AATATTTGTTCGTGAGGATCGTG	60.25	124	Unigene101301_C3;CL625.Contig3_C2;CL8464.Contig2_C1
CL11132.Contig1_All_3676_2	AGAAGAAGAAGAAGA	AGA(3*5)	509	15	ATAAGCGAGTACCGTCATTGTCAGAAGCAGC[AGAAGAAGAAGAAGA]TGATGCACGACTTCCTCCTTCACGATCACTCGGTGCACGACGACGATCAGTGAGTGGTTGTTCACGATCCTCACGAACAAATATT	ATAAGCGAGTACCGTCATTGTCA	60.91	AATATTTGTTCGTGAGGATCGTG	60.25	131	Unigene101301_C3;CL625.Contig3_C2;CL8464.Contig2_C1
CL11132.Contig1_All_3676_3	AGAAGAAGAAGAAGA	AGA(3*5)	509	15	CCGTACCGTATTCACCAAATAAATCTTTTAAATCTTGCCAGGCCGTACGCCATGGTAAATTACCGACATATAAGCGAGTACCGTCATTGTCAGAAGCAGC[AGAAGAAGAAGAAGA]TGATGCACGACTTCCTCCTTCACGATCACT	CCGTACCGTATTCACCAAATAAA	60.013	AGTGATCGTGAAGGAGGAAGTC	59.745	145	Unigene101301_C3;CL625.Contig3_C2;CL8464.Contig2_C1
CL11132.Contig1_All_3676_4	AGAAGAAGAAGAAGA	AGA(3*5)	509	15	CCGTACCGTATTCACCAAATAAATCTTTTAAATCTTGCCAGGCCGTACGCCATGGTAAATTACCGACATATAAGCGAGTACCGTCATTGTCAGAAGCAGC[AGAAGAAGAAGAAGA]TGATGCACGACTTCCTCCTTCACGATCACTC	CCGTACCGTATTCACCAAATAAA	60.013	GAGTGATCGTGAAGGAGGAAGT	59.745	146	Unigene101301_C3;CL625.Contig3_C2;CL8464.Contig2_C1
CL11132.Contig1_All_3676_5	AGAAGAAGAAGAAGA	AGA(3*5)	509	15	AGTACCGTCATTGTCAGAAGCAGC[AGAAGAAGAAGAAGA]TGATGCACGACTTCCTCCTTCACGATCACTCGGTGCACGACGACGATCAGTGAGTGGTTGTTCACGATCCTCACGAACAAATATTTT	AGTACCGTCATTGTCAGAAGCAG	60.725	AAAATATTTGTTCGTGAGGATCG	59.407	126	Unigene101301_C3;CL625.Contig3_C2;CL8464.Contig2_C1
CL11132.Contig2_All_3677_1	TCTTCTTCTTCTTCT	TCT(3*5)	633	15	GCTGCACCTACTGGATTTTCTCGTGGTGGTGGCTCCACTGGTCGTGGACGTGGTGGTCGTGGTGCATCTCGTGGTCGTGGAGGAAGTCGAGGTGGTGCATCA[TCTTCTTCTTCTTCT]GCTGCTTCTGACAATGACGGTACT	GCTGCACCTACTGGATTTTCTC	60.27	AGTACCGTCATTGTCAGAAGCAG	60.725	141	Unigene52820_T1;Unigene29558_T2;Unigene3230_T1;CL625.Contig2_C2
CL11132.Contig2_All_3677_2	TCTTCTTCTTCTTCT	TCT(3*5)	633	15	GCTGCACCTACTGGATTTTCTCGTGGTGGTGGCTCCACTGGTCGTGGACGTGGTGGTCGTGGTGCATCTCGTGGTCGTGGAGGAAGTCGAGGTGGTGCATCA[TCTTCTTCTTCTTCT]GCTGCTTCTGACAATGACGGTACTCGCTTAT	GCTGCACCTACTGGATTTTCTC	60.27	ATAAGCGAGTACCGTCATTGTCA	60.91	148	Unigene52820_T1;Unigene29558_T2;Unigene3230_T1;CL625.Contig2_C2
CL11132.Contig2_All_3677_3	TCTTCTTCTTCTTCT	TCT(3*5)	633	15	CTACTGGATTTTCTCGTGGTGGTGGCTCCACTGGTCGTGGACGTGGTGGTCGTGGTGCATCTCGTGGTCGTGGAGGAAGTCGAGGTGGTGCATCA[TCTTCTTCTTCTTCT]GCTGCTTCTGACAATGACGGTACT	CTACTGGATTTTCTCGTGGTGGT	61.62	AGTACCGTCATTGTCAGAAGCAG	60.725	134	Unigene52820_T1;Unigene29558_T2;Unigene3230_T1;CL625.Contig2_C2
CL11132.Contig2_All_3677_4	TCTTCTTCTTCTTCT	TCT(3*5)	633	15	ACCTACTGGATTTTCTCGTGGTGGTGGCTCCACTGGTCGTGGACGTGGTGGTCGTGGTGCATCTCGTGGTCGTGGAGGAAGTCGAGGTGGTGCATCA[TCTTCTTCTTCTTCT]GCTGCTTCTGACAATGACGGTACT	ACCTACTGGATTTTCTCGTGGTG	61.62	AGTACCGTCATTGTCAGAAGCAG	60.725	136	Unigene52820_T1;Unigene29558_T2;Unigene3230_T1;CL625.Contig2_C2
CL11132.Contig2_All_3677_5	TCTTCTTCTTCTTCT	TCT(3*5)	633	15	CACCTACTGGATTTTCTCGTGGTGGTGGCTCCACTGGTCGTGGACGTGGTGGTCGTGGTGCATCTCGTGGTCGTGGAGGAAGTCGAGGTGGTGCATCA[TCTTCTTCTTCTTCT]GCTGCTTCTGACAATGACGGTACT	CACCTACTGGATTTTCTCGTGGT	61.62	AGTACCGTCATTGTCAGAAGCAG	60.725	137	Unigene52820_T1;Unigene29558_T2;Unigene3230_T1;CL625.Contig2_C2
CL11132.Contig3_All_3678_1	AGAAGAAGAAGAAGA	AGA(3*5)	509	15	AGTACCGTCATTGTCAGAAGCAGC[AGAAGAAGAAGAAGA]TGATGCACCACCTCGACTTCCTCCACGACCACGAGATGCACCACGACCACCACGTCCACGACCAGTGGAGCCACCACCACGAGAAAATCCAGTAGGTGCAGC	AGTACCGTCATTGTCAGAAGCAG	60.725	GCTGCACCTACTGGATTTTCTC	60.27	141	CL625.Contig1_C2;Unigene40913_C2;Unigene47337_T2;CL8397.Contig2_C3;CL8397.Contig1_C3;Unigene47336_T2;CL8464.Contig1_C1;Unigene22786_T1
CL11132.Contig3_All_3678_2	AGAAGAAGAAGAAGA	AGA(3*5)	509	15	ATAAGCGAGTACCGTCATTGTCAGAAGCAGC[AGAAGAAGAAGAAGA]TGATGCACCACCTCGACTTCCTCCACGACCACGAGATGCACCACGACCACCACGTCCACGACCAGTGGAGCCACCACCACGAGAAAATCCAGTAGGTGCAGC	ATAAGCGAGTACCGTCATTGTCA	60.91	GCTGCACCTACTGGATTTTCTC	60.27	148	CL625.Contig1_C2;Unigene40913_C2;Unigene47337_T2;CL8397.Contig2_C3;CL8397.Contig1_C3;Unigene47336_T2;CL8464.Contig1_C1;Unigene22786_T1
CL11132.Contig3_All_3678_3	AGAAGAAGAAGAAGA	AGA(3*5)	509	15	AGTACCGTCATTGTCAGAAGCAGC[AGAAGAAGAAGAAGA]TGATGCACCACCTCGACTTCCTCCACGACCACGAGATGCACCACGACCACCACGTCCACGACCAGTGGAGCCACCACCACGAGAAAATCCAGTAG	AGTACCGTCATTGTCAGAAGCAG	60.725	CTACTGGATTTTCTCGTGGTGGT	61.62	134	CL625.Contig1_C2;Unigene40913_C2;Unigene47337_T2;CL8397.Contig2_C3;CL8397.Contig1_C3;Unigene47336_T2;CL8464.Contig1_C1;Unigene22786_T1
CL11132.Contig3_All_3678_4	AGAAGAAGAAGAAGA	AGA(3*5)	509	15	AGTACCGTCATTGTCAGAAGCAGC[AGAAGAAGAAGAAGA]TGATGCACCACCTCGACTTCCTCCACGACCACGAGATGCACCACGACCACCACGTCCACGACCAGTGGAGCCACCACCACGAGAAAATCCAGTAGGT	AGTACCGTCATTGTCAGAAGCAG	60.725	ACCTACTGGATTTTCTCGTGGTG	61.62	136	CL625.Contig1_C2;Unigene40913_C2;Unigene47337_T2;CL8397.Contig2_C3;CL8397.Contig1_C3;Unigene47336_T2;CL8464.Contig1_C1;Unigene22786_T1
CL11132.Contig3_All_3678_5	AGAAGAAGAAGAAGA	AGA(3*5)	509	15	AGTACCGTCATTGTCAGAAGCAGC[AGAAGAAGAAGAAGA]TGATGCACCACCTCGACTTCCTCCACGACCACGAGATGCACCACGACCACCACGTCCACGACCAGTGGAGCCACCACCACGAGAAAATCCAGTAGGTG	AGTACCGTCATTGTCAGAAGCAG	60.725	CACCTACTGGATTTTCTCGTGGT	61.62	137	CL625.Contig1_C2;Unigene40913_C2;Unigene47337_T2;CL8397.Contig2_C3;CL8397.Contig1_C3;Unigene47336_T2;CL8464.Contig1_C1;Unigene22786_T1
CL11148.Contig1_All_3681_1	ATTTTATTTTATTTTATTTT	ATTTT(5*4)	668	20	TGCCCTCTGCTGTTAATAAAGTTTCGTTTCATTATTACTTTTTAGTAAAAGATTC[ATTTTATTTTATTTTATTTT]TATTCTTCTTCATGTTAGTTACTTTATTGTTTGGTTACGATCTGATAGATGCAGAAAACTGGATTCCAGCCAACCCTTTAGTTAC	TGCCCTCTGCTGTTAATAAAGTT	59.362	GTAACTAAAGGGTTGGCTGGAAT	59.799	160	Unigene33056_C2;Unigene68333_C3;Unigene89460_C2
CL11148.Contig1_All_3681_2	ATTTTATTTTATTTTATTTT	ATTTT(5*4)	668	20	TGCCCTCTGCTGTTAATAAAGTTTCGTTTCATTATTACTTTTTAGTAAAAGATTC[ATTTTATTTTATTTTATTTT]TATTCTTCTTCATGTTAGTTACTTTATTGTTTGGTTACGATCTGATAGATGCA	TGCCCTCTGCTGTTAATAAAGTT	59.362	TGCATCTATCAGATCGTAACCAA	59.622	128	Unigene33056_C2;Unigene68333_C3;Unigene89460_C2
CL11148.Contig1_All_3681_3	ATTTTATTTTATTTTATTTT	ATTTT(5*4)	668	20	TGCCCTCTGCTGTTAATAAAGTTTCGTTTCATTATTACTTTTTAGTAAAAGATTC[ATTTTATTTTATTTTATTTT]TATTCTTCTTCATGTTAGTTACTTTATTGTTTGGTTACGATCTGATAGATGCAGAAAACTGGATTCCAGCCAACCCTTTAGTTA	TGCCCTCTGCTGTTAATAAAGTT	59.362	TAACTAAAGGGTTGGCTGGAATC	60.68	159	Unigene33056_C2;Unigene68333_C3;Unigene89460_C2
CL11148.Contig1_All_3681_4	ATTTTATTTTATTTTATTTT	ATTTT(5*4)	668	20	TGCCCTCTGCTGTTAATAAAGTTTCGTTTCATTATTACTTTTTAGTAAAAGATTC[ATTTTATTTTATTTTATTTT]TATTCTTCTTCATGTTAGTTACTTTATTGTTTGGTTACGATCTGATAGATGCAG	TGCCCTCTGCTGTTAATAAAGTT	59.362	CTGCATCTATCAGATCGTAACCA	59.261	129	Unigene33056_C2;Unigene68333_C3;Unigene89460_C2
CL11148.Contig1_All_3681_5	ATTTTATTTTATTTTATTTT	ATTTT(5*4)	668	20	AGTTCTAATCCTTTAGGGGTGCCCTCTGCTGTTAATAAAGTTTCGTTTCATTATTACTTTTTAGTAAAAGATTC[ATTTTATTTTATTTTATTTT]TATTCTTCTTCATGTTAGTTACTTTATTGTTTGGTTACGATCTGATAGATGCA	AGTTCTAATCCTTTAGGGGTGCC	61.004	TGCATCTATCAGATCGTAACCAA	59.622	147	Unigene33056_C2;Unigene68333_C3;Unigene89460_C2
CL11161.Contig2_All_3682_1	ATTATTATTATTATTATTATT	ATT(3*7)	388	21	TCGAAATTCGTTCTTATAATGTTTG[ATTATTATTATTATTATTATT]TTGTCATTTTTTAAGGATTTTGAAGTTGAGTTTTAAACGTTAGGTGCCAA	TCGAAATTCGTTCTTATAATGTTTGA	60.236	TTGGCACCTAACGTTTAAAACTC	59.605	96	Unigene12179_C3;Unigene26389_C2;Unigene55190_C1
CL11161.Contig2_All_3682_2	ATTATTATTATTATTATTATT	ATT(3*7)	388	21	CGAAATTCGTTCTTATAATGTTTG[ATTATTATTATTATTATTATT]TTGTCATTTTTTAAGGATTTTGAAGTTGAGTTTTAAACGTTAGGTGCCAA	CGAAATTCGTTCTTATAATGTTTGA	58.727	TTGGCACCTAACGTTTAAAACTC	59.605	95	Unigene12179_C3;Unigene26389_C2;Unigene55190_C1
CL11161.Contig2_All_3682_3	ATTATTATTATTATTATTATT	ATT(3*7)	388	21	TCGAAATTCGTTCTTATAATGTTTG[ATTATTATTATTATTATTATT]TTGTCATTTTTTAAGGATTTTGAAGTTGAGTTTTAAACGTTAGGTGCCAATAATTGTCGGAGAACATCATCTTTAAGACATCCTTCAACGAATTCATC	TCGAAATTCGTTCTTATAATGTTTGA	60.236	GATGAATTCGTTGAAGGATGTCT	59.478	144	Unigene12179_C3;Unigene26389_C2;Unigene55190_C1
CL11161.Contig2_All_3682_4	ATTATTATTATTATTATTATT	ATT(3*7)	388	21	TCGAAATTCGTTCTTATAATGTTTG[ATTATTATTATTATTATTATT]TTGTCATTTTTTAAGGATTTTGAAGTTGAGTTTTAAACGTTAGGTGCCAATAATTGTCGGAGAACATCATCTTTAAGACATCCTTCAACGAATTCATCTC	TCGAAATTCGTTCTTATAATGTTTGA	60.236	GAGATGAATTCGTTGAAGGATGT	59.478	146	Unigene12179_C3;Unigene26389_C2;Unigene55190_C1
CL11161.Contig2_All_3682_5	ATTATTATTATTATTATTATT	ATT(3*7)	388	21	CGAAATTCGTTCTTATAATGTTTG[ATTATTATTATTATTATTATT]TTGTCATTTTTTAAGGATTTTGAAGTTGAGTTTTAAACGTTAGGTGCCAATAATTGTCGGAGAACATCATCTTTAAGACATCCTTCAACGAATTCATC	CGAAATTCGTTCTTATAATGTTTGA	58.727	GATGAATTCGTTGAAGGATGTCT	59.478	143	Unigene12179_C3;Unigene26389_C2;Unigene55190_C1
CL11162.Contig3_All_3683_1	AGAAGAAGAAGAAGA	AGA(3*5)	3891	15	AATATACAAGATGGTGAAGGGGGGCGGGTGTTTTCTGTTATGTGCTCACATGAGCATAGTTATGTATTGAAAGAGAAGTAGATGAAGAGATGACG[AGAAGAAGAAGAAGA]GAGAGAGGAGAGAGTTAAGATGAGGAAAGAGAAAGAAGATGAAAA	AATATACAAGATGGTGAAGGGGG	60.308	TTTTCATCTTCTTTCTCTTTCCTCA	59.894	155	Unigene7960_C1;Unigene59095_T1;CL10306.Contig3_C3;Unigene40176_C3;Unigene39090_T3;CL3163.Contig1_C2;Unigene91179_C1;Unigene30562_C1;Unigene947_C1;Unigene8512_T3;Unigene55854_C2
CL11162.Contig3_All_3683_2	AGAAGAAGAAGAAGA	AGA(3*5)	3891	15	AATATACAAGATGGTGAAGGGGGGCGGGTGTTTTCTGTTATGTGCTCACATGAGCATAGTTATGTATTGAAAGAGAAGTAGATGAAGAGATGACG[AGAAGAAGAAGAAGA]GAGAGAGGAGAGAGTTAAGATGAGGAAAGAGAAAGAAGATGAAA	AATATACAAGATGGTGAAGGGGG	60.308	TTTCATCTTCTTTCTCTTTCCTCA	58.692	154	Unigene7960_C1;Unigene59095_T1;CL10306.Contig3_C3;Unigene40176_C3;Unigene39090_T3;CL3163.Contig1_C2;Unigene91179_C1;Unigene30562_C1;Unigene947_C1;Unigene8512_T3;Unigene55854_C2
CL11162.Contig3_All_3683_3	AGAAGAAGAAGAAGA	AGA(3*5)	3891	15	AATATACAAGATGGTGAAGGGGGGCGGGTGTTTTCTGTTATGTGCTCACATGAGCATAGTTATGTATTGAAAGAGAAGTAGATGAAGAGATGACG[AGAAGAAGAAGAAGA]GAGAGAGGAGAGAGTTAAGATGAGGAAAGAGAAAGAAGATGAA	AATATACAAGATGGTGAAGGGGG	60.308	TTCATCTTCTTTCTCTTTCCTCA	57.367	153	Unigene7960_C1;Unigene59095_T1;CL10306.Contig3_C3;Unigene40176_C3;Unigene39090_T3;CL3163.Contig1_C2;Unigene91179_C1;Unigene30562_C1;Unigene947_C1;Unigene8512_T3;Unigene55854_C2
CL11162.Contig3_All_3683_4	AGAAGAAGAAGAAGA	AGA(3*5)	3891	15	AATATACAAGATGGTGAAGGGGGGCGGGTGTTTTCTGTTATGTGCTCACATGAGCATAGTTATGTATTGAAAGAGAAGTAGATGAAGAGATGACG[AGAAGAAGAAGAAGA]GAGAGAGGAGAGAGTTAAGATGAGGAAAGAGAAAGAAGATGAAA	AATATACAAGATGGTGAAGGGGG	60.308	TTTCATCTTCTTTCTCTTTCCTCAT	58.99	154	Unigene7960_C1;Unigene59095_T1;CL10306.Contig3_C3;Unigene40176_C3;Unigene39090_T3;CL3163.Contig1_C2;Unigene91179_C1;Unigene30562_C1;Unigene947_C1;Unigene8512_T3;Unigene55854_C2
CL11162.Contig3_All_3683_5	AGAAGAAGAAGAAGA	AGA(3*5)	3891	15	AATATACAAGATGGTGAAGGGGGGCGGGTGTTTTCTGTTATGTGCTCACATGAGCATAGTTATGTATTGAAAGAGAAGTAGATGAAGAGATGACG[AGAAGAAGAAGAAGA]GAGAGAGGAGAGAGTTAAGATGAGGAAA	AATATACAAGATGGTGAAGGGGG	60.308	TTTCCTCATCTTAACTCTCTCCTCTC	59.928	138	Unigene7960_C1;Unigene59095_T1;CL10306.Contig3_C3;Unigene40176_C3;Unigene39090_T3;CL3163.Contig1_C2;Unigene91179_C1;Unigene30562_C1;Unigene947_C1;Unigene8512_T3;Unigene55854_C2
CL11189.Contig2_All_3689_1	GGGAGCGGGAGCGGGAGCGGGAGC	GGGAGC(6*4)	1242	24	GATCTGCACGGAGCTAGCAGGCTGCGGGTCG[GGGAGCGGGAGCGGGAGCGGGAGC]GGGAGGAGAGGGGGCGACCATGGTGAGGGGGATGGCGAGATCTGGTTGGGCGGAGGTGTGTGCTGATGGGAGAAGT	GATCTGCACGGAGCTAGCAG	61.248	ACTTCTCCCATCAGCACACAC	60.174	131	Unigene6709_T3;CL6790.Contig1_T2;CL4853.Contig1_T1;Unigene9379_C1;Unigene41679_C1;Unigene57452_C1
CL11189.Contig2_All_3689_2	GGGAGCGGGAGCGGGAGCGGGAGC	GGGAGC(6*4)	1242	24	GATCTGCACGGAGCTAGCAGGCTGCGGGTCG[GGGAGCGGGAGCGGGAGCGGGAGC]GGGAGGAGAGGGGGCGACCATGGTGAGGGGGATGGCGAGATCTGGTTGGGCGGAGGTGTGTGCTGATGGGAGAAGTGGATGGAGAC	GATCTGCACGGAGCTAGCAG	61.248	GTCTCCATCCACTTCTCCCAT	60.329	141	Unigene6709_T3;CL6790.Contig1_T2;CL4853.Contig1_T1;Unigene9379_C1;Unigene41679_C1;Unigene57452_C1
CL11189.Contig2_All_3689_3	GGGAGCGGGAGCGGGAGCGGGAGC	GGGAGC(6*4)	1242	24	ATCTGCACGGAGCTAGCAGGCTGCGGGTCG[GGGAGCGGGAGCGGGAGCGGGAGC]GGGAGGAGAGGGGGCGACCATGGTGAGGGGGATGGCGAGATCTGGTTGGGCGGAGGTGTGTGCTGATGGGAGAAGT	ATCTGCACGGAGCTAGCAG	59.308	ACTTCTCCCATCAGCACACAC	60.174	130	Unigene6709_T3;CL6790.Contig1_T2;CL4853.Contig1_T1;Unigene9379_C1;Unigene41679_C1;Unigene57452_C1
CL11189.Contig2_All_3689_4	GGGAGCGGGAGCGGGAGCGGGAGC	GGGAGC(6*4)	1242	24	ATCTGCACGGAGCTAGCAGGCTGCGGGTCG[GGGAGCGGGAGCGGGAGCGGGAGC]GGGAGGAGAGGGGGCGACCATGGTGAGGGGGATGGCGAGATCTGGTTGGGCGGAGGTGTGTGCTGATGGGAGAAGTGGATGGAGAC	ATCTGCACGGAGCTAGCAG	59.308	GTCTCCATCCACTTCTCCCAT	60.329	140	Unigene6709_T3;CL6790.Contig1_T2;CL4853.Contig1_T1;Unigene9379_C1;Unigene41679_C1;Unigene57452_C1
CL11189.Contig2_All_3689_5	GGGAGCGGGAGCGGGAGCGGGAGC	GGGAGC(6*4)	1242	24	GATCTGCACGGAGCTAGCAGGCTGCGGGTCG[GGGAGCGGGAGCGGGAGCGGGAGC]GGGAGGAGAGGGGGCGACCATGGTGAGGGGGATGGCGAGATCTGGTTGGGCGGAGGTGTGTGCTGATGGGAGAAGTGGATGGAGAC	GATCTGCACGGAGCTAGCAG	61.248	GTCTCCATCCACTTCTCCCA	60.048	141	Unigene6709_T3;CL6790.Contig1_T2;CL4853.Contig1_T1;Unigene9379_C1;Unigene41679_C1;Unigene57452_C1
CL11210.Contig2_All_3690_1	GAGAGAGAGAGA	GA(2*6)	566	12	CATTTAGGAAATCAGTATCCGCCGCGGGAGAGGAGGAATCGCGGCCGGCCGGCTGGATCTTCACCCCGCACCGGAGCCGATGGGAGAGGACGCCTGC[GAGAGAGAGAGA]ACCGAGGCCGTTTGCGCCTCGATGGCGGGCGGAAGGAGGGGCCAGAGAATT	CATTTAGGAAATCAGTATCCGCC	60.991	AATTCTCTGGCCCCTCCTT	60.022	160	Unigene1476_T3;Unigene2915_T2;CL6685.Contig1_T1
CL11210.Contig2_All_3690_2	GAGAGAGAGAGA	GA(2*6)	566	12	TCATTTAGGAAATCAGTATCCGCCGCGGGAGAGGAGGAATCGCGGCCGGCCGGCTGGATCTTCACCCCGCACCGGAGCCGATGGGAGAGGACGCCTGC[GAGAGAGAGAGA]ACCGAGGCCGTTTGCGCCTCGATGGCGGGCGGAAGGAGGGGCCAGAGAAT	TCATTTAGGAAATCAGTATCCGC	59.496	ATTCTCTGGCCCCTCCTTC	60.547	160	Unigene1476_T3;Unigene2915_T2;CL6685.Contig1_T1
CL11210.Contig2_All_3690_3	GAGAGAGAGAGA	GA(2*6)	566	12	CATTTAGGAAATCAGTATCCGCCGCGGGAGAGGAGGAATCGCGGCCGGCCGGCTGGATCTTCACCCCGCACCGGAGCCGATGGGAGAGGACGCCTGC[GAGAGAGAGAGA]ACCGAGGCCGTTTGCGCCTCGATGGCGGGCGGAAGGAGGGGCCAGAGAAT	CATTTAGGAAATCAGTATCCGCC	60.991	ATTCTCTGGCCCCTCCTTC	60.547	159	Unigene1476_T3;Unigene2915_T2;CL6685.Contig1_T1
CL11210.Contig2_All_3690_4	GAGAGAGAGAGA	GA(2*6)	566	12	TCATTTAGGAAATCAGTATCCGCCGCGGGAGAGGAGGAATCGCGGCCGGCCGGCTGGATCTTCACCCCGCACCGGAGCCGATGGGAGAGGACGCCTGC[GAGAGAGAGAGA]ACCGAGGCCGTTTGCGCCTCGATGGCGGGCGGAAGGAGGGGCCAGAGAA	TCATTTAGGAAATCAGTATCCGC	59.496	TTCTCTGGCCCCTCCTTC	60.279	159	Unigene1476_T3;Unigene2915_T2;CL6685.Contig1_T1
CL11210.Contig2_All_3690_5	GAGAGAGAGAGA	GA(2*6)	566	12	CATTTAGGAAATCAGTATCCGCCGCGGGAGAGGAGGAATCGCGGCCGGCCGGCTGGATCTTCACCCCGCACCGGAGCCGATGGGAGAGGACGCCTGC[GAGAGAGAGAGA]ACCGAGGCCGTTTGCGCCTCGATGGCGGGCGGAAGGAGGGGCCAGAGAATT	CATTTAGGAAATCAGTATCCGCC	60.991	AATTCTCTGGCCCCTCCTTC	61.813	160	Unigene1476_T3;Unigene2915_T2;CL6685.Contig1_T1
CL11211.Contig1_All_3691_1	GCGCGCGCGCGCGC	GC(2*7)	3296	14	GTACTCGATGAGCTTGTCGTCCTCGGAGACCTTGCCGGGGACGAGGAGCCGAAGCTGCGCGTCGATCGACTGGTGCCGCTCCATTGTGGCCTTCCCCGAAGGCGGCGCGGCCATCGCTAGCT[GCGCGCGCGCGCGC]CTGCGCTAGAGCAAGCGGATCCCC	GTACTCGATGAGCTTGTCGTCCT	62.06	GGGGATCCGCTTGCTCTA	61.262	160	Unigene38746_T1;Unigene21232_C1;Unigene26010_T3;CL2021.Contig2_T2;Unigene19379_C2;Unigene11430_C3
CL11211.Contig1_All_3691_2	GCGCGCGCGCGCGC	GC(2*7)	3296	14	GTACTCGATGAGCTTGTCGTCCTCGGAGACCTTGCCGGGGACGAGGAGCCGAAGCTGCGCGTCGATCGACTGGTGCCGCTCCATTGTGGCCTTCCCCGAAGGCGGCGCGGCCATCGCTAGCT[GCGCGCGCGCGCGC]CTGCGCTAGAGCAAGCGGATCCCC	GTACTCGATGAGCTTGTCGTCC	61.211	GGGGATCCGCTTGCTCTA	61.262	160	Unigene38746_T1;Unigene21232_C1;Unigene26010_T3;CL2021.Contig2_T2;Unigene19379_C2;Unigene11430_C3
CL11211.Contig1_All_3691_3	GCGCGCGCGCGCGC	GC(2*7)	3296	14	TACTCGATGAGCTTGTCGTCCTCGGAGACCTTGCCGGGGACGAGGAGCCGAAGCTGCGCGTCGATCGACTGGTGCCGCTCCATTGTGGCCTTCCCCGAAGGCGGCGCGGCCATCGCTAGCT[GCGCGCGCGCGCGC]CTGCGCTAGAGCAAGCGGATCCCC	TACTCGATGAGCTTGTCGTCCT	61.331	GGGGATCCGCTTGCTCTA	61.262	159	Unigene38746_T1;Unigene21232_C1;Unigene26010_T3;CL2021.Contig2_T2;Unigene19379_C2;Unigene11430_C3
CL11211.Contig1_All_3691_4	GCGCGCGCGCGCGC	GC(2*7)	3296	14	TACTCGATGAGCTTGTCGTCCTCGGAGACCTTGCCGGGGACGAGGAGCCGAAGCTGCGCGTCGATCGACTGGTGCCGCTCCATTGTGGCCTTCCCCGAAGGCGGCGCGGCCATCGCTAGCT[GCGCGCGCGCGCGC]CTGCGCTAGAGCAAGCGGATCCCC	TACTCGATGAGCTTGTCGTCC	60.412	GGGGATCCGCTTGCTCTA	61.262	159	Unigene38746_T1;Unigene21232_C1;Unigene26010_T3;CL2021.Contig2_T2;Unigene19379_C2;Unigene11430_C3
CL11211.Contig1_All_3691_5	GCGCGCGCGCGCGC	GC(2*7)	3296	14	TACTCGATGAGCTTGTCGTCCTCGGAGACCTTGCCGGGGACGAGGAGCCGAAGCTGCGCGTCGATCGACTGGTGCCGCTCCATTGTGGCCTTCCCCGAAGGCGGCGCGGCCATCGCTAGCT[GCGCGCGCGCGCGC]CTGCGCTAGAGCAAGCGGATCCCC	TACTCGATGAGCTTGTCGTCCTC	63.045	GGGGATCCGCTTGCTCTA	61.262	159	Unigene38746_T1;Unigene21232_C1;Unigene26010_T3;CL2021.Contig2_T2;Unigene19379_C2;Unigene11430_C3
CL11228.Contig2_All_3692_1	ACCACCACCACCACCACC	ACC(3*6)	500	18	CGATATCCATCAGCAAAATCTGTCTATGGAAATGATTCGACATATTATGTTCCTGATGGACAAAATGGTGCGAGTTGGTT[ACCACCACCACCACCACC]ATCTATGCCACCAACATCAACTTATTTAGCCAATGAACATGGCACATATACTGATCCC	CGATATCCATCAGCAAAATCTGT	60.346	GGGATCAGTATATGTGCCATGTT	59.986	156	Unigene37420_C3;Unigene47104_C2;Unigene14488_C1;Unigene31860_C1;Unigene4228_C2;Unigene25641_C1;Unigene103312_C2;Unigene37418_C3
CL11228.Contig2_All_3692_2	ACCACCACCACCACCACC	ACC(3*6)	500	18	CGATATCCATCAGCAAAATCTGTCTATGGAAATGATTCGACATATTATGTTCCTGATGGACAAAATGGTGCGAGTTGGTT[ACCACCACCACCACCACC]ATCTATGCCACCAACATCAACTTATTTAGCCAATGAACATGGC	CGATATCCATCAGCAAAATCTGT	60.346	GCCATGTTCATTGGCTAAATAAG	59.884	141	Unigene37420_C3;Unigene47104_C2;Unigene14488_C1;Unigene31860_C1;Unigene4228_C2;Unigene25641_C1;Unigene103312_C2;Unigene37418_C3
CL11228.Contig2_All_3692_3	ACCACCACCACCACCACC	ACC(3*6)	500	18	CGGATGACTATAATTCGGAAACAACTGGCCGATATCCATCAGCAAAATCTGTCTATGGAAATGATTCGACATATTATGTTCCTGATGGACAAAATGGTGCGAGTTGGTT[ACCACCACCACCACCACC]ATCTATGCCACCAACATCAACTTATTT	CGGATGACTATAATTCGGAAACA	60.207	AAATAAGTTGATGTTGGTGGCAT	59.664	154	Unigene37420_C3;Unigene47104_C2;Unigene14488_C1;Unigene31860_C1;Unigene4228_C2;Unigene25641_C1;Unigene103312_C2;Unigene37418_C3
CL11228.Contig2_All_3692_4	ACCACCACCACCACCACC	ACC(3*6)	500	18	CGGATGACTATAATTCGGAAACAACTGGCCGATATCCATCAGCAAAATCTGTCTATGGAAATGATTCGACATATTATGTTCCTGATGGACAAAATGGTGCGAGTTGGTT[ACCACCACCACCACCACC]ATCTATGCCACCAACATCAACTTA	CGGATGACTATAATTCGGAAACA	60.207	TAAGTTGATGTTGGTGGCATAGA	59.527	151	Unigene37420_C3;Unigene47104_C2;Unigene14488_C1;Unigene31860_C1;Unigene4228_C2;Unigene25641_C1;Unigene103312_C2;Unigene37418_C3
CL11228.Contig2_All_3692_5	ACCACCACCACCACCACC	ACC(3*6)	500	18	TACAGCGGATGACTATAATTCGGAAACAACTGGCCGATATCCATCAGCAAAATCTGTCTATGGAAATGATTCGACATATTATGTTCCTGATGGACAAAATGGTGCGAGTTGGTT[ACCACCACCACCACCACC]ATCTATGCCACCAACATCAACTTATTT	TACAGCGGATGACTATAATTCGG	60.349	AAATAAGTTGATGTTGGTGGCAT	59.664	159	Unigene37420_C3;Unigene47104_C2;Unigene14488_C1;Unigene31860_C1;Unigene4228_C2;Unigene25641_C1;Unigene103312_C2;Unigene37418_C3
CL11240.Contig2_All_3696_1	AGCAGCAGCAGCAGC	AGC(3*5)	789	15	CCTTGCACAAAGTGAGATAGACCATGGCCAGGCA[AGCAGCAGCAGCAGC]ACCAGCGCCGGAGCTGGAACGGCCAGGTCACGTCGGAGTAAACCTCCAACAGGTGGGAGCAGCCAGAGGGTTGCAGCACCGCATACACTTATGCACCTCACACATTAGA	CCTTGCACAAAGTGAGATAGACC	60.178	TCTAATGTGTGAGGTGCATAAGTG	59.223	158	Unigene58940_C3;CL3898.Contig1_C2;Unigene99416_C2;Unigene22897_C3;Unigene67501_C2;Unigene21191_C1;CL2424.Contig2_C3
CL11240.Contig2_All_3696_2	AGCAGCAGCAGCAGC	AGC(3*5)	789	15	CCTTGCACAAAGTGAGATAGACCATGGCCAGGCA[AGCAGCAGCAGCAGC]ACCAGCGCCGGAGCTGGAACGGCCAGGTCACGTCGGAGTAAACCTCCAACAGGTGGGAGCAGCCAGAGGGTTGCAGCACCGCATACACTTATGCACCTCACACATTAGA	CCTTGCACAAAGTGAGATAGACC	60.178	TCTAATGTGTGAGGTGCATAAGTGT	60.002	158	Unigene58940_C3;CL3898.Contig1_C2;Unigene99416_C2;Unigene22897_C3;Unigene67501_C2;Unigene21191_C1;CL2424.Contig2_C3
CL11240.Contig2_All_3696_3	AGCAGCAGCAGCAGC	AGC(3*5)	789	15	CTTGCACAAAGTGAGATAGACCATGGCCAGGCA[AGCAGCAGCAGCAGC]ACCAGCGCCGGAGCTGGAACGGCCAGGTCACGTCGGAGTAAACCTCCAACAGGTGGGAGCAGCCAGAGGGTTGCAGCACCGCATACACTTATGCACCTCACACATTAGA	CTTGCACAAAGTGAGATAGACCA	59.434	TCTAATGTGTGAGGTGCATAAGTG	59.223	157	Unigene58940_C3;CL3898.Contig1_C2;Unigene99416_C2;Unigene22897_C3;Unigene67501_C2;Unigene21191_C1;CL2424.Contig2_C3
CL11240.Contig2_All_3696_4	AGCAGCAGCAGCAGC	AGC(3*5)	789	15	CACCTTGCACAAAGTGAGATAGACCATGGCCAGGCA[AGCAGCAGCAGCAGC]ACCAGCGCCGGAGCTGGAACGGCCAGGTCACGTCGGAGTAAACCTCCAACAGGTGGGAGCAGCCAGAGGGTTGCAGCACCGCATACACTTATGCACCTCACACATTAGA	CACCTTGCACAAAGTGAGATAGA	59.434	TCTAATGTGTGAGGTGCATAAGTG	59.223	160	Unigene58940_C3;CL3898.Contig1_C2;Unigene99416_C2;Unigene22897_C3;Unigene67501_C2;Unigene21191_C1;CL2424.Contig2_C3
CL11240.Contig2_All_3696_5	AGCAGCAGCAGCAGC	AGC(3*5)	789	15	TTGCACAAAGTGAGATAGACCATGGCCAGGCA[AGCAGCAGCAGCAGC]ACCAGCGCCGGAGCTGGAACGGCCAGGTCACGTCGGAGTAAACCTCCAACAGGTGGGAGCAGCCAGAGGGTTGCAGCACCGCATACACTTATGCACCTCACACATTAGAAGAA	TTGCACAAAGTGAGATAGACCAT	58.781	TTCTTCTAATGTGTGAGGTGCAT	58.781	160	Unigene58940_C3;CL3898.Contig1_C2;Unigene99416_C2;Unigene22897_C3;Unigene67501_C2;Unigene21191_C1;CL2424.Contig2_C3
CL11245.Contig1_All_3700_1	CGCCGCCGCCGCCGC	CGC(3*5)	928	15	GTAACCTGAGTCGTCGTCCT[CGCCGCCGCCGCCGC]CGTAGGAGTGCTGCTGCTCCTGCTCCTCCTGCTGGGGGCGGAAGCCGTAGGCGGGCTGGGGCTTGGATCCGTAGCCGGACTCGT	GTAACCTGAGTCGTCGTCCTC	58.808	ACGAGTCCGGCTACGGAT	60.645	119	Unigene6524_C2;CL6880.Contig1_C3;CL8915.Contig1_C1
CL11245.Contig1_All_3700_4	CGCCGCCGCCGCCGC	CGC(3*5)	928	15	ATCCGTAACCTGAGTCGTCGTCCT[CGCCGCCGCCGCCGC]CGTAGGAGTGCTGCTGCTCCTGCTCCTCCTGCTGGGGGCGGAAGCCGTAGGCGGGCTGGGGCTTGGATCCGTAGCCGGACTCGTGGCGTCCGCCGCCGTAGGAGGGCTGCTGCT	ATCCGTAACCTGAGTCGTCGT	60.947	AGCAGCAGCCCTCCTACG	61.669	153	Unigene6524_C2;CL6880.Contig1_C3;CL8915.Contig1_C1
CL11245.Contig1_All_3700_5	CGCCGCCGCCGCCGC	CGC(3*5)	928	15	GGCTTGGATCCGTAACCTGAGTCGTCGTCCT[CGCCGCCGCCGCCGC]CGTAGGAGTGCTGCTGCTCCTGCTCCTCCTGCTG	GGCTTGGATCCGTAACCTG	60.467	CAGCAGGAGGAGCAGGAG	59.794	80	Unigene6524_C2;CL6880.Contig1_C3;CL8915.Contig1_C1
CL11256.Contig3_All_3702_1	CCGCCGCCGCCGCCG	CCG(3*5)	1374	15	CAGGCCGTGTACGTCGATGGCCACGCCGCCCCCTCCT[CCGCCGCCGCCGCCG]CCTATGCCGACGCTGCCTGACGCCGGGGGCTTGCCGCGGCGGTGGGGCCCGTTCGCCGCGGCGCGGGGCGGGAGGAGGAGGCGCTCCTTGGGGTCATGGTCCAT	CAGGCCGTGTACGTCGAT	60.711	ATGGACCATGACCCCAAG	59.101	156	Unigene1589_C1;CL7147.Contig2_C1;CL10836.Contig2_C3;Unigene27469_T1;Unigene30318_T3;CL2281.Contig2_T2;Unigene6741_T3;Unigene9702_C2;Unigene15437_T2
CL11256.Contig3_All_3702_2	CCGCCGCCGCCGCCG	CCG(3*5)	1374	15	CAGGCCGTGTACGTCGATGGCCACGCCGCCCCCTCCT[CCGCCGCCGCCGCCG]CCTATGCCGACGCTGCCTGACGCCGGGGGCTTGCCGCGGCGGTGGGGCCCGTTCGCCGCGGCGCGGGGCGGGAGGAGGAGGCGCTCCTTGGGGTCATGGT	CAGGCCGTGTACGTCGAT	60.711	ACCATGACCCCAAGGAGC	60.902	152	Unigene1589_C1;CL7147.Contig2_C1;CL10836.Contig2_C3;Unigene27469_T1;Unigene30318_T3;CL2281.Contig2_T2;Unigene6741_T3;Unigene9702_C2;Unigene15437_T2
CL11256.Contig3_All_3702_3	CCGCCGCCGCCGCCG	CCG(3*5)	1374	15	CAGGCCGTGTACGTCGATGGCCACGCCGCCCCCTCCT[CCGCCGCCGCCGCCG]CCTATGCCGACGCTGCCTGACGCCGGGGGCTTGCCGCGGCGGTGGGGCCCGTTCGCCGCGGCGCGGGGCGGGAGGAGGAGGCGCTCCTTGGGGTCATGGTC	CAGGCCGTGTACGTCGAT	60.711	GACCATGACCCCAAGGAG	58.8	153	Unigene1589_C1;CL7147.Contig2_C1;CL10836.Contig2_C3;Unigene27469_T1;Unigene30318_T3;CL2281.Contig2_T2;Unigene6741_T3;Unigene9702_C2;Unigene15437_T2
CL11256.Contig3_All_3702_4	CCGCCGCCGCCGCCG	CCG(3*5)	1374	15	CAGGCCGTGTACGTCGATGGCCACGCCGCCCCCTCCT[CCGCCGCCGCCGCCG]CCTATGCCGACGCTGCCTGACGCCGGGGGCTTGCCGCGGCGGTGGGGCCCGTTCGCCGCGGCGCGGGGCGGGAGGAGGAGGCGCTCCTTGGGGTCATGGTCC	CAGGCCGTGTACGTCGAT	60.711	GGACCATGACCCCAAGGAG	62.693	154	Unigene1589_C1;CL7147.Contig2_C1;CL10836.Contig2_C3;Unigene27469_T1;Unigene30318_T3;CL2281.Contig2_T2;Unigene6741_T3;Unigene9702_C2;Unigene15437_T2
CL11256.Contig3_All_3702_5	CCGCCGCCGCCGCCG	CCG(3*5)	1374	15	CAGGCCGTGTACGTCGATGGCCACGCCGCCCCCTCCT[CCGCCGCCGCCGCCG]CCTATGCCGACGCTGCCTGACGCCGGGGGCTTGCCGCGGCGGTGGGGCCCGTTCGCCGCGGCGCGGGGCGGGAGGAGGAGGCGCTCCTTGGGGTCATGGTCC	CAGGCCGTGTACGTCGAT	60.711	GGACCATGACCCCAAGGA	61.755	154	Unigene1589_C1;CL7147.Contig2_C1;CL10836.Contig2_C3;Unigene27469_T1;Unigene30318_T3;CL2281.Contig2_T2;Unigene6741_T3;Unigene9702_C2;Unigene15437_T2
CL11261.Contig2_All_3703_1	GCTGCTGCTGCTGCT	GCT(3*5)	165	15	CATCGCTTATATACCGAGAGGACGA[GCTGCTGCTGCTGCT]TCGTCTGTGCGCGTCGGAGGAGCAAAGCCAGAGCGCAGAAGCTATTTGGGAATCCGGCGATGGAGTGGCTGGACGAGTACGAGAAGCTGGTGAT	CATCGCTTATATACCGAGAGGAC	59.179	ATCACCAGCTTCTCGTACTCGT	60.331	134	CL4134.Contig2_T1
CL11261.Contig2_All_3703_2	GCTGCTGCTGCTGCT	GCT(3*5)	165	15	CCCCCTCATCGCTTATATACCGAGAGGACGA[GCTGCTGCTGCTGCT]TCGTCTGTGCGCGTCGGAGGAGCAAAGCCAGAGCGCAGAAGCTATTTGGGAATCCGGCGATGGAGTGGCTGGACGAGTACGAGAAGCTGGTGATCAG	CCCCCTCATCGCTTATATACC	59.672	CTGATCACCAGCTTCTCGTACTC	60.45	143	CL4134.Contig2_T1
CL11261.Contig2_All_3703_3	GCTGCTGCTGCTGCT	GCT(3*5)	165	15	ATCGCTTATATACCGAGAGGACGA[GCTGCTGCTGCTGCT]TCGTCTGTGCGCGTCGGAGGAGCAAAGCCAGAGCGCAGAAGCTATTTGGGAATCC	ATCGCTTATATACCGAGAGGACG	60.807	GGATTCCCAAATAGCTTCTGC	60.054	94	CL4134.Contig2_T1
CL11261.Contig2_All_3703_4	GCTGCTGCTGCTGCT	GCT(3*5)	165	15	CATCGCTTATATACCGAGAGGACGA[GCTGCTGCTGCTGCT]TCGTCTGTGCGCGTCGGAGGAGCAAAGCCAGAGCGCAGAAGCTATTTGGGAATCCGGCGATGGAGTGGCTGGACGAGTACGAGAAGCTGGTGATCAGG	CATCGCTTATATACCGAGAGGAC	59.179	CCTGATCACCAGCTTCTCGTACT	62.046	138	CL4134.Contig2_T1
CL11261.Contig2_All_3703_5	GCTGCTGCTGCTGCT	GCT(3*5)	165	15	CATCGCTTATATACCGAGAGGACGA[GCTGCTGCTGCTGCT]TCGTCTGTGCGCGTCGGAGGAGCAAAGCCAGAGCGCAGAAGCTATTTGGGAATCC	CATCGCTTATATACCGAGAGGAC	59.179	GGATTCCCAAATAGCTTCTGC	60.054	95	CL4134.Contig2_T1
CL11270.Contig4_All_3704_1	GAGAGAGAGAGAGA	GA(2*7)	1848	14	GAACGCGAAGAGCGAGT[GAGAGAGAGAGAGA]TCCCCCTCCTCCACCTACGACGACAGCAAGGCGGCTGCCGCCGGCATCGCCCGCCGGGCGGGGCTGCTCCACGTCCCGGAACGCCAAATGCCGCGCGGCGCGGAGGGCGGGAGGGATCCGGAAGGAAAT	GAACGCGAAGAGCGAGTG	60.863	ATTTCCTTCCGGATCCCTC	60.221	160	Unigene4390_T3;CL421.Contig1_T1;Unigene72834_C3;CL1234.Contig2_C1;CL4847.Contig1_C3;Unigene1908_C2;Unigene6843_T2;Unigene1112_T2;CL421.Contig2_T1
CL11270.Contig4_All_3704_2	GAGAGAGAGAGAGA	GA(2*7)	1848	14	GAACGCGAAGAGCGAGT[GAGAGAGAGAGAGA]TCCCCCTCCTCCACCTACGACGACAGCAAGGCGGCTGCCGCCGGCATCGCCCGCCGGGCGGGGCTGCTCCACGTCCCGGAACGCCAAATGCCGCGCGGCGCGGAGGGCGGGAGGGATCCGGAAGGAAA	GAACGCGAAGAGCGAGTG	60.863	TTTCCTTCCGGATCCCTC	59.94	159	Unigene4390_T3;CL421.Contig1_T1;Unigene72834_C3;CL1234.Contig2_C1;CL4847.Contig1_C3;Unigene1908_C2;Unigene6843_T2;Unigene1112_T2;CL421.Contig2_T1
CL11270.Contig4_All_3704_3	GAGAGAGAGAGAGA	GA(2*7)	1848	14	GGAACGCGAAGAGCGAGT[GAGAGAGAGAGAGA]TCCCCCTCCTCCACCTACGACGACAGCAAGGCGGCTGCCGCCGGCATCGCCCGCCGGGCGGGGCTGCTCCACGTCCCGGAACGCCAAATGCCGCGCGGCGCGGAGGGCGGGAGGGATCCGGAAGGAAA	GGAACGCGAAGAGCGAGT	61.664	TTTCCTTCCGGATCCCTC	59.94	160	Unigene4390_T3;CL421.Contig1_T1;Unigene72834_C3;CL1234.Contig2_C1;CL4847.Contig1_C3;Unigene1908_C2;Unigene6843_T2;Unigene1112_T2;CL421.Contig2_T1
CL11270.Contig4_All_3704_4	GAGAGAGAGAGAGA	GA(2*7)	1848	14	CTCCGCTGGCGGAAGTAGCCGGATCGCGGGGACACGACCTCGGCCGCCGTGGCGGCCAGGGCGGCTCCGGCGTCCGCGTCCGCCTCGGGCATGCCGCCTCCTCCTGGAACGCGAAGAGCGAGT[GAGAGAGAGAGAGA]TCCCCCTCCTCCACCTACGACGA	CTCCGCTGGCGGAAGTAG	62.037	TCGTCGTAGGTGGAGGAGG	61.221	160	Unigene4390_T3;CL421.Contig1_T1;Unigene72834_C3;CL1234.Contig2_C1;CL4847.Contig1_C3;Unigene1908_C2;Unigene6843_T2;Unigene1112_T2;CL421.Contig2_T1
CL11270.Contig4_All_3704_5	GAGAGAGAGAGAGA	GA(2*7)	1848	14	GAACGCGAAGAGCGAGT[GAGAGAGAGAGAGA]TCCCCCTCCTCCACCTACGACGACAGCAAGGCGGCTGCCGCCGGCATCGCCCGCCGGGCGGGGCTGCTCCACGTCCCGGAACGCCAAATGCCGCGCGGCGCGGAGGGCGGGAGGGATCCGGAAGGAAAT	GAACGCGAAGAGCGAGTG	60.863	ATTTCCTTCCGGATCCCTCC	63.584	160	Unigene4390_T3;CL421.Contig1_T1;Unigene72834_C3;CL1234.Contig2_C1;CL4847.Contig1_C3;Unigene1908_C2;Unigene6843_T2;Unigene1112_T2;CL421.Contig2_T1
CL11288.Contig1_All_3707_1	CCGCCGCCGCCGCCGCCG	CCG(3*6)	823	18	AACCGCTCCTGCTCCTTCGCC[CCGCCGCCGCCGCCGCCG]CTCTCCGGCGTGCCCACCGCCTCCGACATCGCTTAGGTCTGCACCTTTTTCGT	AACCGCTCCTGCTCCTTC	60.497	ACGAAAAAGGTGCAGACCTAAG	59.82	92	Unigene21599_T2;Unigene10759_C3;CL533.Contig1_T3;Unigene59521_C1;CL2606.Contig1_C2
CL11288.Contig1_All_3707_2	CCGCCGCCGCCGCCGCCG	CCG(3*6)	823	18	GAACCGCTCCTGCTCCTTCGCC[CCGCCGCCGCCGCCGCCG]CTCTCCGGCGTGCCCACCGCCTCCGACATCGCTTAGGTCTGCACCTTTTTCGT	GAACCGCTCCTGCTCCTT	60.497	ACGAAAAAGGTGCAGACCTAAG	59.82	93	Unigene21599_T2;Unigene10759_C3;CL533.Contig1_T3;Unigene59521_C1;CL2606.Contig1_C2
CL11288.Contig1_All_3707_3	CCGCCGCCGCCGCCGCCG	CCG(3*6)	823	18	GAACCGCTCCTGCTCCTTCGCC[CCGCCGCCGCCGCCGCCG]CTCTCCGGCGTGCCCACCGCCTCCGACATCGCTTAGGTCTGCACCTTTTTCGT	GAACCGCTCCTGCTCCTTC	62.397	ACGAAAAAGGTGCAGACCTAAG	59.82	93	Unigene21599_T2;Unigene10759_C3;CL533.Contig1_T3;Unigene59521_C1;CL2606.Contig1_C2
CL11288.Contig1_All_3707_4	CCGCCGCCGCCGCCGCCG	CCG(3*6)	823	18	AACCGCTCCTGCTCCTTCGCC[CCGCCGCCGCCGCCGCCG]CTCTCCGGCGTGCCCACCGCCTCCGACATCGCTTAGGTCTGCACCTTT	AACCGCTCCTGCTCCTTC	60.497	AAAGGTGCAGACCTAAGCGAT	60.276	87	Unigene21599_T2;Unigene10759_C3;CL533.Contig1_T3;Unigene59521_C1;CL2606.Contig1_C2
CL11288.Contig1_All_3707_5	CCGCCGCCGCCGCCGCCG	CCG(3*6)	823	18	GAACCGCTCCTGCTCCTTCGCC[CCGCCGCCGCCGCCGCCG]CTCTCCGGCGTGCCCACCGCCTCCGACATCGCTTAGGTCTGCACCTTT	GAACCGCTCCTGCTCCTT	60.497	AAAGGTGCAGACCTAAGCGAT	60.276	88	Unigene21599_T2;Unigene10759_C3;CL533.Contig1_T3;Unigene59521_C1;CL2606.Contig1_C2
CL11288.Contig2_All_3708_1	GCGGCGGCGGCGGCG	GCG(3*5)	186	15	AAAGGTGCAGACCTAAGCCATGTCGGAGGCGGTGGGCACGCCGGAGA[GCGGCGGCGGCGGCG]GGGCGAAGGAGCAGGAGCGGTT	AAAGGTGCAGACCTAAGCCAT	60.144	AACCGCTCCTGCTCCTTC	60.497	84	CL533.Contig2_T3;Unigene59215_C1;Unigene36049_C3;Unigene58738_C1;Unigene5868_T1;CL2606.Contig2_C2;Unigene1811_T2
CL11288.Contig2_All_3708_2	GCGGCGGCGGCGGCG	GCG(3*5)	186	15	AAAGGTGCAGACCTAAGCCATGTCGGAGGCGGTGGGCACGCCGGAGA[GCGGCGGCGGCGGCG]GGGCGAAGGAGCAGGAGCGGTTC	AAAGGTGCAGACCTAAGCCAT	60.144	GAACCGCTCCTGCTCCTT	60.497	85	CL533.Contig2_T3;Unigene59215_C1;Unigene36049_C3;Unigene58738_C1;Unigene5868_T1;CL2606.Contig2_C2;Unigene1811_T2
CL11288.Contig2_All_3708_3	GCGGCGGCGGCGGCG	GCG(3*5)	186	15	AAAAAGGTGCAGACCTAAGCCATGTCGGAGGCGGTGGGCACGCCGGAGA[GCGGCGGCGGCGGCG]GGGCGAAGGAGCAGGAGCGGTT	AAAAAGGTGCAGACCTAAGCC	59.776	AACCGCTCCTGCTCCTTC	60.497	86	CL533.Contig2_T3;Unigene59215_C1;Unigene36049_C3;Unigene58738_C1;Unigene5868_T1;CL2606.Contig2_C2;Unigene1811_T2
CL11288.Contig2_All_3708_4	GCGGCGGCGGCGGCG	GCG(3*5)	186	15	AAAAAGGTGCAGACCTAAGCCATGTCGGAGGCGGTGGGCACGCCGGAGA[GCGGCGGCGGCGGCG]GGGCGAAGGAGCAGGAGCGGTTC	AAAAAGGTGCAGACCTAAGCC	59.776	GAACCGCTCCTGCTCCTT	60.497	87	CL533.Contig2_T3;Unigene59215_C1;Unigene36049_C3;Unigene58738_C1;Unigene5868_T1;CL2606.Contig2_C2;Unigene1811_T2
CL11288.Contig2_All_3708_5	GCGGCGGCGGCGGCG	GCG(3*5)	186	15	AAAAGGTGCAGACCTAAGCCATGTCGGAGGCGGTGGGCACGCCGGAGA[GCGGCGGCGGCGGCG]GGGCGAAGGAGCAGGAGCGGTT	AAAAGGTGCAGACCTAAGCCAT	61.341	AACCGCTCCTGCTCCTTC	60.497	85	CL533.Contig2_T3;Unigene59215_C1;Unigene36049_C3;Unigene58738_C1;Unigene5868_T1;CL2606.Contig2_C2;Unigene1811_T2
CL11307.Contig3_All_3711_1	AGGAGGAGGAGGAGG	AGG(3*5)	297	15	GATGAGTCGGAGTCGTCTGACGACGAAGACGACGAGGAGGAGATGC[AGGAGGAGGAGGAGG]AAGAGAATGATCAGCCCGCCCGCGCGCCCCCCAAGAACCAGCCTCCGCCGCTGCAAGAAGAAGAGGACTCGGACG	GATGAGTCGGAGTCGTCTGA	58.915	CGTCCGAGTCCTCTTCTTCTT	60.002	136	Unigene20638_T2;CL246.Contig3_T1;Unigene24970_C1;CL7117.Contig1_T3;CL4060.Contig1_T2;CL6614.Contig2_C3;Unigene79591_C3;CL7132.Contig1_T3;CL1899.Contig2_C1;Unigene4941_C2;Unigene25919_T1
CL11307.Contig3_All_3711_2	AGGAGGAGGAGGAGG	AGG(3*5)	297	15	GATGAGTCGGAGTCGTCTGACGACGAAGACGACGAGGAGGAGATGC[AGGAGGAGGAGGAGG]AAGAGAATGATCAGCCCGCCCGCGCGCCCCCCAAGAACCAGCCTCCGCCGCTGCAAGAAGAAGAGGACTCG	GATGAGTCGGAGTCGTCTGA	58.915	CGAGTCCTCTTCTTCTTGCAG	59.362	132	Unigene20638_T2;CL246.Contig3_T1;Unigene24970_C1;CL7117.Contig1_T3;CL4060.Contig1_T2;CL6614.Contig2_C3;Unigene79591_C3;CL7132.Contig1_T3;CL1899.Contig2_C1;Unigene4941_C2;Unigene25919_T1
CL11307.Contig3_All_3711_3	AGGAGGAGGAGGAGG	AGG(3*5)	297	15	GATGAGTCGGAGTCGTCTGACGACGAAGACGACGAGGAGGAGATGC[AGGAGGAGGAGGAGG]AAGAGAATGATCAGCCCGCCCGCGCGCCCCCCAAGAACCAGCCTCCGCCGCTGCAAGAAGAAGAGGACTCGGAC	GATGAGTCGGAGTCGTCTGA	58.915	GTCCGAGTCCTCTTCTTCTTGC	61.775	135	Unigene20638_T2;CL246.Contig3_T1;Unigene24970_C1;CL7117.Contig1_T3;CL4060.Contig1_T2;CL6614.Contig2_C3;Unigene79591_C3;CL7132.Contig1_T3;CL1899.Contig2_C1;Unigene4941_C2;Unigene25919_T1
CL11307.Contig3_All_3711_4	AGGAGGAGGAGGAGG	AGG(3*5)	297	15	GATGAGTCGGAGTCGTCTGACGACGAAGACGACGAGGAGGAGATGC[AGGAGGAGGAGGAGG]AAGAGAATGATCAGCCCGCCCGCGCGCCCCCCAAGAACCAGCCTCCGCCGCTGCAAGAAGAAGAGGACTCGGA	GATGAGTCGGAGTCGTCTGA	58.915	TCCGAGTCCTCTTCTTCTTGC	61.023	134	Unigene20638_T2;CL246.Contig3_T1;Unigene24970_C1;CL7117.Contig1_T3;CL4060.Contig1_T2;CL6614.Contig2_C3;Unigene79591_C3;CL7132.Contig1_T3;CL1899.Contig2_C1;Unigene4941_C2;Unigene25919_T1
CL11307.Contig3_All_3711_5	AGGAGGAGGAGGAGG	AGG(3*5)	297	15	GATGAGTCGGAGTCGTCTGACGACGAAGACGACGAGGAGGAGATGC[AGGAGGAGGAGGAGG]AAGAGAATGATCAGCCCGCCCGCGCGCCCCCCAAGAACCAGCCTCCGCCGCTGCAAGAAGAAGAGGACT	GATGAGTCGGAGTCGTCTGA	58.915	AGTCCTCTTCTTCTTGCAGCG	61.203	130	Unigene20638_T2;CL246.Contig3_T1;Unigene24970_C1;CL7117.Contig1_T3;CL4060.Contig1_T2;CL6614.Contig2_C3;Unigene79591_C3;CL7132.Contig1_T3;CL1899.Contig2_C1;Unigene4941_C2;Unigene25919_T1
CL11308.Contig1_All_3712_1	TGGTTTGGTTTGGTTTGGTT	TGGTT(5*4)	368	20	AGAAAGAGAGAACAGGGAGGAGATGGGGCGACAAGAAAACATGGCGTCCCATCTCCGAGTTAAAAAGAAAGAGGGGGTAG[TGGTTTGGTTTGGTTTGGTT]TGTTGAGCAGCAGCCGCAAACTCATCAGGTTCAGATCTTGCC	AGAAAGAGAGAACAGGGAGGAGA	60.006	GGCAAGATCTGAACCTGATGAGT	61.9	142	CL4649.Contig2_T2;CL1491.Contig1_T1;Unigene53360_T2;CL599.Contig2_C1
CL11308.Contig1_All_3712_2	TGGTTTGGTTTGGTTTGGTT	TGGTT(5*4)	368	20	GAGAAAGAGAGAACAGGGAGGAGATGGGGCGACAAGAAAACATGGCGTCCCATCTCCGAGTTAAAAAGAAAGAGGGGGTAG[TGGTTTGGTTTGGTTTGGTT]TGTTGAGCAGCAGCCGCAAACTCATCAGGTTCAGATCTTGCC	GAGAAAGAGAGAACAGGGAGGAG	60.006	GGCAAGATCTGAACCTGATGAGT	61.9	143	CL4649.Contig2_T2;CL1491.Contig1_T1;Unigene53360_T2;CL599.Contig2_C1
CL11308.Contig1_All_3712_3	TGGTTTGGTTTGGTTTGGTT	TGGTT(5*4)	368	20	AGAGAAAGAGAGAACAGGGAGGAGATGGGGCGACAAGAAAACATGGCGTCCCATCTCCGAGTTAAAAAGAAAGAGGGGGTAG[TGGTTTGGTTTGGTTTGGTT]TGTTGAGCAGCAGCCGCAAACTCATCAGGTTCAGATCTTGCC	AGAGAAAGAGAGAACAGGGAGGA	60.006	GGCAAGATCTGAACCTGATGAGT	61.9	144	CL4649.Contig2_T2;CL1491.Contig1_T1;Unigene53360_T2;CL599.Contig2_C1
CL11308.Contig1_All_3712_4	TGGTTTGGTTTGGTTTGGTT	TGGTT(5*4)	368	20	GAGAGAAAGAGAGAACAGGGAGGAGATGGGGCGACAAGAAAACATGGCGTCCCATCTCCGAGTTAAAAAGAAAGAGGGGGTAG[TGGTTTGGTTTGGTTTGGTT]TGTTGAGCAGCAGCCGCAAACTCATCAGGTTCAGATCTTGCC	GAGAGAAAGAGAGAACAGGGAGG	60.006	GGCAAGATCTGAACCTGATGAGT	61.9	145	CL4649.Contig2_T2;CL1491.Contig1_T1;Unigene53360_T2;CL599.Contig2_C1
CL11312.Contig1_All_3714_1	GCTGCTGCTGCTGCT	GCT(3*5)	415	15	GTTACAGCATACTGGGGTACTGGAACAGCGGAGCCAGCGGCCTGCGCCGGCCACCAAGCATTCG[GCTGCTGCTGCTGCT]GCCAAGTTTGTGAAGGCTGAAGCTG	GTTACAGCATACTGGGGTACTGG	59.833	CAGCTTCAGCCTTCACAAACTT	60.95	104	Unigene18785_C2;CL6250.Contig1_T1;Unigene14491_C3;Unigene6488_T3;Unigene4826_C1;Unigene19500_C2;Unigene65836_C3;CL5312.Contig1_T3;Unigene16286_T2;Unigene48774_C3
CL11312.Contig1_All_3714_2	GCTGCTGCTGCTGCT	GCT(3*5)	415	15	GTTACAGCATACTGGGGTACTGGAACAGCGGAGCCAGCGGCCTGCGCCGGCCACCAAGCATTCG[GCTGCTGCTGCTGCT]GCCAAGTTTGTGAAGGCTGAAG	GTTACAGCATACTGGGGTACTGG	59.833	CTTCAGCCTTCACAAACTTGG	59.899	101	Unigene18785_C2;CL6250.Contig1_T1;Unigene14491_C3;Unigene6488_T3;Unigene4826_C1;Unigene19500_C2;Unigene65836_C3;CL5312.Contig1_T3;Unigene16286_T2;Unigene48774_C3
CL11312.Contig1_All_3714_3	GCTGCTGCTGCTGCT	GCT(3*5)	415	15	GCGTTGTTACTGTTAGGCATTGTTACAGCATACTGGGGTACTGGAACAGCGGAGCCAGCGGCCTGCGCCGGCCACCAAGCATTCG[GCTGCTGCTGCTGCT]GCCAAGTTTGTGAAGGCTGAAGCTG	GCGTTGTTACTGTTAGGCATTGT	60.465	CAGCTTCAGCCTTCACAAACTT	60.95	125	Unigene18785_C2;CL6250.Contig1_T1;Unigene14491_C3;Unigene6488_T3;Unigene4826_C1;Unigene19500_C2;Unigene65836_C3;CL5312.Contig1_T3;Unigene16286_T2;Unigene48774_C3
CL11312.Contig1_All_3714_5	GCTGCTGCTGCTGCT	GCT(3*5)	415	15	GTTACAGCATACTGGGGTACTGGAACAGCGGAGCCAGCGGCCTGCGCCGGCCACCAAGCATTCG[GCTGCTGCTGCTGCT]GCCAAGTTTGTGAAGGCTGAAGCTG	GTTACAGCATACTGGGGTACTGG	59.833	CAGCTTCAGCCTTCACAAACT	59.671	104	Unigene18785_C2;CL6250.Contig1_T1;Unigene14491_C3;Unigene6488_T3;Unigene4826_C1;Unigene19500_C2;Unigene65836_C3;CL5312.Contig1_T3;Unigene16286_T2;Unigene48774_C3
CL11312.Contig1_All_3715_1	GCTGCTGCTGCTGCTGCT	GCT(3*6)	451	18	CCAAGTTTGTGAAGGCTGAA[GCTGCTGCTGCTGCTGCT]GGAGTTGCTGGAGGTAAGCCTGGGAAATGATGGGGTTATTGCTGGGCATTTGCTGCTGTTGGTTCACTACAAGATTTGGGTGGCTGTA	CCAAGTTTGTGAAGGCTGAAG	59.899	TACAGCCACCCAAATCTTGTAGT	59.941	126	Unigene18785_C2;CL6250.Contig1_T1;Unigene14491_C3;Unigene6488_T3;Unigene4826_C1;Unigene19500_C2;Unigene65836_C3;CL5312.Contig1_T3;Unigene16286_T2;Unigene48774_C3
CL11312.Contig1_All_3715_2	GCTGCTGCTGCTGCTGCT	GCT(3*6)	451	18	CCAAGTTTGTGAAGGCTGAA[GCTGCTGCTGCTGCTGCT]GGAGTTGCTGGAGGTAAGCCTGGGAAATGATGGGGTTATTGCTGGGCATTTGCTGCTGTTGGTTCACTACAAGATTTGGG	CCAAGTTTGTGAAGGCTGAAG	59.899	CCCAAATCTTGTAGTGAACCAAC	59.791	118	Unigene18785_C2;CL6250.Contig1_T1;Unigene14491_C3;Unigene6488_T3;Unigene4826_C1;Unigene19500_C2;Unigene65836_C3;CL5312.Contig1_T3;Unigene16286_T2;Unigene48774_C3
CL11312.Contig1_All_3715_3	GCTGCTGCTGCTGCTGCT	GCT(3*6)	451	18	CCAAGTTTGTGAAGGCTGAA[GCTGCTGCTGCTGCTGCT]GGAGTTGCTGGAGGTAAGCCTGGGAAATGATGGGGTTATTGCTGGGCATTTGCTGCTGTTGGTTCACTACAAGATTTGGGT	CCAAGTTTGTGAAGGCTGAAG	59.899	ACCCAAATCTTGTAGTGAACCAA	59.791	119	Unigene18785_C2;CL6250.Contig1_T1;Unigene14491_C3;Unigene6488_T3;Unigene4826_C1;Unigene19500_C2;Unigene65836_C3;CL5312.Contig1_T3;Unigene16286_T2;Unigene48774_C3
CL11312.Contig1_All_3715_5	GCTGCTGCTGCTGCTGCT	GCT(3*6)	451	18	CCAAGTTTGTGAAGGCTGAA[GCTGCTGCTGCTGCTGCT]GGAGTTGCTGGAGGTAAGCCTGGGAAATGATGGGGTTATTGCTGGGCATTTGCTGCTGTTGGTTCACTAC	CCAAGTTTGTGAAGGCTGAAG	59.899	GTAGTGAACCAACAGCAGCAAAT	60.586	108	Unigene18785_C2;CL6250.Contig1_T1;Unigene14491_C3;Unigene6488_T3;Unigene4826_C1;Unigene19500_C2;Unigene65836_C3;CL5312.Contig1_T3;Unigene16286_T2;Unigene48774_C3
CL11318.Contig2_All_3716_1	GCGGCGGCGGCGGCG	GCG(3*5)	1158	15	GAGGTGTACCTGGAGCAGAAGTTCCAGGACAAGGAGCCCAGGTTCGCAGCAGCA[GCGGCGGCGGCGGCG]AAGAAAAGGATGGACTGATCAGCCCCTGAGCCAGCAGCCAACATGTCTGCACCTGAGAAGCTTCAGCTTCAGCTTCTTCTCCTTA	GAGGTGTACCTGGAGCAGAAGTT	61.062	TAAGGAGAAGAAGCTGAAGCTGA	59.92	154	CL10739.Contig1_C3;CL2946.Contig2_T2;Unigene34275_T1;CL6017.Contig2_C2
CL11318.Contig2_All_3716_2	GCGGCGGCGGCGGCG	GCG(3*5)	1158	15	GTGTACCTGGAGCAGAAGTTCCAGGACAAGGAGCCCAGGTTCGCAGCAGCA[GCGGCGGCGGCGGCG]AAGAAAAGGATGGACTGATCAGCCCCTGAGCCAGCAGCCAACATGTCTGCACCTGAGAAGCTTCAGCTTCAGCTTCTTCTCCTTA	GTGTACCTGGAGCAGAAGTTCC	60.175	TAAGGAGAAGAAGCTGAAGCTGA	59.92	151	CL10739.Contig1_C3;CL2946.Contig2_T2;Unigene34275_T1;CL6017.Contig2_C2
CL11318.Contig2_All_3716_3	GCGGCGGCGGCGGCG	GCG(3*5)	1158	15	GAGGTGTACCTGGAGCAGAAGTTCCAGGACAAGGAGCCCAGGTTCGCAGCAGCA[GCGGCGGCGGCGGCG]AAGAAAAGGATGGACTGATCAGCCCCTGAGCCAGCAGCCAACATGTCTGCACCTGAGAAGCTTCAGCTTCAGCTTCTTCTCCTTA	GAGGTGTACCTGGAGCAGAAGT	59.807	TAAGGAGAAGAAGCTGAAGCTGA	59.92	154	CL10739.Contig1_C3;CL2946.Contig2_T2;Unigene34275_T1;CL6017.Contig2_C2
CL11318.Contig2_All_3716_4	GCGGCGGCGGCGGCG	GCG(3*5)	1158	15	GAGCTTCTCATTCGGAGACTACATGGAGGTGTACCTGGAGCAGAAGTTCCAGGACAAGGAGCCCAGGTTCGCAGCAGCA[GCGGCGGCGGCGGCG]AAGAAAAGGATGGACTGATCAGC	GAGCTTCTCATTCGGAGACTACA	60.033	GCTGATCAGTCCATCCTTTTCT	59.719	117	CL10739.Contig1_C3;CL2946.Contig2_T2;Unigene34275_T1;CL6017.Contig2_C2
CL11318.Contig2_All_3716_5	GCGGCGGCGGCGGCG	GCG(3*5)	1158	15	CTTCTCATTCGGAGACTACATGGAGGTGTACCTGGAGCAGAAGTTCCAGGACAAGGAGCCCAGGTTCGCAGCAGCA[GCGGCGGCGGCGGCG]AAGAAAAGGATGGACTGATCAGC	CTTCTCATTCGGAGACTACATGG	60.137	GCTGATCAGTCCATCCTTTTCT	59.719	114	CL10739.Contig1_C3;CL2946.Contig2_T2;Unigene34275_T1;CL6017.Contig2_C2
CL11348.Contig3_All_3720_1	TCGCGTCGCGTCGCGTCGCG	TCGCG(5*4)	2668	20	CACCCACCCACCTGTCC[TCGCGTCGCGTCGCGTCGCG]TGCTGCGGCTGCGGCAGCTGTTGCGGGGAGGACGACGGATTTGGTTGGGTGAAAGAAGCGGAGTGGGGACGAGAGACGAGACGCGAGAAGCTAGCTAGCTGCACAGGGAAGTGATATACT	CACCCACCCACCTGTCCT	61.893	AGTATATCACTTCCCTGTGCAGC	59.693	157	Unigene13928_C1;Unigene60424_C2;Unigene5197_T1;Unigene60675_T3;CL2965.Contig1_C3;Unigene56357_C2;Unigene677_T2;Unigene35395_C2;Unigene3972_T3;Unigene69469_C3;Unigene19987_C1
CL11348.Contig3_All_3720_2	TCGCGTCGCGTCGCGTCGCG	TCGCG(5*4)	2668	20	CACCCACCCACCTGTCC[TCGCGTCGCGTCGCGTCGCG]TGCTGCGGCTGCGGCAGCTGTTGCGGGGAGGACGACGGATTTGGTTGGGTGAAAGAAGCGGAGTGGGGACGAGAGACGAGACGCGAGAAGCTAGCTAGCTGCACAGGGAAGTGATATACTCGA	CACCCACCCACCTGTCCT	61.893	TCGAGTATATCACTTCCCTGTGC	60.517	160	Unigene13928_C1;Unigene60424_C2;Unigene5197_T1;Unigene60675_T3;CL2965.Contig1_C3;Unigene56357_C2;Unigene677_T2;Unigene35395_C2;Unigene3972_T3;Unigene69469_C3;Unigene19987_C1
CL11348.Contig3_All_3720_3	TCGCGTCGCGTCGCGTCGCG	TCGCG(5*4)	2668	20	AGATTCTACCCCGCACCCACCCACCTGTCC[TCGCGTCGCGTCGCGTCGCG]TGCTGCGGCTGCGGCAGCTGTTGCGGGGAGGACGACGGATTTGGTTGGGTGAAAGAAGC	AGATTCTACCCCGCACCC	59.886	GCTTCTTTCACCCAACCAAAT	60.346	109	Unigene13928_C1;Unigene60424_C2;Unigene5197_T1;Unigene60675_T3;CL2965.Contig1_C3;Unigene56357_C2;Unigene677_T2;Unigene35395_C2;Unigene3972_T3;Unigene69469_C3;Unigene19987_C1
CL11348.Contig3_All_3720_4	TCGCGTCGCGTCGCGTCGCG	TCGCG(5*4)	2668	20	AGCCGCAGATTCTACCCCGCACCCACCCACCTGTCC[TCGCGTCGCGTCGCGTCGCG]TGCTGCGGCTGCGGCAGCTGTTGCGGGGAGGACGACGGATTTGGTTGGGTGAAAGAAGC	AGCCGCAGATTCTACCCC	60.181	GCTTCTTTCACCCAACCAAAT	60.346	115	Unigene13928_C1;Unigene60424_C2;Unigene5197_T1;Unigene60675_T3;CL2965.Contig1_C3;Unigene56357_C2;Unigene677_T2;Unigene35395_C2;Unigene3972_T3;Unigene69469_C3;Unigene19987_C1
CL11348.Contig3_All_3720_5	TCGCGTCGCGTCGCGTCGCG	TCGCG(5*4)	2668	20	CACGACCTCCTCAGCCATGCCGCCGCGTCCCGCAGCCGCAGATTCTACCCCGCACCCACCCACCTGTCC[TCGCGTCGCGTCGCGTCGCG]TGCTGCGGCTGCGGCAGCTGTTGCGGGGAGGACGACGGATTTGGTTGGGTGAAAGAAGC	CACGACCTCCTCAGCCAT	59.775	GCTTCTTTCACCCAACCAAAT	60.346	148	Unigene13928_C1;Unigene60424_C2;Unigene5197_T1;Unigene60675_T3;CL2965.Contig1_C3;Unigene56357_C2;Unigene677_T2;Unigene35395_C2;Unigene3972_T3;Unigene69469_C3;Unigene19987_C1
CL11354.Contig1_All_3721_1	ACAACAACAACAACAACAACA	ACA(3*7)	321	21	ATCTGCTGTTGTTCTTCCATCATCAACAACAACCACAATAACTGTACCACCAACTTTTGCCACAACAAGAACG[ACAACAACAACAACAACAACA]ACGACAAGATGGTCTATGCCACCGCAAACTTCTACGACAACTA	ATCTGCTGTTGTTCTTCCATCAT	60.018	TAGTTGTCGTAGAAGTTTGCGGT	60.228	137	Unigene13639_T1;CL5005.Contig2_C2;CL3582.Contig1_C1;Unigene11738_C2;Unigene8118_C3;Unigene75834_T1;Unigene5759_C3;CL7801.Contig1_C1;CL7801.Contig2_C1;CL5005.Contig1_C2;Unigene34036_C3
CL11354.Contig1_All_3721_2	ACAACAACAACAACAACAACA	ACA(3*7)	321	21	ATCTGCTGTTGTTCTTCCATCATCAACAACAACCACAATAACTGTACCACCAACTTTTGCCACAACAAGAACG[ACAACAACAACAACAACAACA]ACGACAAGATGGTCTATGCCACCGCAAACTTCTACGACAACTAC	ATCTGCTGTTGTTCTTCCATCAT	60.018	GTAGTTGTCGTAGAAGTTTGCGG	60.228	138	Unigene13639_T1;CL5005.Contig2_C2;CL3582.Contig1_C1;Unigene11738_C2;Unigene8118_C3;Unigene75834_T1;Unigene5759_C3;CL7801.Contig1_C1;CL7801.Contig2_C1;CL5005.Contig1_C2;Unigene34036_C3
CL11354.Contig1_All_3721_3	ACAACAACAACAACAACAACA	ACA(3*7)	321	21	ATCTGCTGTTGTTCTTCCATCATCAACAACAACCACAATAACTGTACCACCAACTTTTGCCACAACAAGAACG[ACAACAACAACAACAACAACA]ACGACAAGATGGTCTATGCCACCGCAAACTTCTACGACAACTACA	ATCTGCTGTTGTTCTTCCATCAT	60.018	TGTAGTTGTCGTAGAAGTTTGCG	59.517	139	Unigene13639_T1;CL5005.Contig2_C2;CL3582.Contig1_C1;Unigene11738_C2;Unigene8118_C3;Unigene75834_T1;Unigene5759_C3;CL7801.Contig1_C1;CL7801.Contig2_C1;CL5005.Contig1_C2;Unigene34036_C3
CL11354.Contig1_All_3721_4	ACAACAACAACAACAACAACA	ACA(3*7)	321	21	CAACCACAATAACTGTACCACCAACTTTTGCCACAACAAGAACG[ACAACAACAACAACAACAACA]ACGACAAGATGGTCTATGCCACCGCAAACTTCTACGACAACTACAACTACAACTACATCTTGGACAATTTCACCAGA	CAACCACAATAACTGTACCACCA	59.702	TCTGGTGAAATTGTCCAAGATGT	60.768	142	Unigene13639_T1;CL5005.Contig2_C2;CL3582.Contig1_C1;Unigene11738_C2;Unigene8118_C3;Unigene75834_T1;Unigene5759_C3;CL7801.Contig1_C1;CL7801.Contig2_C1;CL5005.Contig1_C2;Unigene34036_C3
CL11354.Contig1_All_3721_5	ACAACAACAACAACAACAACA	ACA(3*7)	321	21	TAACTGTACCACCAACTTTTGCCACAACAAGAACG[ACAACAACAACAACAACAACA]ACGACAAGATGGTCTATGCCACCGCAAACTTCTACGACAACTACAACTACAACTACATCTTGGACAATTTCACCAGA	TAACTGTACCACCAACTTTTGCC	60.314	TCTGGTGAAATTGTCCAAGATGT	60.768	133	Unigene13639_T1;CL5005.Contig2_C2;CL3582.Contig1_C1;Unigene11738_C2;Unigene8118_C3;Unigene75834_T1;Unigene5759_C3;CL7801.Contig1_C1;CL7801.Contig2_C1;CL5005.Contig1_C2;Unigene34036_C3
CL11360.Contig3_All_3723_1	GACGACGACGACGAC	GAC(3*5)	286	15	CAGACGAGTCGTACCGCCCCTGGTTCGGCCGCGGTGGCGGCAACGGAAGCGGCCGAGGAGGAGGAGGATGAGGAA[GACGACGACGACGAC]GAAGACTCCGATGACAGCGACGAGGAAGATTCGGAGGACGAAGAGGGTGACGATGAGGAAGAGT	CAGACGAGTCGTACCGCC	60.426	ACTCTTCCTCATCGTCACCCT	60.126	154	Unigene51859_T2;Unigene14853_T3
CL11360.Contig3_All_3723_2	GACGACGACGACGAC	GAC(3*5)	286	15	CCAGACGAGTCGTACCGCCCCTGGTTCGGCCGCGGTGGCGGCAACGGAAGCGGCCGAGGAGGAGGAGGATGAGGAA[GACGACGACGACGAC]GAAGACTCCGATGACAGCGACGAGGAAGATTCGGAGGACGAAGAGGGTGACGATGAGGAAGAGT	CCAGACGAGTCGTACCGC	60.426	ACTCTTCCTCATCGTCACCCT	60.126	155	Unigene51859_T2;Unigene14853_T3
CL11360.Contig3_All_3723_4	GACGACGACGACGAC	GAC(3*5)	286	15	GCCCAGACGAGTCGTACCGCCCCTGGTTCGGCCGCGGTGGCGGCAACGGAAGCGGCCGAGGAGGAGGAGGATGAGGAA[GACGACGACGACGAC]GAAGACTCCGATGACAGCGACGAGGAAGATTCGGAGGACGAAGAGGGTGACGATGAGGAAGAGT	GCCCAGACGAGTCGTACC	59.212	ACTCTTCCTCATCGTCACCCT	60.126	157	Unigene51859_T2;Unigene14853_T3
CL11360.Contig3_All_3723_5	GACGACGACGACGAC	GAC(3*5)	286	15	CAGACGAGTCGTACCGCCCCTGGTTCGGCCGCGGTGGCGGCAACGGAAGCGGCCGAGGAGGAGGAGGATGAGGAA[GACGACGACGACGAC]GAAGACTCCGATGACAGCGACGAGGAAGATTCGGAGGACGAAGAGGGTGACGATGAGGAAG	CAGACGAGTCGTACCGCC	60.426	CTTCCTCATCGTCACCCTCTT	60.634	151	Unigene51859_T2;Unigene14853_T3
CL11367.Contig2_All_3725_1	TATATATATATATATATATATATA	TA(2*12)	281	24	GCTAACAACAGTAGGTAGACGCATATGTAGGG[TATATATATATATATATATATATA]TCTTGGTAATATTGGCAATGAAAACAAGCAATACACA	GCTAACAACAGTAGGTAGACGCA	58.67	TGTGTATTGCTTGTTTTCATTGC	60.055	93	CL2112.Contig2_T3;Unigene7796_T2;Unigene55934_C3;Unigene10756_T1
CL11367.Contig2_All_3725_2	TATATATATATATATATATATATA	TA(2*12)	281	24	AGCTAACAACAGTAGGTAGACGCATATGTAGGG[TATATATATATATATATATATATA]TCTTGGTAATATTGGCAATGAAAACAAGCAATACACA	AGCTAACAACAGTAGGTAGACGCA	59.575	TGTGTATTGCTTGTTTTCATTGC	60.055	94	CL2112.Contig2_T3;Unigene7796_T2;Unigene55934_C3;Unigene10756_T1
CL11367.Contig2_All_3725_3	TATATATATATATATATATATATA	TA(2*12)	281	24	CAGCTAACAACAGTAGGTAGACGCATATGTAGGG[TATATATATATATATATATATATA]TCTTGGTAATATTGGCAATGAAAACAAGCAATACACA	CAGCTAACAACAGTAGGTAGACGC	59.575	TGTGTATTGCTTGTTTTCATTGC	60.055	95	CL2112.Contig2_T3;Unigene7796_T2;Unigene55934_C3;Unigene10756_T1
CL11367.Contig2_All_3725_4	TATATATATATATATATATATATA	TA(2*12)	281	24	GCTAACAACAGTAGGTAGACGCATATGTAGGG[TATATATATATATATATATATATA]TCTTGGTAATATTGGCAATGAAAACAAGCAATACACACTTCTGTCCA	GCTAACAACAGTAGGTAGACGCA	58.67	TGGACAGAAGTGTGTATTGCTTG	60.218	103	CL2112.Contig2_T3;Unigene7796_T2;Unigene55934_C3;Unigene10756_T1
CL11367.Contig2_All_3725_5	TATATATATATATATATATATATA	TA(2*12)	281	24	AGCTAACAACAGTAGGTAGACGCATATGTAGGG[TATATATATATATATATATATATA]TCTTGGTAATATTGGCAATGAAAACAAGCAATACACACTTCTGTCCA	AGCTAACAACAGTAGGTAGACGCA	59.575	TGGACAGAAGTGTGTATTGCTTG	60.218	104	CL2112.Contig2_T3;Unigene7796_T2;Unigene55934_C3;Unigene10756_T1
CL11367.Contig3_All_3726_1	ATATATATATATATATATATATATAT	AT(2*13)	687	26	TGTGTATTGCTTGTTTTCATTGCCAATATTACCAAG[ATATATATATATATATATATATATAT]ACCCTACATATGCGTCTACCTACTGTTGTTAGC	TGTGTATTGCTTGTTTTCATTGC	60.055	GCTAACAACAGTAGGTAGACGCA	58.67	95	Unigene89177_C3;Unigene65020_T1;CL3339.Contig1_T2;CL3339.Contig2_T2;Unigene89162_C1;Unigene5402_C2;Unigene18616_T3
CL11367.Contig3_All_3726_2	ATATATATATATATATATATATATAT	AT(2*13)	687	26	TGTGTATTGCTTGTTTTCATTGCCAATATTACCAAG[ATATATATATATATATATATATATAT]ACCCTACATATGCGTCTACCTACTGTTGTTAGCT	TGTGTATTGCTTGTTTTCATTGC	60.055	AGCTAACAACAGTAGGTAGACGCA	59.575	96	Unigene89177_C3;Unigene65020_T1;CL3339.Contig1_T2;CL3339.Contig2_T2;Unigene89162_C1;Unigene5402_C2;Unigene18616_T3
CL11367.Contig3_All_3726_3	ATATATATATATATATATATATATAT	AT(2*13)	687	26	TGTGTATTGCTTGTTTTCATTGCCAATATTACCAAG[ATATATATATATATATATATATATAT]ACCCTACATATGCGTCTACCTACTGTTGTTAGCTG	TGTGTATTGCTTGTTTTCATTGC	60.055	CAGCTAACAACAGTAGGTAGACGC	59.575	97	Unigene89177_C3;Unigene65020_T1;CL3339.Contig1_T2;CL3339.Contig2_T2;Unigene89162_C1;Unigene5402_C2;Unigene18616_T3
CL11367.Contig3_All_3726_4	ATATATATATATATATATATATATAT	AT(2*13)	687	26	TGGACAGAAGTGTGTATTGCTTGTTTTCATTGCCAATATTACCAAG[ATATATATATATATATATATATATAT]ACCCTACATATGCGTCTACCTACTGTTGTTAGC	TGGACAGAAGTGTGTATTGCTTG	60.218	GCTAACAACAGTAGGTAGACGCA	58.67	105	Unigene89177_C3;Unigene65020_T1;CL3339.Contig1_T2;CL3339.Contig2_T2;Unigene89162_C1;Unigene5402_C2;Unigene18616_T3
CL11367.Contig3_All_3726_5	ATATATATATATATATATATATATAT	AT(2*13)	687	26	TGGACAGAAGTGTGTATTGCTTGTTTTCATTGCCAATATTACCAAG[ATATATATATATATATATATATATAT]ACCCTACATATGCGTCTACCTACTGTTGTTAGCT	TGGACAGAAGTGTGTATTGCTTG	60.218	AGCTAACAACAGTAGGTAGACGCA	59.575	106	Unigene89177_C3;Unigene65020_T1;CL3339.Contig1_T2;CL3339.Contig2_T2;Unigene89162_C1;Unigene5402_C2;Unigene18616_T3
CL11370.Contig1_All_3727_1	GTGTGTGTGTGTGTGTGTGT	GT(2*10)	841	20	TGCATACTGAAATTACCTCTGGCTCTGCGCGGCAATAAACGAATTGTTTGTAAGATAGTACAGTACATAGTACGATGTCGTCG[GTGTGTGTGTGTGTGTGTGT]CTGAATCGAATCGGTCGCAAATGATCGAGGTGTGAATCTGT	TGCATACTGAAATTACCTCTGGC	60.503	ACAGATTCACACCTCGATCATTT	59.884	144	CL9663.Contig2_C3;CL7276.Contig2_T2;CL233.Contig2_T3;CL4774.Contig1_C1
CL11370.Contig1_All_3727_2	GTGTGTGTGTGTGTGTGTGT	GT(2*10)	841	20	GGCATTGCATACTGAAATTACCTCTGGCTCTGCGCGGCAATAAACGAATTGTTTGTAAGATAGTACAGTACATAGTACGATGTCGTCG[GTGTGTGTGTGTGTGTGTGT]CTGAATCGAATCGGTCGCAAATGATCGAGGTGTGAATCTGT	GGCATTGCATACTGAAATTACCT	59.432	ACAGATTCACACCTCGATCATTT	59.884	149	CL9663.Contig2_C3;CL7276.Contig2_T2;CL233.Contig2_T3;CL4774.Contig1_C1
CL11370.Contig1_All_3727_3	GTGTGTGTGTGTGTGTGTGT	GT(2*10)	841	20	ACTGAAATTACCTCTGGCTCTGCGCGGCAATAAACGAATTGTTTGTAAGATAGTACAGTACATAGTACGATGTCGTCG[GTGTGTGTGTGTGTGTGTGT]CTGAATCGAATCGGTCGCAAATGATCGAGGTGTGAATCTGT	ACTGAAATTACCTCTGGCTCTGC	61.128	ACAGATTCACACCTCGATCATTT	59.884	139	CL9663.Contig2_C3;CL7276.Contig2_T2;CL233.Contig2_T3;CL4774.Contig1_C1
CL11370.Contig1_All_3727_4	GTGTGTGTGTGTGTGTGTGT	GT(2*10)	841	20	GCATACTGAAATTACCTCTGGCTCTGCGCGGCAATAAACGAATTGTTTGTAAGATAGTACAGTACATAGTACGATGTCGTCG[GTGTGTGTGTGTGTGTGTGT]CTGAATCGAATCGGTCGCAAATGATCGAGGTGTGAATCTGT	GCATACTGAAATTACCTCTGGCT	58.859	ACAGATTCACACCTCGATCATTT	59.884	143	CL9663.Contig2_C3;CL7276.Contig2_T2;CL233.Contig2_T3;CL4774.Contig1_C1
CL11370.Contig1_All_3727_5	GTGTGTGTGTGTGTGTGTGT	GT(2*10)	841	20	TACGGCATTGCATACTGAAATTACCTCTGGCTCTGCGCGGCAATAAACGAATTGTTTGTAAGATAGTACAGTACATAGTACGATGTCGTCG[GTGTGTGTGTGTGTGTGTGT]CTGAATCGAATCGGTCGCAAATGATCGAGGTGTGAATCTGTG	TACGGCATTGCATACTGAAATTA	59.546	CACAGATTCACACCTCGATCAT	59.997	153	CL9663.Contig2_C3;CL7276.Contig2_T2;CL233.Contig2_T3;CL4774.Contig1_C1
CL11383.Contig1_All_3728_1	ATATATATATAT	AT(2*6)	1459	12	AAGCTAGTCATCTCCGAAGGAAGA[ATATATATATAT]TTGCGTGCACGGGGATCACACAAGTACTACTTTGAGAGAAATTTGTCCTCTTCCTTGTTCATGAAACTTTCAAAGCTGTATACGTATTTGGTTGCCTGGTATTCAGCAGATGTGACGATGA	AAGCTAGTCATCTCCGAAGGAAG	60.385	TCATCGTCACATCTGCTGAATAC	60.154	157	Unigene1083_C1;Unigene38192_T3;Unigene4460_T2
CL11383.Contig1_All_3728_2	ATATATATATAT	AT(2*6)	1459	12	AGAAAGCTAGTCATCTCCGAAGGAAGA[ATATATATATAT]TTGCGTGCACGGGGATCACACAAGTACTACTTTGAGAGAAATTTGTCCTCTTCCTTGTTCATGAAACTTTCAAAGCTGTATACGTATTTGGTTGCCTGGTATTCAGCAGATGTGACGATGA	AGAAAGCTAGTCATCTCCGAAGG	60.385	TCATCGTCACATCTGCTGAATAC	60.154	160	Unigene1083_C1;Unigene38192_T3;Unigene4460_T2
CL11383.Contig1_All_3728_3	ATATATATATAT	AT(2*6)	1459	12	AAGCTAGTCATCTCCGAAGGAAGA[ATATATATATAT]TTGCGTGCACGGGGATCACACAAGTACTACTTTGAGAGAAATTTGTCCTCTTCCTTGTTCATGAAACTTTCAAAGCTGTATACGTATTTGGTTGCCTGGTATTCAG	AAGCTAGTCATCTCCGAAGGAAG	60.385	CTGAATACCAGGCAACCAAATAC	59.786	142	Unigene1083_C1;Unigene38192_T3;Unigene4460_T2
CL11383.Contig1_All_3728_4	ATATATATATAT	AT(2*6)	1459	12	AGAAAGCTAGTCATCTCCGAAGGAAGA[ATATATATATAT]TTGCGTGCACGGGGATCACACAAGTACTACTTTGAGAGAAATTTGTCCTCTTCCTTGTTCATGAAACTTTCAAAGCTGTATACGTATTTGGTTGCCTGGTATTCAG	AGAAAGCTAGTCATCTCCGAAGG	60.385	CTGAATACCAGGCAACCAAATAC	59.786	145	Unigene1083_C1;Unigene38192_T3;Unigene4460_T2
CL11383.Contig1_All_3728_5	ATATATATATAT	AT(2*6)	1459	12	TGTCGACGAAGAAAGCTAGTCATCTCCGAAGGAAGA[ATATATATATAT]TTGCGTGCACGGGGATCACACAAGTACTACTTTGAGAGAAATTTGTCCTCTTCCTTGTTCATGAAACTTTCAAAGCTGTATACGTATTTGGTTGCCTGGTATTCAG	TGTCGACGAAGAAAGCTAGTCAT	60.438	CTGAATACCAGGCAACCAAATAC	59.786	154	Unigene1083_C1;Unigene38192_T3;Unigene4460_T2
CL1138.Contig3_All_499_1	AATAATAATAATAATAAT	AAT(3*6)	3141	18	CAAAAGACAAACCGAATCTTTC[AATAATAATAATAATAAT]ATAAATTATGGTAGCAGAATATTTTGTAAAAAAAAAACACAAAAGAGAAAATGTTGGTATTAGTAGTGAAATAAAGCTTAAAATCATTTGCTGACCAAAAGTCTAAGGTTC	CAAAAGACAAACCGAATCTTTCA	60.487	GAACCTTAGACTTTTGGTCAGCA	59.812	151	Unigene18682_C1;Unigene26735_T3;Unigene9737_T3;CL1713.Contig2_T1;Unigene19048_C2;Unigene2015_T3;CL1713.Contig1_T1;CL9332.Contig1_C3;CL130.Contig1_C1;Unigene43369_T2
CL1138.Contig3_All_499_2	AATAATAATAATAATAAT	AAT(3*6)	3141	18	CAAAAGACAAACCGAATCTTTC[AATAATAATAATAATAAT]ATAAATTATGGTAGCAGAATATTTTGTAAAAAAAAAACACAAAAGAGAAAATGTTGGTATTAGTAGTGAAATAAAGCTTAAAATCATTTGCTGACCAAAAGTCTAAGGTTCA	CAAAAGACAAACCGAATCTTTCA	60.487	TGAACCTTAGACTTTTGGTCAGC	59.812	152	Unigene18682_C1;Unigene26735_T3;Unigene9737_T3;CL1713.Contig2_T1;Unigene19048_C2;Unigene2015_T3;CL1713.Contig1_T1;CL9332.Contig1_C3;CL130.Contig1_C1;Unigene43369_T2
CL1138.Contig3_All_499_3	AATAATAATAATAATAAT	AAT(3*6)	3141	18	CAAAAGACAAACCGAATCTTTC[AATAATAATAATAATAAT]ATAAATTATGGTAGCAGAATATTTTGTAAAAAAAAAACACAAAAGAGAAAATGTTGGTATTAGTAGTGAAATAAAGCTTAAAATCATTTGCTGACCAA	CAAAAGACAAACCGAATCTTTCA	60.487	TTGGTCAGCAAATGATTTTAAGC	60.472	138	Unigene18682_C1;Unigene26735_T3;Unigene9737_T3;CL1713.Contig2_T1;Unigene19048_C2;Unigene2015_T3;CL1713.Contig1_T1;CL9332.Contig1_C3;CL130.Contig1_C1;Unigene43369_T2
CL1138.Contig3_All_499_4	AATAATAATAATAATAAT	AAT(3*6)	3141	18	ACAAAAGACAAACCGAATCTTTC[AATAATAATAATAATAAT]ATAAATTATGGTAGCAGAATATTTTGTAAAAAAAAAACACAAAAGAGAAAATGTTGGTATTAGTAGTGAAATAAAGCTTAAAATCATTTGCTGACCAAAAGTCTAAGGTTC	ACAAAAGACAAACCGAATCTTTC	58.728	GAACCTTAGACTTTTGGTCAGCA	59.812	152	Unigene18682_C1;Unigene26735_T3;Unigene9737_T3;CL1713.Contig2_T1;Unigene19048_C2;Unigene2015_T3;CL1713.Contig1_T1;CL9332.Contig1_C3;CL130.Contig1_C1;Unigene43369_T2
CL1138.Contig3_All_499_5	AATAATAATAATAATAAT	AAT(3*6)	3141	18	ACAAAAGACAAACCGAATCTTTC[AATAATAATAATAATAAT]ATAAATTATGGTAGCAGAATATTTTGTAAAAAAAAAACACAAAAGAGAAAATGTTGGTATTAGTAGTGAAATAAAGCTTAAAATCATTTGCTGACCAAAAGTCTAAGGTTCA	ACAAAAGACAAACCGAATCTTTC	58.728	TGAACCTTAGACTTTTGGTCAGC	59.812	153	Unigene18682_C1;Unigene26735_T3;Unigene9737_T3;CL1713.Contig2_T1;Unigene19048_C2;Unigene2015_T3;CL1713.Contig1_T1;CL9332.Contig1_C3;CL130.Contig1_C1;Unigene43369_T2
CL11392.Contig2_All_3729_1	CGGCGGCGGCGGCGG	CGG(3*5)	749	15	GCTCATGCCACGGAGACTCCT[CGGCGGCGGCGGCGG]AGGCGGCAGTGCCCCGCCGCGGGAGGCGTTCGACTGGCTGATGCTCTAT	GCTCATGCCACGGAGACT	59.944	ATAGAGCATCAGCCAGTCGAAC	60.792	85	CL1759.Contig1_T2;Unigene35177_T2;CL2786.Contig2_T1
CL11392.Contig2_All_3729_2	CGGCGGCGGCGGCGG	CGG(3*5)	749	15	GCTCATGCCACGGAGACTCCT[CGGCGGCGGCGGCGG]AGGCGGCAGTGCCCCGCCGCGGGAGGCGTTCGACTGGCTGATGCTCTAT	GCTCATGCCACGGAGACT	59.944	ATAGAGCATCAGCCAGTCGAA	59.992	85	CL1759.Contig1_T2;Unigene35177_T2;CL2786.Contig2_T1
CL11392.Contig2_All_3729_3	CGGCGGCGGCGGCGG	CGG(3*5)	749	15	GCTCATGCCACGGAGACTCCT[CGGCGGCGGCGGCGG]AGGCGGCAGTGCCCCGCCGCGGGAGGCGTTCGACTGGCTGATGCTCTATCGCAAGCTC	GCTCATGCCACGGAGACT	59.944	GAGCTTGCGATAGAGCATCAG	60.272	94	CL1759.Contig1_T2;Unigene35177_T2;CL2786.Contig2_T1
CL11392.Contig2_All_3729_4	CGGCGGCGGCGGCGG	CGG(3*5)	749	15	GCTCATGCCACGGAGACTCCT[CGGCGGCGGCGGCGG]AGGCGGCAGTGCCCCGCCGCGGGAGGCGTTCGACTGGCTGATGCTCTATC	GCTCATGCCACGGAGACT	59.944	GATAGAGCATCAGCCAGTCGAAC	62.504	86	CL1759.Contig1_T2;Unigene35177_T2;CL2786.Contig2_T1
CL11392.Contig2_All_3729_5	CGGCGGCGGCGGCGG	CGG(3*5)	749	15	GCTCATGCCACGGAGACTCCT[CGGCGGCGGCGGCGG]AGGCGGCAGTGCCCCGCCGCGGGAGGCGTTCGACTGGCTGATGCTCTA	GCTCATGCCACGGAGACT	59.944	TAGAGCATCAGCCAGTCGAAC	60.553	84	CL1759.Contig1_T2;Unigene35177_T2;CL2786.Contig2_T1
CL1139.Contig2_All_500_1	AGCAGCAGCAGCAGC	AGC(3*5)	3240	15	GGAGTCTCCAGAACAACCAGATATACTGCTTTCCATCAGACTCTCTGCTGTGAGG[AGCAGCAGCAGCAGC]CGGCCAGCCTACAGGGGTCACGGGATGGAGCAGGAGCAGCAGTCGGCTAACAGACAGCAGAGTTGGGATA	GGAGTCTCCAGAACAACCAGATA	59.63	TATCCCAACTCTGCTGTCTGTTA	58.917	140	Unigene36834_T3;CL5172.Contig1_C1;Unigene23540_T2;CL5433.Contig1_C2;CL5186.Contig2_C3;Unigene36835_T3;Unigene27289_C3;Unigene44875_T3;Unigene16159_T1;CL4077.Contig3_T1;Unigene101297_C2
CL1139.Contig2_All_500_2	AGCAGCAGCAGCAGC	AGC(3*5)	3240	15	GGAGTCTCCAGAACAACCAGATATACTGCTTTCCATCAGACTCTCTGCTGTGAGG[AGCAGCAGCAGCAGC]CGGCCAGCCTACAGGGGTCACGGGATGGAGCAGGAGCAGCAGTCGGCTAACAGACAGCAGAGTTGGGATAG	GGAGTCTCCAGAACAACCAGATA	59.63	CTATCCCAACTCTGCTGTCTGTTA	59.84	141	Unigene36834_T3;CL5172.Contig1_C1;Unigene23540_T2;CL5433.Contig1_C2;CL5186.Contig2_C3;Unigene36835_T3;Unigene27289_C3;Unigene44875_T3;Unigene16159_T1;CL4077.Contig3_T1;Unigene101297_C2
CL1139.Contig2_All_500_3	AGCAGCAGCAGCAGC	AGC(3*5)	3240	15	GGAGTCTCCAGAACAACCAGATATACTGCTTTCCATCAGACTCTCTGCTGTGAGG[AGCAGCAGCAGCAGC]CGGCCAGCCTACAGGGGTCACGGGATGGAGCAGGAGCAGCAGTCGGCTAACAGACAGCAGAGTTGGGAT	GGAGTCTCCAGAACAACCAGAT	59.605	ATCCCAACTCTGCTGTCTGTTAG	59.824	139	Unigene36834_T3;CL5172.Contig1_C1;Unigene23540_T2;CL5433.Contig1_C2;CL5186.Contig2_C3;Unigene36835_T3;Unigene27289_C3;Unigene44875_T3;Unigene16159_T1;CL4077.Contig3_T1;Unigene101297_C2
CL1139.Contig2_All_500_4	AGCAGCAGCAGCAGC	AGC(3*5)	3240	15	GGAGTCTCCAGAACAACCAGATATACTGCTTTCCATCAGACTCTCTGCTGTGAGG[AGCAGCAGCAGCAGC]CGGCCAGCCTACAGGGGTCACGGGATGGAGCAGGAGCAGCAGTCGGCTAACAGACAGCAGAGTTGGGATAG	GGAGTCTCCAGAACAACCAGAT	59.605	CTATCCCAACTCTGCTGTCTGTT	59.824	141	Unigene36834_T3;CL5172.Contig1_C1;Unigene23540_T2;CL5433.Contig1_C2;CL5186.Contig2_C3;Unigene36835_T3;Unigene27289_C3;Unigene44875_T3;Unigene16159_T1;CL4077.Contig3_T1;Unigene101297_C2
CL1139.Contig2_All_500_5	AGCAGCAGCAGCAGC	AGC(3*5)	3240	15	TGATAACACCGGTAACTATTGGAGTCTCCAGAACAACCAGATATACTGCTTTCCATCAGACTCTCTGCTGTGAGG[AGCAGCAGCAGCAGC]CGGCCAGCCTACAGGGGTCACGGGATGGAGCAGGAGCAGCAGTCGGCTAACAGACAGCAGAGTTGGGAT	TGATAACACCGGTAACTATTGGA	58.445	ATCCCAACTCTGCTGTCTGTTAG	59.824	159	Unigene36834_T3;CL5172.Contig1_C1;Unigene23540_T2;CL5433.Contig1_C2;CL5186.Contig2_C3;Unigene36835_T3;Unigene27289_C3;Unigene44875_T3;Unigene16159_T1;CL4077.Contig3_T1;Unigene101297_C2
CL11422.Contig1_All_3736_1	TGTTGTTGTTGTTGT	TGT(3*5)	277	15	AGTAAGAGAGGCTCGAGCTGAATATGGATTTGCAGAAGATGTGCCTATTTGTTGAGATGGTGGAGGTAATATTGTTGATGATGATGA[TGTTGTTGTTGTTGT]TGGAGGAGGAGGTAGTGGAGGAGCAATTTGTGATT	AGTAAGAGAGGCTCGAGCTGAAT	60.181	AATCACAAATTGCTCCTCCACTA	60.014	137	Unigene12556_C1;Unigene30666_C2
CL11422.Contig1_All_3736_2	TGTTGTTGTTGTTGT	TGT(3*5)	277	15	ATGTGCCTATTTGTTGAGATGGTGGAGGTAATATTGTTGATGATGATGA[TGTTGTTGTTGTTGT]TGGAGGAGGAGGTAGTGGAGGAGCAATTTGTGATT	ATGTGCCTATTTGTTGAGATGGT	59.781	AATCACAAATTGCTCCTCCACTA	60.014	99	Unigene12556_C1;Unigene30666_C2
CL11422.Contig1_All_3736_3	TGTTGTTGTTGTTGT	TGT(3*5)	277	15	AGTAAGAGAGGCTCGAGCTGAATATGGATTTGCAGAAGATGTGCCTATTTGTTGAGATGGTGGAGGTAATATTGTTGATGATGATGA[TGTTGTTGTTGTTGT]TGGAGGAGGAGGTAGTGGAGGAGCAATTTGTGATTCTGTTTGACTTGGTG	AGTAAGAGAGGCTCGAGCTGAAT	60.181	CACCAAGTCAAACAGAATCACAA	60.06	152	Unigene12556_C1;Unigene30666_C2
CL11422.Contig1_All_3736_4	TGTTGTTGTTGTTGT	TGT(3*5)	277	15	AGCTGAATATGGATTTGCAGAAGATGTGCCTATTTGTTGAGATGGTGGAGGTAATATTGTTGATGATGATGA[TGTTGTTGTTGTTGT]TGGAGGAGGAGGTAGTGGAGGAGCAATTTGTGATT	AGCTGAATATGGATTTGCAGAAG	59.771	AATCACAAATTGCTCCTCCACTA	60.014	122	Unigene12556_C1;Unigene30666_C2
CL11422.Contig1_All_3736_5	TGTTGTTGTTGTTGT	TGT(3*5)	277	15	AGCTGAATATGGATTTGCAGAAGATGTGCCTATTTGTTGAGATGGTGGAGGTAATATTGTTGATGATGATGA[TGTTGTTGTTGTTGT]TGGAGGAGGAGGTAGTGGAGGAGCAATTTGTGATTCTGTTTGACTTGGTG	AGCTGAATATGGATTTGCAGAAG	59.771	CACCAAGTCAAACAGAATCACAA	60.06	137	Unigene12556_C1;Unigene30666_C2
CL11422.Contig2_All_3737_1	CCTCCTCCTCCTCCTCCT	CCT(3*6)	438	18	AATCACAAATTGCTCCTCCACTA[CCTCCTCCTCCTCCTCCT]CCAACAACAACATCATCATCATCAACAATATTACCTCCACCATCTCAACAAATAGGCACATCTTCTGCAAATCCATATTCAGCTCGAGCGTCTCTTACCGAACGTATCTA	AATCACAAATTGCTCCTCCACTA	60.014	TAGATACGTTCGGTAAGAGACGC	59.826	151	Unigene51877_C2;Unigene100712_C1;Unigene51876_C2;Unigene65575_C1;Unigene43173_C3;Unigene53907_C3;Unigene19014_C3
CL11422.Contig2_All_3737_2	CCTCCTCCTCCTCCTCCT	CCT(3*6)	438	18	AATCACAAATTGCTCCTCCACTA[CCTCCTCCTCCTCCTCCT]CCAACAACAACATCATCATCATCAACAATATTACCTCCACCATCTCAACAAATAGGCACATCTTCTGCAAATCCATATTCAGCTCGAGCGTCTCTTAC	AATCACAAATTGCTCCTCCACTA	60.014	GTAAGAGACGCTCGAGCTGAATA	60.183	139	Unigene51877_C2;Unigene100712_C1;Unigene51876_C2;Unigene65575_C1;Unigene43173_C3;Unigene53907_C3;Unigene19014_C3
CL11422.Contig2_All_3737_3	CCTCCTCCTCCTCCTCCT	CCT(3*6)	438	18	AATCACAAATTGCTCCTCCACTA[CCTCCTCCTCCTCCTCCT]CCAACAACAACATCATCATCATCAACAATATTACCTCCACCATCTCAACAAATAGGCACAT	AATCACAAATTGCTCCTCCACTA	60.014	ATGTGCCTATTTGTTGAGATGGT	59.781	102	Unigene51877_C2;Unigene100712_C1;Unigene51876_C2;Unigene65575_C1;Unigene43173_C3;Unigene53907_C3;Unigene19014_C3
CL11422.Contig2_All_3737_4	CCTCCTCCTCCTCCTCCT	CCT(3*6)	438	18	CACCAAGTCAAACAGAATCACAAATTGCTCCTCCACTA[CCTCCTCCTCCTCCTCCT]CCAACAACAACATCATCATCATCAACAATATTACCTCCACCATCTCAACAAATAGGCACATCTTCTGCAAATCCATATTCAGCTCGAGCGTCTCTTAC	CACCAAGTCAAACAGAATCACAA	60.06	GTAAGAGACGCTCGAGCTGAATA	60.183	154	Unigene51877_C2;Unigene100712_C1;Unigene51876_C2;Unigene65575_C1;Unigene43173_C3;Unigene53907_C3;Unigene19014_C3
CL11422.Contig2_All_3737_5	CCTCCTCCTCCTCCTCCT	CCT(3*6)	438	18	AATCACAAATTGCTCCTCCACTA[CCTCCTCCTCCTCCTCCT]CCAACAACAACATCATCATCATCAACAATATTACCTCCACCATCTCAACAAATAGGCACATCTTCTGCAAATCCATATTCAGCT	AATCACAAATTGCTCCTCCACTA	60.014	AGCTGAATATGGATTTGCAGAAG	59.771	125	Unigene51877_C2;Unigene100712_C1;Unigene51876_C2;Unigene65575_C1;Unigene43173_C3;Unigene53907_C3;Unigene19014_C3
CL11429.Contig1_All_3738_1	TAATAATAATAATAA	TAA(3*5)	351	15	CGCACTACTTAATAACGACTCTGGGATTTTTTCAGACATCCCCTAAAGATAACTAAGATCATTAAGCCAGATTAATGACACTTAAAGAGT[TAATAATAATAATAA]TCAGGAAAGATCAGATTTTGATTAAGACGATTTAACTCTAGAGCAGCTTTGGG	CGCACTACTTAATAACGACTCTGG	59.428	CCCAAAGCTGCTCTAGAGTTAAA	59.254	158	CL1116.Contig1_T1;Unigene20778_C3
CL11429.Contig1_All_3738_2	TAATAATAATAATAA	TAA(3*5)	351	15	CCGCACTACTTAATAACGACTCTGGGATTTTTTCAGACATCCCCTAAAGATAACTAAGATCATTAAGCCAGATTAATGACACTTAAAGAGT[TAATAATAATAATAA]TCAGGAAAGATCAGATTTTGATTAAGACGATTTAACTCTAGAGCAGCTTTGGG	CCGCACTACTTAATAACGACTCTG	59.428	CCCAAAGCTGCTCTAGAGTTAAA	59.254	159	CL1116.Contig1_T1;Unigene20778_C3
CL11429.Contig1_All_3738_3	TAATAATAATAATAA	TAA(3*5)	351	15	TTTTTCAGACATCCCCTAAAGATAACTAAGATCATTAAGCCAGATTAATGACACTTAAAGAGT[TAATAATAATAATAA]TCAGGAAAGATCAGATTTTGATTAAGACGATTTAACTCTAGAGCAGCTTTGGG	TTTTTCAGACATCCCCTAAAGAT	58.212	CCCAAAGCTGCTCTAGAGTTAAA	59.254	131	CL1116.Contig1_T1;Unigene20778_C3
CL11429.Contig1_All_3738_4	TAATAATAATAATAA	TAA(3*5)	351	15	TTTTTCAGACATCCCCTAAAGATAACTAAGATCATTAAGCCAGATTAATGACACTTAAAGAGT[TAATAATAATAATAA]TCAGGAAAGATCAGATTTTGATTAAGACGATTTAACTCTAGAGCAGCTTTGGGCTACTACTCAGGATA	TTTTTCAGACATCCCCTAAAGAT	58.212	TATCCTGAGTAGTAGCCCAAAGC	58.986	146	CL1116.Contig1_T1;Unigene20778_C3
CL11429.Contig1_All_3738_5	TAATAATAATAATAA	TAA(3*5)	351	15	GCACTACTTAATAACGACTCTGGGATTTTTTCAGACATCCCCTAAAGATAACTAAGATCATTAAGCCAGATTAATGACACTTAAAGAGT[TAATAATAATAATAA]TCAGGAAAGATCAGATTTTGATTAAGACGATTTAACTCTAGAGCAGCTTTGGG	GCACTACTTAATAACGACTCTGGGA	60.089	CCCAAAGCTGCTCTAGAGTTAAA	59.254	157	CL1116.Contig1_T1;Unigene20778_C3
CL11436.Contig1_All_3739_1	CGCCGCCGCCGCCGC	CGC(3*5)	250	15	AGAATAGGATTGGATTGGATTGGCCATGTCGGTCTCGTCCTCGTCTATGTGCGGCGGGGA[CGCCGCCGCCGCCGC]CGGGATGAAGAGCGTCGTCTGGTT	AGAATAGGATTGGATTGGATTGG	60.381	AACCAGACGACGCTCTTCAT	59.874	99	CL6556.Contig2_T2;Unigene29972_T3;CL6556.Contig1_T2;Unigene61570_C1;Unigene62804_T3;Unigene37465_T1;Unigene8466_C2
CL11436.Contig1_All_3739_2	CGCCGCCGCCGCCGC	CGC(3*5)	250	15	CGAGAATAGGATTGGATTGGATTGGCCATGTCGGTCTCGTCCTCGTCTATGTGCGGCGGGGA[CGCCGCCGCCGCCGC]CGGGATGAAGAGCGTCGTCTGGTT	CGAGAATAGGATTGGATTGGATT	60.503	AACCAGACGACGCTCTTCAT	59.874	101	CL6556.Contig2_T2;Unigene29972_T3;CL6556.Contig1_T2;Unigene61570_C1;Unigene62804_T3;Unigene37465_T1;Unigene8466_C2
CL11436.Contig1_All_3739_3	CGCCGCCGCCGCCGC	CGC(3*5)	250	15	GATCCGAGAATAGGATTGGATTGGATTGGCCATGTCGGTCTCGTCCTCGTCTATGTGCGGCGGGGA[CGCCGCCGCCGCCGC]CGGGATGAAGAGCGTCGTCTGGTT	GATCCGAGAATAGGATTGGATTG	60.975	AACCAGACGACGCTCTTCAT	59.874	105	CL6556.Contig2_T2;Unigene29972_T3;CL6556.Contig1_T2;Unigene61570_C1;Unigene62804_T3;Unigene37465_T1;Unigene8466_C2
CL11436.Contig1_All_3739_4	CGCCGCCGCCGCCGC	CGC(3*5)	250	15	TGATCCGAGAATAGGATTGGATTGGATTGGCCATGTCGGTCTCGTCCTCGTCTATGTGCGGCGGGGA[CGCCGCCGCCGCCGC]CGGGATGAAGAGCGTCGTCTGGTT	TGATCCGAGAATAGGATTGGATT	60.975	AACCAGACGACGCTCTTCAT	59.874	106	CL6556.Contig2_T2;Unigene29972_T3;CL6556.Contig1_T2;Unigene61570_C1;Unigene62804_T3;Unigene37465_T1;Unigene8466_C2
CL11436.Contig1_All_3739_5	CGCCGCCGCCGCCGC	CGC(3*5)	250	15	AGAATAGGATTGGATTGGATTGGCCATGTCGGTCTCGTCCTCGTCTATGTGCGGCGGGGA[CGCCGCCGCCGCCGC]CGGGATGAAGAGCGTCGTCTGGTTC	AGAATAGGATTGGATTGGATTGG	60.381	GAACCAGACGACGCTCTTCAT	61.741	100	CL6556.Contig2_T2;Unigene29972_T3;CL6556.Contig1_T2;Unigene61570_C1;Unigene62804_T3;Unigene37465_T1;Unigene8466_C2
CL11445.Contig1_All_3742_1	GGCGGCGGCGGCGGCGGC	GGC(3*6)	1531	18	AGGTCGAGGGAGAGCAGCTCCGGCCGCGGCGGCGGGGCCATGGAGCGCAGCGCCTGGGCCGCCGACGCGGACGCCGACGCCGTGGCACGGCAGACGATCGTGGCGCGCGGG[GGCGGCGGCGGCGGCGGC]TTGCAGGCGTGGTGGGCGCGGAGGAGGAGGGCGGTGGTGGCCATGGGAGGTGGGGAATTGGTGCCGCGGCGTGGCCGTGTAATCCTGAGGCGATAAGCCAATTACTTA	AGGTCGAGGGAGAGCAGC	60.666	TAAGTAATTGGCTTATCGCCTCA	60.121	237	Unigene51271_T3;Unigene10484_T1;Unigene13051_T2;Unigene16345_C1;Unigene1010_T3
CL11445.Contig1_All_3742_2	GGCGGCGGCGGCGGCGGC	GGC(3*6)	1531	18	GAGGTCGAGGGAGAGCAGCTCCGGCCGCGGCGGCGGGGCCATGGAGCGCAGCGCCTGGGCCGCCGACGCGGACGCCGACGCCGTGGCACGGCAGACGATCGTGGCGCGCGGG[GGCGGCGGCGGCGGCGGC]TTGCAGGCGTGGTGGGCGCGGAGGAGGAGGGCGGTGGTGGCCATGGGAGGTGGGGAATTGGTGCCGCGGCGTGGCCGTGTAATCCTGAGGCGATAAGCCAATTACTTA	GAGGTCGAGGGAGAGCAG	58.555	TAAGTAATTGGCTTATCGCCTCA	60.121	238	Unigene51271_T3;Unigene10484_T1;Unigene13051_T2;Unigene16345_C1;Unigene1010_T3
CL11445.Contig1_All_3742_3	GGCGGCGGCGGCGGCGGC	GGC(3*6)	1531	18	GGAGGTCGAGGGAGAGCAGCTCCGGCCGCGGCGGCGGGGCCATGGAGCGCAGCGCCTGGGCCGCCGACGCGGACGCCGACGCCGTGGCACGGCAGACGATCGTGGCGCGCGGG[GGCGGCGGCGGCGGCGGC]TTGCAGGCGTGGTGGGCGCGGAGGAGGAGGGCGGTGGTGGCCATGGGAGGTGGGGAATTGGTGCCGCGGCGTGGCCGTGTAATCCTGAGGCGATAAGCCAATTACTTA	GGAGGTCGAGGGAGAGCAG	62.467	TAAGTAATTGGCTTATCGCCTCA	60.121	239	Unigene51271_T3;Unigene10484_T1;Unigene13051_T2;Unigene16345_C1;Unigene1010_T3
CL11445.Contig1_All_3742_4	GGCGGCGGCGGCGGCGGC	GGC(3*6)	1531	18	AGGTCGAGGGAGAGCAGCTCCGGCCGCGGCGGCGGGGCCATGGAGCGCAGCGCCTGGGCCGCCGACGCGGACGCCGACGCCGTGGCACGGCAGACGATCGTGGCGCGCGGG[GGCGGCGGCGGCGGCGGC]TTGCAGGCGTGGTGGGCGCGGAGGAGGAGGGCGGTGGTGGCCATGGGAGGTGGGGAATTGGTGCCGCGGCGTGGCCGTGTAATCCTGAGGCGATAAGCCAATTACTT	AGGTCGAGGGAGAGCAGC	60.666	AAGTAATTGGCTTATCGCCTCAG	60.933	236	Unigene51271_T3;Unigene10484_T1;Unigene13051_T2;Unigene16345_C1;Unigene1010_T3
CL11445.Contig1_All_3742_5	GGCGGCGGCGGCGGCGGC	GGC(3*6)	1531	18	GGAGGTCGAGGGAGAGCAGCTCCGGCCGCGGCGGCGGGGCCATGGAGCGCAGCGCCTGGGCCGCCGACGCGGACGCCGACGCCGTGGCACGGCAGACGATCGTGGCGCGCGGG[GGCGGCGGCGGCGGCGGC]TTGCAGGCGTGGTGGGCGCGGAGGAGGAGGGCGGTGGTGGCCATGGGAGGTGGGGAATTGGTGCCGCGGCGTGGCCGTGTAATCCTGAGGCGATAAGCCAATTACTTA	GGAGGTCGAGGGAGAGCA	61.515	TAAGTAATTGGCTTATCGCCTCA	60.121	239	Unigene51271_T3;Unigene10484_T1;Unigene13051_T2;Unigene16345_C1;Unigene1010_T3
CL1144.Contig2_All_501_3	GCCGCCGCCGCCGCC	GCC(3*5)	192	15	CACATTCCCATACCCATTCCCATCCCCATCCCAGGTCCGGGCCCGTCCCAGAACGGGGCCGGCATAGGCGGTGGAAACGGGAACCCAAAAGGTGGCACGCTGGCAGCAGCG[GCCGCCGCCGCCGCC]GCAGCAAAAAATTGGAAATCGGAAGCTT	CACATTCCCATACCCATTCC	59.871	AAGCTTCCGATTTCCAATTTTT	60.296	154	Unigene32263_C2;CL6764.Contig3_C3
CL1144.Contig2_All_501_4	GCCGCCGCCGCCGCC	GCC(3*5)	192	15	CCACATTCCCATACCCATTCCCATCCCCATCCCAGGTCCGGGCCCGTCCCAGAACGGGGCCGGCATAGGCGGTGGAAACGGGAACCCAAAAGGTGGCACGCTGGCAGCAGCG[GCCGCCGCCGCCGCC]GCAGCAAAAAATTGGAAATCGGAAGCTT	CCACATTCCCATACCCATTC	59.871	AAGCTTCCGATTTCCAATTTTT	60.296	155	Unigene32263_C2;CL6764.Contig3_C3
CL1144.Contig2_All_502_1	TTGTTGTTGTTGTTGTTGTTGTTGTTGTTG	TTG(3*10)	233	30	AAAAATTGGAAATCGGAAGC[TTGTTGTTGTTGTTGTTGTTGTTGTTGTTG]AACGAGTGCAAAATTTGCTCGTTCCTCGTCGTCTTGATCTCGTCGTTCTTGTC	AAAAATTGGAAATCGGAAGC	58.175	GACAAGAACGACGAGATCAAGAC	60.303	103	Unigene32263_C2;CL6764.Contig3_C3
CL1144.Contig2_All_502_2	TTGTTGTTGTTGTTGTTGTTGTTGTTGTTG	TTG(3*10)	233	30	AAAAATTGGAAATCGGAAGC[TTGTTGTTGTTGTTGTTGTTGTTGTTGTTG]AACGAGTGCAAAATTTGCTCGTTCCTCGTCGTCTTGATCTCGTCGTTCTTGTCCGTTTTCTTGTTGGGATCTGTTTTTTGGTTCCGGGTTGTTGTTTCCAGATTGTCCTT	AAAAATTGGAAATCGGAAGC	58.175	AAGGACAATCTGGAAACAACAAC	59.424	160	Unigene32263_C2;CL6764.Contig3_C3
CL1144.Contig2_All_502_3	TTGTTGTTGTTGTTGTTGTTGTTGTTGTTG	TTG(3*10)	233	30	AAAAATTGGAAATCGGAAGC[TTGTTGTTGTTGTTGTTGTTGTTGTTGTTG]AACGAGTGCAAAATTTGCTCGTTCCTCGTCGTCTTGATCTCGTCGTTCTTGTCCGTTTTCTTGTTGGGATCTGTTTTT	AAAAATTGGAAATCGGAAGC	58.175	AAAAACAGATCCCAACAAGAAAA	59.067	128	Unigene32263_C2;CL6764.Contig3_C3
CL1144.Contig2_All_502_4	TTGTTGTTGTTGTTGTTGTTGTTGTTGTTG	TTG(3*10)	233	30	AAAAATTGGAAATCGGAAGC[TTGTTGTTGTTGTTGTTGTTGTTGTTGTTG]AACGAGTGCAAAATTTGCTCGTTCCTCGTCGTCTTGATCTCGTCGTTCTTGTCCGTTTTCTTGTTGGGATCTGTTTTT	AAAAATTGGAAATCGGAAGC	58.175	AAAAACAGATCCCAACAAGAAAAC	59.806	128	Unigene32263_C2;CL6764.Contig3_C3
CL11461.Contig1_All_3745_1	ACAACAACAACAACAACA	ACA(3*6)	166	18	AGCGAACAGCAGCAACAAGTCGCCTGCATCGACGCCGACGCGACAACACGCAGCTCCTCGTGCGTCGCCGGCGTCGACGCCAGAGAGACGACCAGCAGC[ACAACAACAACAACAACA]GCAACGAAACAGTCCACATTTGAGCCATAG	AGCGAACAGCAGCAACAAG	60.34	CTATGGCTCAAATGTGGACTGTT	60.419	147	Unigene12552_T3;Unigene33091_T1
CL11461.Contig1_All_3745_2	ACAACAACAACAACAACA	ACA(3*6)	166	18	AGCGAACAGCAGCAACAAGTCGCCTGCATCGACGCCGACGCGACAACACGCAGCTCCTCGTGCGTCGCCGGCGTCGACGCCAGAGAGACGACCAGCAGC[ACAACAACAACAACAACA]GCAACGAAACAGTCCACATTTGAGCCATA	AGCGAACAGCAGCAACAAGT	61.176	TATGGCTCAAATGTGGACTGTTT	60.764	146	Unigene12552_T3;Unigene33091_T1
CL11461.Contig1_All_3745_3	ACAACAACAACAACAACA	ACA(3*6)	166	18	GCGAACAGCAGCAACAAGTCGCCTGCATCGACGCCGACGCGACAACACGCAGCTCCTCGTGCGTCGCCGGCGTCGACGCCAGAGAGACGACCAGCAGC[ACAACAACAACAACAACA]GCAACGAAACAGTCCACATTTGAGCCATA	GCGAACAGCAGCAACAAGT	60.199	TATGGCTCAAATGTGGACTGTTT	60.764	145	Unigene12552_T3;Unigene33091_T1
CL11461.Contig1_All_3745_4	ACAACAACAACAACAACA	ACA(3*6)	166	18	AGCGAACAGCAGCAACAAGTCGCCTGCATCGACGCCGACGCGACAACACGCAGCTCCTCGTGCGTCGCCGGCGTCGACGCCAGAGAGACGACCAGCAGC[ACAACAACAACAACAACA]GCAACGAAACAGTCCACATTTGAGCCATA	AGCGAACAGCAGCAACAAG	60.34	TATGGCTCAAATGTGGACTGTTT	60.764	146	Unigene12552_T3;Unigene33091_T1
CL11461.Contig1_All_3745_5	ACAACAACAACAACAACA	ACA(3*6)	166	18	GCCAGAGAGACGACCAGCAGC[ACAACAACAACAACAACA]GCAACGAAACAGTCCACATTTGAGCCATAGCAGCAGCAGTAACACAAG	GCCAGAGAGACGACCAGC	59.645	CTTGTGTTACTGCTGCTGCTATG	60.144	87	Unigene12552_T3;Unigene33091_T1
CL11466.Contig1_All_3746_1	AAGAAGAAGAAGAAGAAGAAG	AAG(3*7)	467	21	CGAGAAGACAAAGAAAAAGAAAAAGAAAAAAAGTTGATAATAATA[AAGAAGAAGAAGAAGAAGAAG]AATATATCCATCCAGACACCAAGCAAGCACACCTACCTTTCTCTTGAGTTTCCAGAAGCCAGAAATTT	CGAGAAGACAAAGAAAAAGAAAAA	58.369	AAATTTCTGGCTTCTGGAAACTC	60.121	134	Unigene39576_C3;Unigene37195_C2;CL1184.Contig1_C3
CL11466.Contig1_All_3746_2	AAGAAGAAGAAGAAGAAGAAG	AAG(3*7)	467	21	CGAGAAGACAAAGAAAAAGAAAAAGAAAAAAAGTTGATAATAATA[AAGAAGAAGAAGAAGAAGAAG]AATATATCCATCCAGACACCAAGCAAGCACACCTACCTTTCTCTTGAGTTTCCAGAAGCCAGAAATTT	CGAGAAGACAAAGAAAAAGAAAAAG	59.212	AAATTTCTGGCTTCTGGAAACTC	60.121	134	Unigene39576_C3;Unigene37195_C2;CL1184.Contig1_C3
CL11466.Contig1_All_3746_3	AAGAAGAAGAAGAAGAAGAAG	AAG(3*7)	467	21	CGAGAAGACAAAGAAAAAGAAAAAGAAAAAAAGTTGATAATAATA[AAGAAGAAGAAGAAGAAGAAG]AATATATCCATCCAGACACCAAGCAAGCACACCTACCTTTCTCTTGAGTTTCCAGAAGCCAGAAATTTT	CGAGAAGACAAAGAAAAAGAAAAA	58.369	AAAATTTCTGGCTTCTGGAAACT	59.677	135	Unigene39576_C3;Unigene37195_C2;CL1184.Contig1_C3
CL11466.Contig1_All_3746_4	AAGAAGAAGAAGAAGAAGAAG	AAG(3*7)	467	21	CGAGAAGACAAAGAAAAAGAAAAAGAAAAAAAGTTGATAATAATA[AAGAAGAAGAAGAAGAAGAAG]AATATATCCATCCAGACACCAAGCAAGCACACCTACCTTTCTCTTG	CGAGAAGACAAAGAAAAAGAAAAA	58.369	CAAGAGAAAGGTAGGTGTGCTTG	60.334	112	Unigene39576_C3;Unigene37195_C2;CL1184.Contig1_C3
CL11466.Contig1_All_3746_5	AAGAAGAAGAAGAAGAAGAAG	AAG(3*7)	467	21	CGAGAAGACAAAGAAAAAGAAAAAGAAAAAAAGTTGATAATAATA[AAGAAGAAGAAGAAGAAGAAG]AATATATCCATCCAGACACCAAGCAAGCACACCTACCTTTCTCTTGAGTTTCCAGAAGCCAGAAATTT	CGAGAAGACAAAGAAAAAGAAAA	57.108	AAATTTCTGGCTTCTGGAAACTC	60.121	134	Unigene39576_C3;Unigene37195_C2;CL1184.Contig1_C3
CL11488.Contig2_All_3753_2	GCGGCGGCGGCGGCG	GCG(3*5)	3032	15	ACCTCGGAGTTAATCCTCGCGAGCCGGGTGCGCGGCTGCGGCTCCTGGTGCTCGCCATCGTCGGCGTGCTCCTCCGCGGAGGGGTGAGCC[GCGGCGGCGGCGGCG]GGCTTGGTGGTGGTGGTGTCCTTCTCAC	ACCTCGGAGTTAATCCTCGC	60.599	GTGAGAAGGACACCACCACC	60.421	133	Unigene44360_C2;Unigene7551_C3
CL11488.Contig2_All_3753_3	GCGGCGGCGGCGGCG	GCG(3*5)	3032	15	ACCTCGGAGTTAATCCTCGCGAGCCGGGTGCGCGGCTGCGGCTCCTGGTGCTCGCCATCGTCGGCGTGCTCCTCCGCGGAGGGGTGAGCC[GCGGCGGCGGCGGCG]GGCTTGGTGGTGGTGGTGTCCTTCTCACC	ACCTCGGAGTTAATCCTCGC	60.599	GGTGAGAAGGACACCACCAC	60.421	134	Unigene44360_C2;Unigene7551_C3
CL11488.Contig2_All_3753_4	GCGGCGGCGGCGGCG	GCG(3*5)	3032	15	ACCTCGGAGTTAATCCTCGCGAGCCGGGTGCGCGGCTGCGGCTCCTGGTGCTCGCCATCGTCGGCGTGCTCCTCCGCGGAGGGGTGAGCC[GCGGCGGCGGCGGCG]GGCTTGGTGGTGGTGGTGTCCTTCTCACCCTC	ACCTCGGAGTTAATCCTCGC	60.599	GAGGGTGAGAAGGACACCAC	59.534	137	Unigene44360_C2;Unigene7551_C3
CL11488.Contig3_All_3755_2	GCGGCGGCGGCGGCG	GCG(3*5)	1083	15	AGCAGCTCCAGCCTCCTGCCGTCGAC[GCGGCGGCGGCGGCG]GTGGCCGCGGCGCCGATATGGCCGTACGTGATCCACGGGCACTAC	AGCAGCTCCAGCCTCCTG	61.858	GTAGTGCCCGTGGATCACGTA	63.177	86	CL6117.Contig1_T2;Unigene59539_C1;Unigene23602_C2;CL4412.Contig2_T3;Unigene50908_C2;Unigene9747_T1;CL6117.Contig2_T2
CL11488.Contig3_All_3755_5	GCGGCGGCGGCGGCG	GCG(3*5)	1083	15	AGCAGCTCCAGCCTCCTGCCGTCGAC[GCGGCGGCGGCGGCG]GTGGCCGCGGCGCCGATATGGCCGTACGTGATCCACGGGCACTA	AGCAGCTCCAGCCTCCTG	61.858	TAGTGCCCGTGGATCACGTA	62.448	85	CL6117.Contig1_T2;Unigene59539_C1;Unigene23602_C2;CL4412.Contig2_T3;Unigene50908_C2;Unigene9747_T1;CL6117.Contig2_T2
CL11493.Contig1_All_3756_1	GGCGGCGGCGGCGGCGGC	GGC(3*6)	367	18	CTTCTCCCGTTCTACGGAGGTGGCGGCTCTATGAGCAGCTCTTACGGCGGCGGCAGCGGACTCACGAGCAGCTCTTAT[GGCGGCGGCGGCGGCGGC]GCGAGCGGTTTCTTGGGCTCCTACTACTCCT	CTTCTCCCGTTCTACGGAGGT	61.872	AGGAGTAGTAGGAGCCCAAGAAA	59.804	127	CL2435.Contig2_C1;Unigene28954_C1;CL8375.Contig3_C3;Unigene22331_T2;CL8375.Contig2_C3;Unigene8173_C2
CL11493.Contig1_All_3756_2	GGCGGCGGCGGCGGCGGC	GGC(3*6)	367	18	CTTCTCCCGTTCTACGGAGGTGGCGGCTCTATGAGCAGCTCTTACGGCGGCGGCAGCGGACTCACGAGCAGCTCTTAT[GGCGGCGGCGGCGGCGGC]GCGAGCGGTTTCTTGGGCTCCTACTACTCCTT	CTTCTCCCGTTCTACGGAGGT	61.872	AAGGAGTAGTAGGAGCCCAAGAA	59.804	128	CL2435.Contig2_C1;Unigene28954_C1;CL8375.Contig3_C3;Unigene22331_T2;CL8375.Contig2_C3;Unigene8173_C2
CL11493.Contig1_All_3756_3	GGCGGCGGCGGCGGCGGC	GGC(3*6)	367	18	AGCACCCTTCTCCCGTTCTACGGAGGTGGCGGCTCTATGAGCAGCTCTTACGGCGGCGGCAGCGGACTCACGAGCAGCTCTTAT[GGCGGCGGCGGCGGCGGC]GCGAGCGGTTTCTTGGGCTCCTACTACTCCT	AGCACCCTTCTCCCGTTCTAC	61.886	AGGAGTAGTAGGAGCCCAAGAAA	59.804	133	CL2435.Contig2_C1;Unigene28954_C1;CL8375.Contig3_C3;Unigene22331_T2;CL8375.Contig2_C3;Unigene8173_C2
CL11493.Contig1_All_3756_4	GGCGGCGGCGGCGGCGGC	GGC(3*6)	367	18	CTTCTCCCGTTCTACGGAGGTGGCGGCTCTATGAGCAGCTCTTACGGCGGCGGCAGCGGACTCACGAGCAGCTCTTAT[GGCGGCGGCGGCGGCGGC]GCGAGCGGTTTCTTGGGCTCCTACTACTCCTTC	CTTCTCCCGTTCTACGGAGGT	61.872	GAAGGAGTAGTAGGAGCCCAAGA	60.261	129	CL2435.Contig2_C1;Unigene28954_C1;CL8375.Contig3_C3;Unigene22331_T2;CL8375.Contig2_C3;Unigene8173_C2
CL11493.Contig1_All_3756_5	GGCGGCGGCGGCGGCGGC	GGC(3*6)	367	18	AGCACCCTTCTCCCGTTCTACGGAGGTGGCGGCTCTATGAGCAGCTCTTACGGCGGCGGCAGCGGACTCACGAGCAGCTCTTAT[GGCGGCGGCGGCGGCGGC]GCGAGCGGTTTCTTGGGCTCCTACTACTCCTTC	AGCACCCTTCTCCCGTTCTAC	61.886	GAAGGAGTAGTAGGAGCCCAAGA	60.261	135	CL2435.Contig2_C1;Unigene28954_C1;CL8375.Contig3_C3;Unigene22331_T2;CL8375.Contig2_C3;Unigene8173_C2
CL11529.Contig2_All_3758_1	ACGTACGTACGTACGTACGT	ACGT(4*5)	1089	20	AGCTCAGCTTGTGAGTTGTGACTCGATCGACACCGTACGATCGAGCTATATATCTACTACGTGCTGTTACTTCGGTAACAAAGAAAATCGATTACCC[ACGTACGTACGTACGTACGT]ATTCGTTCGTGCTACTCCGTAAGCTCGATCGAC	AGCTCAGCTTGTGAGTTGTGACT	60.673	GTCGATCGAGCTTACGGAGTAG	60.413	150	Unigene6764_T1;Unigene2629_T3;Unigene7803_T2;CL7078.Contig2_C1
CL11529.Contig2_All_3758_2	ACGTACGTACGTACGTACGT	ACGT(4*5)	1089	20	AGCTCAGCTTGTGAGTTGTGACTCGATCGACACCGTACGATCGAGCTATATATCTACTACGTGCTGTTACTTCGGTAACAAAGAAAATCGATTACCC[ACGTACGTACGTACGTACGT]ATTCGTTCGTGCTACTCCGTAAGCTCGATC	AGCTCAGCTTGTGAGTTGTGACT	60.673	GATCGAGCTTACGGAGTAGCAC	60.421	147	Unigene6764_T1;Unigene2629_T3;Unigene7803_T2;CL7078.Contig2_C1
CL11529.Contig2_All_3758_3	ACGTACGTACGTACGTACGT	ACGT(4*5)	1089	20	TCTACTACGTGCTGTTACTTCGGTAACAAAGAAAATCGATTACCC[ACGTACGTACGTACGTACGT]ATTCGTTCGTGCTACTCCGTAAGCTCGATCGACCCCGGCCTGGCTAGTAGGTAATTAA	TCTACTACGTGCTGTTACTTCGG	58.669	TTAATTACCTACTAGCCAGGCCG	60.803	123	Unigene6764_T1;Unigene2629_T3;Unigene7803_T2;CL7078.Contig2_C1
CL11529.Contig2_All_3758_4	ACGTACGTACGTACGTACGT	ACGT(4*5)	1089	20	TCTACTACGTGCTGTTACTTCGGTAACAAAGAAAATCGATTACCC[ACGTACGTACGTACGTACGT]ATTCGTTCGTGCTACTCCGTAAGCTCGATCGACCCCGGCCTGGCTAGTAGGTAATTAA	TCTACTACGTGCTGTTACTTCGGT	59.449	TTAATTACCTACTAGCCAGGCCG	60.803	123	Unigene6764_T1;Unigene2629_T3;Unigene7803_T2;CL7078.Contig2_C1
CL11529.Contig2_All_3758_5	ACGTACGTACGTACGTACGT	ACGT(4*5)	1089	20	TCTACTACGTGCTGTTACTTCGGTAACAAAGAAAATCGATTACCC[ACGTACGTACGTACGTACGT]ATTCGTTCGTGCTACTCCGTAAGCTCGATCGACCCCGGCCTGGCTAGTAGGTAATTA	TCTACTACGTGCTGTTACTTCGG	58.669	TAATTACCTACTAGCCAGGCCG	59.68	122	Unigene6764_T1;Unigene2629_T3;Unigene7803_T2;CL7078.Contig2_C1
CL11530.Contig1_All_3759_1	GAGGAGGAGGAGGAG	GAG(3*5)	277	15	ACCCACCTGCGATCTTCAGCCGGCTCTCGGCCGGTGGACATTCCCAGGGCCGCGCGCCGTGCTGACCGGCACGACGACGAC[GAGGAGGAGGAGGAG]TTCCGGGATGGCCGCGGCGCCATGGTGCCGCCGCACCTGATGGTGTCACGGAGGAGGT	ACCCACCTGCGATCTTCA	60.205	ACCTCCTCCGTGACACCAT	60.39	154	CL1778.Contig2_T2;CL5398.Contig1_T3
CL11530.Contig1_All_3759_4	GAGGAGGAGGAGGAG	GAG(3*5)	277	15	ACCCACCTGCGATCTTCAGCCGGCTCTCGGCCGGTGGACATTCCCAGGGCCGCGCGCCGTGCTGACCGGCACGACGACGAC[GAGGAGGAGGAGGAG]TTCCGGGATGGCCGCGGCGCCATGGTGCCGCCGCACCTGATGGTGTCACGGAGGAG	ACCCACCTGCGATCTTCA	60.205	CTCCTCCGTGACACCATCA	60.695	152	CL1778.Contig2_T2;CL5398.Contig1_T3
CL11530.Contig1_All_3759_5	GAGGAGGAGGAGGAG	GAG(3*5)	277	15	CACCTGCGATCTTCAGCCGGCTCTCGGCCGGTGGACATTCCCAGGGCCGCGCGCCGTGCTGACCGGCACGACGACGAC[GAGGAGGAGGAGGAG]TTCCGGGATGGCCGCGGCGCCATGGTGCCGCCGCACCTGATGGTGTCACGGAGGAGGT	CACCTGCGATCTTCAGCC	60.52	ACCTCCTCCGTGACACCAT	60.39	151	CL1778.Contig2_T2;CL5398.Contig1_T3
CL11530.Contig3_All_3760_1	GAGGAGGAGGAGGAG	GAG(3*5)	272	15	GAGAGCCTCCAGAACCAACCGGCCGTGCTCAGCGGGTTCTCGGCCGGTGGACATTCCCAGGGCCGCGCGCCGTGCTGACCGGCACGACGACGAC[GAGGAGGAGGAGGAG]TTCCGGGATGGCCGCGGCGCCATGGTGCCGCCGCACCTGATGGTGTCAC	GAGAGCCTCCAGAACCAACC	61.172	GTGACACCATCAGGTGCG	59.64	158	CL5398.Contig4_T3;CL5941.Contig2_C3
CL11530.Contig3_All_3760_2	GAGGAGGAGGAGGAG	GAG(3*5)	272	15	GAGAGCCTCCAGAACCAACCGGCCGTGCTCAGCGGGTTCTCGGCCGGTGGACATTCCCAGGGCCGCGCGCCGTGCTGACCGGCACGACGACGAC[GAGGAGGAGGAGGAG]TTCCGGGATGGCCGCGGCGCCATGGTGCCGCCGCACCTGATGGTGTCACG	GAGAGCCTCCAGAACCAACC	61.172	CGTGACACCATCAGGTGC	59.64	159	CL5398.Contig4_T3;CL5941.Contig2_C3
CL11530.Contig3_All_3760_3	GAGGAGGAGGAGGAG	GAG(3*5)	272	15	AGAGCCTCCAGAACCAACCGGCCGTGCTCAGCGGGTTCTCGGCCGGTGGACATTCCCAGGGCCGCGCGCCGTGCTGACCGGCACGACGACGAC[GAGGAGGAGGAGGAG]TTCCGGGATGGCCGCGGCGCCATGGTGCCGCCGCACCTGATGGTGTCAC	AGAGCCTCCAGAACCAACC	59.243	GTGACACCATCAGGTGCG	59.64	157	CL5398.Contig4_T3;CL5941.Contig2_C3
CL11530.Contig3_All_3760_4	GAGGAGGAGGAGGAG	GAG(3*5)	272	15	AGAGCCTCCAGAACCAACCGGCCGTGCTCAGCGGGTTCTCGGCCGGTGGACATTCCCAGGGCCGCGCGCCGTGCTGACCGGCACGACGACGAC[GAGGAGGAGGAGGAG]TTCCGGGATGGCCGCGGCGCCATGGTGCCGCCGCACCTGATGGTGTCACG	AGAGCCTCCAGAACCAACC	59.243	CGTGACACCATCAGGTGC	59.64	158	CL5398.Contig4_T3;CL5941.Contig2_C3
CL11530.Contig3_All_3760_5	GAGGAGGAGGAGGAG	GAG(3*5)	272	15	CGAGAGCCTCCAGAACCAACCGGCCGTGCTCAGCGGGTTCTCGGCCGGTGGACATTCCCAGGGCCGCGCGCCGTGCTGACCGGCACGACGACGAC[GAGGAGGAGGAGGAG]TTCCGGGATGGCCGCGGCGCCATGGTGCCGCCGCACCTGATGGTGTCAC	CGAGAGCCTCCAGAACCA	60.063	GTGACACCATCAGGTGCG	59.64	159	CL5398.Contig4_T3;CL5941.Contig2_C3
CL11530.Contig7_All_3762_3	CTCCTCCTCCTCCTC	CTC(3*5)	246	15	CTCTCCGTCCGACCTCCTCCGCGACACCATCAGGTGCGGCGGCACCATGGCGCCGCGGCCATCCCGGAA[CTCCTCCTCCTCCTC]GTCGTCGTCGTGCCGGTCAGCACGGCGCGCGGCCCTGGGAATGTCCACCGGCCGAGAACCCGCTGAGCAC	CTCTCCGTCCGACCTCCT	60.35	GTGCTCAGCGGGTTCTCG	63.172	154	CL854.Contig4_C2
CL11530.Contig7_All_3762_4	CTCCTCCTCCTCCTC	CTC(3*5)	246	15	CTCTCCGTCCGACCTCCTCCGCGACACCATCAGGTGCGGCGGCACCATGGCGCCGCGGCCATCCCGGAA[CTCCTCCTCCTCCTC]GTCGTCGTCGTGCCGGTCAGCACGGCGCGCGGCCCTGGGAATGTCCACCGGCCGAGAACCCGCTGAGCACG	CTCTCCGTCCGACCTCCT	60.35	CGTGCTCAGCGGGTTCTC	63.172	155	CL854.Contig4_C2
CL11533.Contig2_All_3763_1	GAGGAGGAGGAGGAG	GAG(3*5)	377	15	TGAAGAAGAAGGCTCTACAGTCGCTGCCGACGGTGTCGTGGACGGCCCGGCCGGAGCAAGGA[GAGGAGGAGGAGGAG]GCGCCGGAGTGCGCCATCTGCCTCGCCGAGTTC	TGAAGAAGAAGGCTCTACAGTCG	60.192	GAACTCGGCGAGGCAGAT	61.495	110	CL2841.Contig2_T2;CL2841.Contig1_T2;Unigene29067_C1;Unigene4832_C2;CL1249.Contig2_T1;CL7007.Contig3_C2;Unigene68787_C1;Unigene27833_C2;CL9201.Contig2_C3;CL1249.Contig1_T1;Unigene1689_T2;CL4484.Contig2_C3;CL5536.Contig3_T3;CL7007.Contig2_C2;CL7007.Contig1_C2
CL11533.Contig2_All_3763_2	GAGGAGGAGGAGGAG	GAG(3*5)	377	15	AAGAAGAAGGCTCTACAGTCGCTGCCGACGGTGTCGTGGACGGCCCGGCCGGAGCAAGGA[GAGGAGGAGGAGGAG]GCGCCGGAGTGCGCCATCTGCCTCGCCGAGTTC	AAGAAGAAGGCTCTACAGTCGCT	60.214	GAACTCGGCGAGGCAGAT	61.495	108	CL2841.Contig2_T2;CL2841.Contig1_T2;Unigene29067_C1;Unigene4832_C2;CL1249.Contig2_T1;CL7007.Contig3_C2;Unigene68787_C1;Unigene27833_C2;CL9201.Contig2_C3;CL1249.Contig1_T1;Unigene1689_T2;CL4484.Contig2_C3;CL5536.Contig3_T3;CL7007.Contig2_C2;CL7007.Contig1_C2
CL11533.Contig2_All_3763_3	GAGGAGGAGGAGGAG	GAG(3*5)	377	15	GTAGCAAGGGGATGAAGAAGAAGGCTCTACAGTCGCTGCCGACGGTGTCGTGGACGGCCCGGCCGGAGCAAGGA[GAGGAGGAGGAGGAG]GCGCCGGAGTGCGCCATCTGCCTCGCCGAGTTC	GTAGCAAGGGGATGAAGAAGAAG	60.594	GAACTCGGCGAGGCAGAT	61.495	122	CL2841.Contig2_T2;CL2841.Contig1_T2;Unigene29067_C1;Unigene4832_C2;CL1249.Contig2_T1;CL7007.Contig3_C2;Unigene68787_C1;Unigene27833_C2;CL9201.Contig2_C3;CL1249.Contig1_T1;Unigene1689_T2;CL4484.Contig2_C3;CL5536.Contig3_T3;CL7007.Contig2_C2;CL7007.Contig1_C2
CL11533.Contig2_All_3763_4	GAGGAGGAGGAGGAG	GAG(3*5)	377	15	GAAGAAGAAGGCTCTACAGTCGCTGCCGACGGTGTCGTGGACGGCCCGGCCGGAGCAAGGA[GAGGAGGAGGAGGAG]GCGCCGGAGTGCGCCATCTGCCTCGCCGAGTTC	GAAGAAGAAGGCTCTACAGTCGC	61.023	GAACTCGGCGAGGCAGAT	61.495	109	CL2841.Contig2_T2;CL2841.Contig1_T2;Unigene29067_C1;Unigene4832_C2;CL1249.Contig2_T1;CL7007.Contig3_C2;Unigene68787_C1;Unigene27833_C2;CL9201.Contig2_C3;CL1249.Contig1_T1;Unigene1689_T2;CL4484.Contig2_C3;CL5536.Contig3_T3;CL7007.Contig2_C2;CL7007.Contig1_C2
CL11533.Contig2_All_3763_5	GAGGAGGAGGAGGAG	GAG(3*5)	377	15	GGGATGAAGAAGAAGGCTCTACAGTCGCTGCCGACGGTGTCGTGGACGGCCCGGCCGGAGCAAGGA[GAGGAGGAGGAGGAG]GCGCCGGAGTGCGCCATCTGCCTCGCCGAGTTC	GGGATGAAGAAGAAGGCTCTACA	61.075	GAACTCGGCGAGGCAGAT	61.495	114	CL2841.Contig2_T2;CL2841.Contig1_T2;Unigene29067_C1;Unigene4832_C2;CL1249.Contig2_T1;CL7007.Contig3_C2;Unigene68787_C1;Unigene27833_C2;CL9201.Contig2_C3;CL1249.Contig1_T1;Unigene1689_T2;CL4484.Contig2_C3;CL5536.Contig3_T3;CL7007.Contig2_C2;CL7007.Contig1_C2
CL11538.Contig1_All_3764_1	GCCGCCGCCGCCGCCGCC	GCC(3*6)	191	18	GCCACTCCCTCATACCTTCCGCCGAGCCACTAA[GCCGCCGCCGCCGCCGCC]ACAGTCCCACCCCTCGCTGTCGGCCGCGACGGCCCTCCCCTTGCGCGACGGCGGCGTGGAGAGGTCCGGTCGCTGCCGCTGTTCCCCTCACCATCACT	GCCACTCCCTCATACCTTCC	60.853	AGTGATGGTGAGGGGAACAG	59.962	149	Unigene51907_C3;Unigene18135_C3;Unigene20326_C1;Unigene46384_C2;CL6606.Contig2_T3;Unigene35406_T1;Unigene16051_T2
CL11538.Contig1_All_3764_2	GCCGCCGCCGCCGCCGCC	GCC(3*6)	191	18	GGCCACTCCCTCATACCTTCCGCCGAGCCACTAA[GCCGCCGCCGCCGCCGCC]ACAGTCCCACCCCTCGCTGTCGGCCGCGACGGCCCTCCCCTTGCGCGACGGCGGCGTGGAGAGGTCCGGTCGCTGCCGCTGTTCCCCTCACCATCACT	GGCCACTCCCTCATACCTTC	60.853	AGTGATGGTGAGGGGAACAG	59.962	150	Unigene51907_C3;Unigene18135_C3;Unigene20326_C1;Unigene46384_C2;CL6606.Contig2_T3;Unigene35406_T1;Unigene16051_T2
CL11538.Contig1_All_3764_3	GCCGCCGCCGCCGCCGCC	GCC(3*6)	191	18	GCCACTCCCTCATACCTTCCGCCGAGCCACTAA[GCCGCCGCCGCCGCCGCC]ACAGTCCCACCCCTCGCTGTCGGCCGCGACGGCCCTCCCCTTGCGCGACGGCGGCGTGGAGAGGTCCGGTCGCTGCCGCTGTTCCCCTCACCATCACTC	GCCACTCCCTCATACCTTCC	60.853	GAGTGATGGTGAGGGGAACAG	61.888	150	Unigene51907_C3;Unigene18135_C3;Unigene20326_C1;Unigene46384_C2;CL6606.Contig2_T3;Unigene35406_T1;Unigene16051_T2
CL11538.Contig1_All_3764_4	GCCGCCGCCGCCGCCGCC	GCC(3*6)	191	18	GGCCACTCCCTCATACCTTCCGCCGAGCCACTAA[GCCGCCGCCGCCGCCGCC]ACAGTCCCACCCCTCGCTGTCGGCCGCGACGGCCCTCCCCTTGCGCGACGGCGGCGTGGAGAGGTCCGGTCGCTGCCGCTGTTCCCCTCACCATCACTC	GGCCACTCCCTCATACCTTC	60.853	GAGTGATGGTGAGGGGAACAG	61.888	151	Unigene51907_C3;Unigene18135_C3;Unigene20326_C1;Unigene46384_C2;CL6606.Contig2_T3;Unigene35406_T1;Unigene16051_T2
CL11538.Contig1_All_3764_5	GCCGCCGCCGCCGCCGCC	GCC(3*6)	191	18	GCCACTCCCTCATACCTTCCGCCGAGCCACTAA[GCCGCCGCCGCCGCCGCC]ACAGTCCCACCCCTCGCTGTCGGCCGCGACGGCCCTCCCCTTGCGCGACGGCGGCGTGGAGAGGTCCGGTCGCTGCCGCTGTTCCCCTCACCATCACTC	GCCACTCCCTCATACCTTCC	60.853	GAGTGATGGTGAGGGGAACA	60.934	150	Unigene51907_C3;Unigene18135_C3;Unigene20326_C1;Unigene46384_C2;CL6606.Contig2_T3;Unigene35406_T1;Unigene16051_T2
CL1153.Contig1_All_513_1	GCTGCTGCTGCTGCT	GCT(3*5)	494	15	GTTCCTCTTCCTCCCCGAGTCGGCGGACGGCGGGTGTGACGCTCGGATGGTCGCGGCC[GCTGCTGCTGCTGCT]GCGAAGAAGGCTCTTTCCGCGCCGGTCCATGGTTGCTGATGGGGACGTGGAAA	GTTCCTCTTCCTCCCCGAGT	61.895	TTTCCACGTCCCCATCAG	60.462	126	CL2833.Contig1_C1;CL5903.Contig1_T3;CL7887.Contig1_C2;CL8636.Contig2_C3;Unigene6612_T2;CL2353.Contig2_C2;Unigene3879_T2;CL6871.Contig2_C3;Unigene46404_T1
CL1153.Contig1_All_513_2	GCTGCTGCTGCTGCT	GCT(3*5)	494	15	GTTCCTCTTCCTCCCCGAGTCGGCGGACGGCGGGTGTGACGCTCGGATGGTCGCGGCC[GCTGCTGCTGCTGCT]GCGAAGAAGGCTCTTTCCGCGCCGGTCCATGGTTGCTGATGGGGACGTGGAAAG	GTTCCTCTTCCTCCCCGAGT	61.895	CTTTCCACGTCCCCATCA	60.462	127	CL2833.Contig1_C1;CL5903.Contig1_T3;CL7887.Contig1_C2;CL8636.Contig2_C3;Unigene6612_T2;CL2353.Contig2_C2;Unigene3879_T2;CL6871.Contig2_C3;Unigene46404_T1
CL1153.Contig1_All_513_3	GCTGCTGCTGCTGCT	GCT(3*5)	494	15	GTTCCTCTTCCTCCCCGAGTCGGCGGACGGCGGGTGTGACGCTCGGATGGTCGCGGCC[GCTGCTGCTGCTGCT]GCGAAGAAGGCTCTTTCCGCGCCGGTCCATGGTTGCTGATGGGGACGTGGAAAG	GTTCCTCTTCCTCCCCGAGT	61.895	CTTTCCACGTCCCCATCAG	61.47	127	CL2833.Contig1_C1;CL5903.Contig1_T3;CL7887.Contig1_C2;CL8636.Contig2_C3;Unigene6612_T2;CL2353.Contig2_C2;Unigene3879_T2;CL6871.Contig2_C3;Unigene46404_T1
CL1153.Contig1_All_513_4	GCTGCTGCTGCTGCT	GCT(3*5)	494	15	GTTCCTCTTCCTCCCCGAGTCGGCGGACGGCGGGTGTGACGCTCGGATGGTCGCGGCC[GCTGCTGCTGCTGCT]GCGAAGAAGGCTCTTTCCGCGCCGGTCCATGGTTGCTGAT	GTTCCTCTTCCTCCCCGAGT	61.895	ATCAGCAACCATGGACCG	60.496	113	CL2833.Contig1_C1;CL5903.Contig1_T3;CL7887.Contig1_C2;CL8636.Contig2_C3;Unigene6612_T2;CL2353.Contig2_C2;Unigene3879_T2;CL6871.Contig2_C3;Unigene46404_T1
CL1153.Contig1_All_513_5	GCTGCTGCTGCTGCT	GCT(3*5)	494	15	TTCCTCTTCCTCCCCGAGTCGGCGGACGGCGGGTGTGACGCTCGGATGGTCGCGGCC[GCTGCTGCTGCTGCT]GCGAAGAAGGCTCTTTCCGCGCCGGTCCATGGTTGCTGATGGGGACGTGGAAA	TTCCTCTTCCTCCCCGAGT	61.116	TTTCCACGTCCCCATCAG	60.462	125	CL2833.Contig1_C1;CL5903.Contig1_T3;CL7887.Contig1_C2;CL8636.Contig2_C3;Unigene6612_T2;CL2353.Contig2_C2;Unigene3879_T2;CL6871.Contig2_C3;Unigene46404_T1
CL1153.Contig1_All_514_1	GGCGGCGGCGGCGGC	GGC(3*5)	582	15	GCTGCGAAGAAGGCTCTTTCCGCGCCGGTCCATGGTTGCTGATGGGGACGTGGAAAGCGGCGGCCATGGGGGGGAA[GGCGGCGGCGGCGGC]CGCGGGGGGTGGTAAGGCGGGGGCCGGCGGCGGCGAGAAGCACAGGTTCCC	GCTGCGAAGAAGGCTCTTT	59.851	GGGAACCTGTGCTTCTCG	59.34	142	CL2833.Contig1_C1;CL5903.Contig1_T3;CL7887.Contig1_C2;CL8636.Contig2_C3;Unigene6612_T2;CL2353.Contig2_C2;Unigene3879_T2;CL6871.Contig2_C3;Unigene46404_T1
CL1153.Contig1_All_514_2	GGCGGCGGCGGCGGC	GGC(3*5)	582	15	GCTGCGAAGAAGGCTCTTTCCGCGCCGGTCCATGGTTGCTGATGGGGACGTGGAAAGCGGCGGCCATGGGGGGGAA[GGCGGCGGCGGCGGC]CGCGGGGGGTGGTAAGGCGGGGGCCGGCGGCGGCGAGAAGCACAGGTTCCCG	GCTGCGAAGAAGGCTCTTT	59.851	CGGGAACCTGTGCTTCTC	59.34	143	CL2833.Contig1_C1;CL5903.Contig1_T3;CL7887.Contig1_C2;CL8636.Contig2_C3;Unigene6612_T2;CL2353.Contig2_C2;Unigene3879_T2;CL6871.Contig2_C3;Unigene46404_T1
CL1153.Contig1_All_514_3	GGCGGCGGCGGCGGC	GGC(3*5)	582	15	CTGCGAAGAAGGCTCTTTCCGCGCCGGTCCATGGTTGCTGATGGGGACGTGGAAAGCGGCGGCCATGGGGGGGAA[GGCGGCGGCGGCGGC]CGCGGGGGGTGGTAAGGCGGGGGCCGGCGGCGGCGAGAAGCACAGGTTC	CTGCGAAGAAGGCTCTTTCC	61.521	GAACCTGTGCTTCTCGCC	59.505	139	CL2833.Contig1_C1;CL5903.Contig1_T3;CL7887.Contig1_C2;CL8636.Contig2_C3;Unigene6612_T2;CL2353.Contig2_C2;Unigene3879_T2;CL6871.Contig2_C3;Unigene46404_T1
CL1153.Contig1_All_514_4	GGCGGCGGCGGCGGC	GGC(3*5)	582	15	TGCGAAGAAGGCTCTTTCCGCGCCGGTCCATGGTTGCTGATGGGGACGTGGAAAGCGGCGGCCATGGGGGGGAA[GGCGGCGGCGGCGGC]CGCGGGGGGTGGTAAGGCGGGGGCCGGCGGCGGCGAGAAGCACAGGTTC	TGCGAAGAAGGCTCTTTCC	60.609	GAACCTGTGCTTCTCGCC	59.505	138	CL2833.Contig1_C1;CL5903.Contig1_T3;CL7887.Contig1_C2;CL8636.Contig2_C3;Unigene6612_T2;CL2353.Contig2_C2;Unigene3879_T2;CL6871.Contig2_C3;Unigene46404_T1
CL1153.Contig1_All_514_5	GGCGGCGGCGGCGGC	GGC(3*5)	582	15	CTGCGAAGAAGGCTCTTTCCGCGCCGGTCCATGGTTGCTGATGGGGACGTGGAAAGCGGCGGCCATGGGGGGGAA[GGCGGCGGCGGCGGC]CGCGGGGGGTGGTAAGGCGGGGGCCGGCGGCGGCGAGAAGCACAGGTTCCCG	CTGCGAAGAAGGCTCTTTCC	61.521	CGGGAACCTGTGCTTCTC	59.34	142	CL2833.Contig1_C1;CL5903.Contig1_T3;CL7887.Contig1_C2;CL8636.Contig2_C3;Unigene6612_T2;CL2353.Contig2_C2;Unigene3879_T2;CL6871.Contig2_C3;Unigene46404_T1
CL1153.Contig1_All_515_1	ACCACCACCACCACC	ACC(3*5)	2098	15	AGGAGGACTACTTCTACGCGAACCCCCAGGAGTGCCTGCAGGACAACTATCTCCTGCGCACATCGTGATAA[ACCACCACCACCACC]CTTGTCAATATATTCCATTCACCTCACACCATTCTTTT	AGGAGGACTACTTCTACGCGAAC	60.318	AAAAGAATGGTGTGAGGTGAATG	60.268	124	CL2833.Contig1_C1;CL5903.Contig1_T3;CL7887.Contig1_C2;CL8636.Contig2_C3;Unigene6612_T2;CL2353.Contig2_C2;Unigene3879_T2;CL6871.Contig2_C3;Unigene46404_T1
CL1153.Contig1_All_515_2	ACCACCACCACCACC	ACC(3*5)	2098	15	AGGAGGACTACTTCTACGCGAACCCCCAGGAGTGCCTGCAGGACAACTATCTCCTGCGCACATCGTGATAA[ACCACCACCACCACC]CTTGTCAATATATTCCATTCACCTCACACCATT	AGGAGGACTACTTCTACGCGAAC	60.318	AATGGTGTGAGGTGAATGGAATA	60.477	119	CL2833.Contig1_C1;CL5903.Contig1_T3;CL7887.Contig1_C2;CL8636.Contig2_C3;Unigene6612_T2;CL2353.Contig2_C2;Unigene3879_T2;CL6871.Contig2_C3;Unigene46404_T1
CL1153.Contig1_All_515_3	ACCACCACCACCACC	ACC(3*5)	2098	15	AGGAGGACTACTTCTACGCGAACCCCCAGGAGTGCCTGCAGGACAACTATCTCCTGCGCACATCGTGATAA[ACCACCACCACCACC]CTTGTCAATATATTCCATTCACCTCACACCATTCTTTTC	AGGAGGACTACTTCTACGCGAAC	60.318	GAAAAGAATGGTGTGAGGTGAAT	59.384	125	CL2833.Contig1_C1;CL5903.Contig1_T3;CL7887.Contig1_C2;CL8636.Contig2_C3;Unigene6612_T2;CL2353.Contig2_C2;Unigene3879_T2;CL6871.Contig2_C3;Unigene46404_T1
CL1153.Contig1_All_515_4	ACCACCACCACCACC	ACC(3*5)	2098	15	AGACCCAAGGAGGAGGACTACTTCTACGCGAACCCCCAGGAGTGCCTGCAGGACAACTATCTCCTGCGCACATCGTGATAA[ACCACCACCACCACC]CTTGTCAATATATTCCATTCACCTCACACCATTCTTTT	AGACCCAAGGAGGAGGACTACTT	60.861	AAAAGAATGGTGTGAGGTGAATG	60.268	134	CL2833.Contig1_C1;CL5903.Contig1_T3;CL7887.Contig1_C2;CL8636.Contig2_C3;Unigene6612_T2;CL2353.Contig2_C2;Unigene3879_T2;CL6871.Contig2_C3;Unigene46404_T1
CL1153.Contig1_All_515_5	ACCACCACCACCACC	ACC(3*5)	2098	15	GACCCAAGGAGGAGGACTACTTCTACGCGAACCCCCAGGAGTGCCTGCAGGACAACTATCTCCTGCGCACATCGTGATAA[ACCACCACCACCACC]CTTGTCAATATATTCCATTCACCTCACACCATTCTTTT	GACCCAAGGAGGAGGACTACTT	59.999	AAAAGAATGGTGTGAGGTGAATG	60.268	133	CL2833.Contig1_C1;CL5903.Contig1_T3;CL7887.Contig1_C2;CL8636.Contig2_C3;Unigene6612_T2;CL2353.Contig2_C2;Unigene3879_T2;CL6871.Contig2_C3;Unigene46404_T1
CL1153.Contig3_All_516_3	ACCACCACCACCACC	ACC(3*5)	1466	15	AATGCCTGCAGGATAACTATGTCCTGCGCACATCGTGATAA[ACCACCACCACCACC]CTTGTCAATATATTCCGTTCACTTCACAGCATTCTTTTCA	AATGCCTGCAGGATAACTATGTC	59.541	TGAAAAGAATGCTGTGAAGTGAA	59.912	96	CL5903.Contig2_T3;CL8636.Contig1_C3;CL7887.Contig2_C2
CL1153.Contig3_All_516_4	ACCACCACCACCACC	ACC(3*5)	1466	15	AATGCCTGCAGGATAACTATGTCCTGCGCACATCGTGATAA[ACCACCACCACCACC]CTTGTCAATATATTCCGTTCACTTCACAGCATTCTTTTCAA	AATGCCTGCAGGATAACTATGTC	59.541	TTGAAAAGAATGCTGTGAAGTGA	59.912	97	CL5903.Contig2_T3;CL8636.Contig1_C3;CL7887.Contig2_C2
CL1153.Contig3_All_516_5	ACCACCACCACCACC	ACC(3*5)	1466	15	GAATGCCTGCAGGATAACTATGTCCTGCGCACATCGTGATAA[ACCACCACCACCACC]CTTGTCAATATATTCCGTTCACTTCACAGCATTCTTTTCA	GAATGCCTGCAGGATAACTATGT	59.541	TGAAAAGAATGCTGTGAAGTGAA	59.912	97	CL5903.Contig2_T3;CL8636.Contig1_C3;CL7887.Contig2_C2
CL11551.Contig1_All_3770_1	CCTCCTCCTCCTCCT	CCT(3*5)	965	15	GAGTGTGTCCTATTCGAGGGAGCAGCAGCAGGACGGCGG[CCTCCTCCTCCTCCT]TGTCAGCTCAGGTCGCCGCTCATCGGACGAACGACCTTAAGGTGGATGCCGAGGTTGCCGTGGTGGACGACCCGCCCTACCTTCACATCCAGAGCGTAG	GAGTGTGTCCTATTCGAGGGAG	60.132	CTACGCTCTGGATGTGAAGGTAG	60.321	153	Unigene40696_T2
CL11551.Contig1_All_3770_2	CCTCCTCCTCCTCCT	CCT(3*5)	965	15	GAGTGTGTCCTATTCGAGGGAGCAGCAGCAGGACGGCGG[CCTCCTCCTCCTCCT]TGTCAGCTCAGGTCGCCGCTCATCGGACGAACGACCTTAAGGTGGATGCCGAGGTTGCCGTGGTGGACGACCCGCCCTACCTTCACATCCAGAGCGTAGA	GAGTGTGTCCTATTCGAGGGAG	60.132	TCTACGCTCTGGATGTGAAGGTA	61.166	154	Unigene40696_T2
CL11551.Contig1_All_3770_3	CCTCCTCCTCCTCCT	CCT(3*5)	965	15	GCTTGAGTGTGTCCTATTCGAGGGAGCAGCAGCAGGACGGCGG[CCTCCTCCTCCTCCT]TGTCAGCTCAGGTCGCCGCTCATCGGACGAACGACCTTAAGGTGGATGCCGAGGTTGCCGTGGTGGACGACCCGCCCTACCTTCACATCCAGAGCGTAG	GCTTGAGTGTGTCCTATTCGAG	59.008	CTACGCTCTGGATGTGAAGGTAG	60.321	157	Unigene40696_T2
CL11551.Contig1_All_3770_4	CCTCCTCCTCCTCCT	CCT(3*5)	965	15	GCGCTTGAGTGTGTCCTATTCGAGGGAGCAGCAGCAGGACGGCGG[CCTCCTCCTCCTCCT]TGTCAGCTCAGGTCGCCGCTCATCGGACGAACGACCTTAAGGTGGATGCCGAGGTTGCCGTGGTGGACGACCCGCCCTACCTTCACATCCAGAGCGTAG	GCGCTTGAGTGTGTCCTATTC	59.896	CTACGCTCTGGATGTGAAGGTAG	60.321	159	Unigene40696_T2
CL11551.Contig1_All_3770_5	CCTCCTCCTCCTCCT	CCT(3*5)	965	15	TGAGTGTGTCCTATTCGAGGGAGCAGCAGCAGGACGGCGG[CCTCCTCCTCCTCCT]TGTCAGCTCAGGTCGCCGCTCATCGGACGAACGACCTTAAGGTGGATGCCGAGGTTGCCGTGGTGGACGACCCGCCCTACCTTCACATCCAGAGCGTAG	TGAGTGTGTCCTATTCGAGGG	60.119	CTACGCTCTGGATGTGAAGGTAG	60.321	154	Unigene40696_T2
CL11555.Contig1_All_3771_5	CTGCTGCTGCTGCTGCTG	CTG(3*6)	429	18	CGAGCTGCTCCGCTTCCTCGCATCCGCGCTCCAGCCGCTCGTGGACGGGATCCGCGAGTGGGCCGCTTCGATGGAGCAGCGGGGCCGCTCTGCCCTCGCCGCTGCCCTCCCGGCCGCGGCCGTGGTCGCGCTGGTCGTCCT[CTGCTGCTGCTGCTGCTG]CGGGTACTACGCTGCCGGCGGGGGACGCCGGCGGAGAGGGCCCGACGGGGAGGAGGCCTAC	CGAGCTGCTCCGCTTCCT	64.263	GTAGGCCTCCTCCCCGTC	61.967	220	Unigene58350_C3;CL5694.Contig2_C2;CL6941.Contig2_T3;CL3098.Contig2_C1;CL4958.Contig1_T1;CL2070.Contig1_T2
CL11555.Contig2_All_3772_3	CTGCTGCTGCTGCTGCTG	CTG(3*6)	376	18	CGAGCTGATCCGCTTCCTCGCATCCGCGCTCCAGCCGCTCGTGGACGGGATCCGCGAGTGGGCCGCTTCGATGGAGCAGCGGGGCCGCTCTGCCCTCGCCGCTGCCCTCCCGGCCGCGGCCGTGGTCGCGCTGGTCGTCCT[CTGCTGCTGCTGCTGCTG]CGGGTACTACGCTGCCGGCGGGGGACGCCGGCGGAGAGGGCCCGACGGGGAGGAGGCCTAC	CGAGCTGATCCGCTTCCT	61.625	GTAGGCCTCCTCCCCGTC	61.967	220	CL2070.Contig2_T2;CL3098.Contig1_C1;CL4958.Contig2_T1;CL5694.Contig1_C2;CL6941.Contig1_T3
CL11559.Contig2_All_3773_1	CTTTCTTTCTTTCTTTCTTTCTTT	CTTT(4*6)	363	24	GGCCGTACTGTACACTAGTTGCTGCATGCTCCTTCAGTTTG[CTTTCTTTCTTTCTTTCTTTCTTT]CTATCTTTCTTCGCTGTTTGTTTGTAATGGCCAGCTTGCTGCTGTTGAACAGTACCGTGTCTGTGAGGTTTGT	GGCCGTACTGTACACTAGTTGCT	59.787	ACAAACCTCACAGACACGGTACT	60.011	138	CL2749.Contig1_T1;Unigene14797_C1;CL5266.Contig2_T3;Unigene6612_C2;Unigene1829_C3;CL2749.Contig2_T1
CL11559.Contig2_All_3773_2	CTTTCTTTCTTTCTTTCTTTCTTT	CTTT(4*6)	363	24	GGCCGTACTGTACACTAGTTGCTGCATGCTCCTTCAGTTTG[CTTTCTTTCTTTCTTTCTTTCTTT]CTATCTTTCTTCGCTGTTTGTTTGTAATGGCCAGCTTGCTGCTGTTGAACAGTACCGTGTCTGTGAGGTTTGTACT	GGCCGTACTGTACACTAGTTGCT	59.787	AGTACAAACCTCACAGACACGGT	60.011	141	CL2749.Contig1_T1;Unigene14797_C1;CL5266.Contig2_T3;Unigene6612_C2;Unigene1829_C3;CL2749.Contig2_T1
CL11559.Contig2_All_3773_3	CTTTCTTTCTTTCTTTCTTTCTTT	CTTT(4*6)	363	24	GGCCGTACTGTACACTAGTTGCTGCATGCTCCTTCAGTTTG[CTTTCTTTCTTTCTTTCTTTCTTT]CTATCTTTCTTCGCTGTTTGTTTGTAATGGCCAGCTTGCTGCTGTTGAACAGTACCGTGTCTGTGAG	GGCCGTACTGTACACTAGTTGCT	59.787	CTCACAGACACGGTACTGTTCAA	60.258	132	CL2749.Contig1_T1;Unigene14797_C1;CL5266.Contig2_T3;Unigene6612_C2;Unigene1829_C3;CL2749.Contig2_T1
CL11559.Contig2_All_3773_4	CTTTCTTTCTTTCTTTCTTTCTTT	CTTT(4*6)	363	24	TGTACACTAGTTGCTGCATGCTCCTTCAGTTTG[CTTTCTTTCTTTCTTTCTTTCTTT]CTATCTTTCTTCGCTGTTTGTTTGTAATGGCCAGCTTGCTGCTGTTGAACAGTACCGTGTCTGTGAGGTTTGT	TGTACACTAGTTGCTGCATGCTC	60.517	ACAAACCTCACAGACACGGTACT	60.011	130	CL2749.Contig1_T1;Unigene14797_C1;CL5266.Contig2_T3;Unigene6612_C2;Unigene1829_C3;CL2749.Contig2_T1
CL11559.Contig2_All_3773_5	CTTTCTTTCTTTCTTTCTTTCTTT	CTTT(4*6)	363	24	TGTACACTAGTTGCTGCATGCTCCTTCAGTTTG[CTTTCTTTCTTTCTTTCTTTCTTT]CTATCTTTCTTCGCTGTTTGTTTGTAATGGCCAGCTTGCTGCTGTTGAACAGTACCGTGTCTGTGAGGTTTGTACT	TGTACACTAGTTGCTGCATGCTC	60.517	AGTACAAACCTCACAGACACGGT	60.011	133	CL2749.Contig1_T1;Unigene14797_C1;CL5266.Contig2_T3;Unigene6612_C2;Unigene1829_C3;CL2749.Contig2_T1
CL11568.Contig2_All_3778_3	TCGTCCTCGTCCTCGTCCTCGTCC	TCGTCC(6*4)	3239	24	CTCGTCCTCCGATTCCTCCTCGCCGCCGTCGAAATCCGCGTCGGAATCG[TCGTCCTCGTCCTCGTCCTCGTCC]GGCTTCGCCTTCCCGCCCCGCCCGCGAGGCCTGGAAGGCCGCCCCGGCGCGTCGATCTCGAGATCCTCGTCCGCCTCCT	CTCGTCCTCCGATTCCTCC	62.089	AGGAGGCGGACGAGGATCT	63.566	152	CL9276.Contig2_C2;Unigene89_C1;Unigene33910_C3;Unigene2948_T1;Unigene45923_T3;Unigene2561_T2;Unigene30791_C3;CL4691.Contig1_T3;Unigene7299_T2;CL1774.Contig2_C3;CL1774.Contig1_C3
CL11568.Contig2_All_3778_4	TCGTCCTCGTCCTCGTCCTCGTCC	TCGTCC(6*4)	3239	24	TCGTCCTCCGATTCCTCCTCGCCGCCGTCGAAATCCGCGTCGGAATCG[TCGTCCTCGTCCTCGTCCTCGTCC]GGCTTCGCCTTCCCGCCCCGCCCGCGAGGCCTGGAAGGCCGCCCCGGCGCGTCGATCTCGAGATCCTCGTCCGCCTCCT	TCGTCCTCCGATTCCTCC	61.137	AGGAGGCGGACGAGGATCT	63.566	151	CL9276.Contig2_C2;Unigene89_C1;Unigene33910_C3;Unigene2948_T1;Unigene45923_T3;Unigene2561_T2;Unigene30791_C3;CL4691.Contig1_T3;Unigene7299_T2;CL1774.Contig2_C3;CL1774.Contig1_C3
CL11568.Contig2_All_3779_5	TCGTCGTCGTCGTCG	TCG(3*5)	3449	15	CCTCCTCGTCCACAACGTAC[TCGTCGTCGTCGTCG]TCCATCTTCGCCCGCCGCAGGACCACCCTCCCGCCGGCGACCATGGACAGATCCCTGCACGCACGCACGCCGCAAACCCGAATCAGTTCACGAAT	CCTCCTCGTCCACAACGTACT	61.501	ATTCGTGAACTGATTCGGGTT	60.738	130	CL9276.Contig2_C2;Unigene89_C1;Unigene33910_C3;Unigene2948_T1;Unigene45923_T3;Unigene2561_T2;Unigene30791_C3;CL4691.Contig1_T3;Unigene7299_T2;CL1774.Contig2_C3;CL1774.Contig1_C3
CL11573.Contig2_All_3780_1	GACGACGACGACGACGAC	GAC(3*6)	677	18	GTAGTGGTCCGCCTCCACGCCCCCCGCCGCGGACCTCGCCGCCCCGCACCGCACCGACGGCGCGCTTCGTCGCCGCCGCTGCTGCTGCTGCGACGGCGCGGAG[GACGACGACGACGACGAC]GATGGGACGCGCAGGCTCAGAGACGCTACTCCT	GTAGTGGTCCGCCTCCAC	59.05	AGGAGTAGCGTCTCTGAGCCT	59.799	154	CL5323.Contig2_C1;Unigene63936_T1;Unigene11925_C2;CL5203.Contig1_T2;Unigene10427_C3;CL5323.Contig1_C1;Unigene42076_T3
CL11573.Contig2_All_3780_2	GACGACGACGACGACGAC	GAC(3*6)	677	18	GTAGTGGTCCGCCTCCACGCCCCCCGCCGCGGACCTCGCCGCCCCGCACCGCACCGACGGCGCGCTTCGTCGCCGCCGCTGCTGCTGCTGCGACGGCGCGGAG[GACGACGACGACGACGAC]GATGGGACGCGCAGGCTCAGAGACGCTACTCCTC	GTAGTGGTCCGCCTCCAC	59.05	GAGGAGTAGCGTCTCTGAGCCT	61.572	155	CL5323.Contig2_C1;Unigene63936_T1;Unigene11925_C2;CL5203.Contig1_T2;Unigene10427_C3;CL5323.Contig1_C1;Unigene42076_T3
CL11573.Contig2_All_3780_3	GACGACGACGACGACGAC	GAC(3*6)	677	18	GTAGTGGTCCGCCTCCACGCCCCCCGCCGCGGACCTCGCCGCCCCGCACCGCACCGACGGCGCGCTTCGTCGCCGCCGCTGCTGCTGCTGCGACGGCGCGGAG[GACGACGACGACGACGAC]GATGGGACGCGCAGGCTCAGAGACGCTACTCCTCC	GTAGTGGTCCGCCTCCAC	59.05	GGAGGAGTAGCGTCTCTGAGC	60.685	156	CL5323.Contig2_C1;Unigene63936_T1;Unigene11925_C2;CL5203.Contig1_T2;Unigene10427_C3;CL5323.Contig1_C1;Unigene42076_T3
CL11573.Contig2_All_3780_4	GACGACGACGACGACGAC	GAC(3*6)	677	18	GGTAGTGGTCCGCCTCCACGCCCCCCGCCGCGGACCTCGCCGCCCCGCACCGCACCGACGGCGCGCTTCGTCGCCGCCGCTGCTGCTGCTGCGACGGCGCGGAG[GACGACGACGACGACGAC]GATGGGACGCGCAGGCTCAGAGACGCTACTCCT	GGTAGTGGTCCGCCTCCAC	62.879	AGGAGTAGCGTCTCTGAGCCT	59.799	155	CL5323.Contig2_C1;Unigene63936_T1;Unigene11925_C2;CL5203.Contig1_T2;Unigene10427_C3;CL5323.Contig1_C1;Unigene42076_T3
CL11573.Contig2_All_3780_5	GACGACGACGACGACGAC	GAC(3*6)	677	18	GGTAGTGGTCCGCCTCCACGCCCCCCGCCGCGGACCTCGCCGCCCCGCACCGCACCGACGGCGCGCTTCGTCGCCGCCGCTGCTGCTGCTGCGACGGCGCGGAG[GACGACGACGACGACGAC]GATGGGACGCGCAGGCTCAGAGACGCTACTCCT	GGTAGTGGTCCGCCTCCA	62.092	AGGAGTAGCGTCTCTGAGCCT	59.799	155	CL5323.Contig2_C1;Unigene63936_T1;Unigene11925_C2;CL5203.Contig1_T2;Unigene10427_C3;CL5323.Contig1_C1;Unigene42076_T3
CL11575.Contig1_All_3781_4	CCACCACCACCACCA	CCA(3*5)	1952	15	CTTGAGGATTGGGAGCTTCTTGTGGATGTCGAGCGGCCGGGGCCTGAACGAGAGCCTACTCATTGCCG[CCACCACCACCACCA]CCGCGCGGCCCTATCTCATCTCCACCTCCCAC	CTTGAGGATTGGGAGCTTCTT	59.835	GTGGGAGGTGGAGATGAGATAG	59.957	115	Unigene58161_C2;CL539.Contig3_T2;Unigene51920_T3
CL11587.Contig2_All_3783_1	CTCTCTCTCTCT	CT(2*6)	280	12	TTCAAGAAGTTGAGGAACAGAGCGGCGCCATAACAACTAGCTAG[CTCTCTCTCTCT]ATTAGATCGATTGACCAGGCCTTCTTGTGTTTGCTGCTGCGTTTTTGTTGGTCGTGTTCTGCTAC	TTCAAGAAGTTGAGGAACAGAGC	60.047	GTAGCAGAACACGACCAACAAA	60.211	121	CL5839.Contig1_T2;Unigene16048_C1;Unigene56756_C2;Unigene38316_T1
CL11587.Contig2_All_3783_2	CTCTCTCTCTCT	CT(2*6)	280	12	TTCAAGAAGTTGAGGAACAGAGCGGCGCCATAACAACTAGCTAG[CTCTCTCTCTCT]ATTAGATCGATTGACCAGGCCTTCTTGTGTTTGCTGCTGCGTTTTTGTTGGTCGTGTTCTGCTAC	TTCAAGAAGTTGAGGAACAGAGC	60.047	GTAGCAGAACACGACCAACAAAA	61.443	121	CL5839.Contig1_T2;Unigene16048_C1;Unigene56756_C2;Unigene38316_T1
CL11587.Contig2_All_3783_3	CTCTCTCTCTCT	CT(2*6)	280	12	GCTTTCAAGAAGTTGAGGAACAGAGCGGCGCCATAACAACTAGCTAG[CTCTCTCTCTCT]ATTAGATCGATTGACCAGGCCTTCTTGTGTTTGCTGCTGCGTTTTTGTTGGTCGTGTTCTGCTAC	GCTTTCAAGAAGTTGAGGAACAG	59.573	GTAGCAGAACACGACCAACAAA	60.211	124	CL5839.Contig1_T2;Unigene16048_C1;Unigene56756_C2;Unigene38316_T1
CL11587.Contig2_All_3783_4	CTCTCTCTCTCT	CT(2*6)	280	12	TTCAAGAAGTTGAGGAACAGAGCGGCGCCATAACAACTAGCTAG[CTCTCTCTCTCT]ATTAGATCGATTGACCAGGCCTTCTTGTGTTTGCTGCTGCGTTTTTGTTGGTCGTGTTCTGCTA	TTCAAGAAGTTGAGGAACAGAGC	60.047	TAGCAGAACACGACCAACAAAA	60.699	120	CL5839.Contig1_T2;Unigene16048_C1;Unigene56756_C2;Unigene38316_T1
CL11587.Contig2_All_3783_5	CTCTCTCTCTCT	CT(2*6)	280	12	GCTTTCAAGAAGTTGAGGAACAGAGCGGCGCCATAACAACTAGCTAG[CTCTCTCTCTCT]ATTAGATCGATTGACCAGGCCTTCTTGTGTTTGCTGCTGCGTTTTTGTTGGTCGTGTTCTGCTAC	GCTTTCAAGAAGTTGAGGAACAG	59.573	GTAGCAGAACACGACCAACAAAA	61.443	124	CL5839.Contig1_T2;Unigene16048_C1;Unigene56756_C2;Unigene38316_T1
CL11590.Contig5_All_3790_1	GTGTGTGTGTGTGTGTGTGTGT	GT(2*11)	1460	22	CAACGCTTCAACAAACAATACAGCAAAGCTAGGTTCCTTCTGGCAGAAAACCTCTGA[GTGTGTGTGTGTGTGTGTGTGT]GCGCGCGCGCTCTTGCGCCCGTGGAAACATCTTTAAAAAGATTTCCACACCGGTTA	CAACGCTTCAACAAACAATACAG	59.736	TAACCGGTGTGGAAATCTTTTTA	59.77	135	Unigene41856_T2;Unigene99209_C2;CL5702.Contig1_C2;Unigene73013_C3
CL11590.Contig5_All_3790_2	GTGTGTGTGTGTGTGTGTGTGT	GT(2*11)	1460	22	CAACGCTTCAACAAACAATACAGCAAAGCTAGGTTCCTTCTGGCAGAAAACCTCTGA[GTGTGTGTGTGTGTGTGTGTGT]GCGCGCGCGCTCTTGCGCCCGTGGAAACATCTTTAAAAAGA	CAACGCTTCAACAAACAATACAG	59.736	TCTTTTTAAAGATGTTTCCACGG	59.544	120	Unigene41856_T2;Unigene99209_C2;CL5702.Contig1_C2;Unigene73013_C3
CL11590.Contig5_All_3790_3	GTGTGTGTGTGTGTGTGTGTGT	GT(2*11)	1460	22	CAACGCTTCAACAAACAATACAGCAAAGCTAGGTTCCTTCTGGCAGAAAACCTCTGA[GTGTGTGTGTGTGTGTGTGTGT]GCGCGCGCGCTCTTGCGCCCGTGGAAACATCTTTAAAAAGATTTCCACACCGGTTAAC	CAACGCTTCAACAAACAATACAG	59.736	GTTAACCGGTGTGGAAATCTTTT	60.478	137	Unigene41856_T2;Unigene99209_C2;CL5702.Contig1_C2;Unigene73013_C3
CL11590.Contig5_All_3790_4	GTGTGTGTGTGTGTGTGTGTGT	GT(2*11)	1460	22	AACGCTTCAACAAACAATACAGCAAAGCTAGGTTCCTTCTGGCAGAAAACCTCTGA[GTGTGTGTGTGTGTGTGTGTGT]GCGCGCGCGCTCTTGCGCCCGTGGAAACATCTTTAAAAAGATTTCCACACCGGTTAACTCCTTGTTGCTTGGAGACTGTTAC	AACGCTTCAACAAACAATACAGC	60.57	GTAACAGTCTCCAAGCAACAAGG	60.212	160	Unigene41856_T2;Unigene99209_C2;CL5702.Contig1_C2;Unigene73013_C3
CL11590.Contig5_All_3790_5	GTGTGTGTGTGTGTGTGTGTGT	GT(2*11)	1460	22	AACGCTTCAACAAACAATACAGCAAAGCTAGGTTCCTTCTGGCAGAAAACCTCTGA[GTGTGTGTGTGTGTGTGTGTGT]GCGCGCGCGCTCTTGCGCCCGTGGAAACATCTTTAAAAAGATTTCCACACCGGTTA	AACGCTTCAACAAACAATACAGC	60.57	TAACCGGTGTGGAAATCTTTTTA	59.77	134	Unigene41856_T2;Unigene99209_C2;CL5702.Contig1_C2;Unigene73013_C3
CL11598.Contig2_All_3793_1	CGCCGCCGCCGCCGC	CGC(3*5)	3499	15	GAGAGGTTGAGGTGGGTGAGCGCCGTGAGGCTGGCCACCGATGGCGAGATCGTCCCGCCGAGCCCGCGTCCGGGGAGCGAGACGCGCGTGACCG[CGCCGCCGCCGCCGC]CATCGCAGCCCACGCCCTCCCACGCGCAGCAGTCCGGCAACCCTC	GAGAGGTTGAGGTGGGTGAG	59.682	GAGGGTTGCCGGACTGCT	63.761	154	Unigene46932_T1;Unigene52124_T2;CL3161.Contig2_C3;CL3161.Contig3_C3;Unigene16515_T3;CL3076.Contig2_C2;CL2260.Contig3_C1;CL3076.Contig3_C2;Unigene18256_T2;Unigene20036_T3;Unigene10612_T1
CL11598.Contig2_All_3793_2	CGCCGCCGCCGCCGC	CGC(3*5)	3499	15	GAGAGGTTGAGGTGGGTGAGCGCCGTGAGGCTGGCCACCGATGGCGAGATCGTCCCGCCGAGCCCGCGTCCGGGGAGCGAGACGCGCGTGACCG[CGCCGCCGCCGCCGC]CATCGCAGCCCACGCCCTCCCACGCGCAGCAGTCCGGCAACCCT	GAGAGGTTGAGGTGGGTGAG	59.682	AGGGTTGCCGGACTGCTG	64.779	153	Unigene46932_T1;Unigene52124_T2;CL3161.Contig2_C3;CL3161.Contig3_C3;Unigene16515_T3;CL3076.Contig2_C2;CL2260.Contig3_C1;CL3076.Contig3_C2;Unigene18256_T2;Unigene20036_T3;Unigene10612_T1
CL11598.Contig2_All_3793_3	CGCCGCCGCCGCCGC	CGC(3*5)	3499	15	GGAGAGGTTGAGGTGGGTGAGCGCCGTGAGGCTGGCCACCGATGGCGAGATCGTCCCGCCGAGCCCGCGTCCGGGGAGCGAGACGCGCGTGACCG[CGCCGCCGCCGCCGC]CATCGCAGCCCACGCCCTCCCACGCGCAGCAGTCCGGCAACCCTC	GGAGAGGTTGAGGTGGGTG	60.51	GAGGGTTGCCGGACTGCT	63.761	155	Unigene46932_T1;Unigene52124_T2;CL3161.Contig2_C3;CL3161.Contig3_C3;Unigene16515_T3;CL3076.Contig2_C2;CL2260.Contig3_C1;CL3076.Contig3_C2;Unigene18256_T2;Unigene20036_T3;Unigene10612_T1
CL11598.Contig2_All_3793_4	CGCCGCCGCCGCCGC	CGC(3*5)	3499	15	AGAGGTTGAGGTGGGTGAGCGCCGTGAGGCTGGCCACCGATGGCGAGATCGTCCCGCCGAGCCCGCGTCCGGGGAGCGAGACGCGCGTGACCG[CGCCGCCGCCGCCGC]CATCGCAGCCCACGCCCTCCCACGCGCAGCAGTCCGGCAACCCTC	AGAGGTTGAGGTGGGTGAGC	61.646	GAGGGTTGCCGGACTGCT	63.761	153	Unigene46932_T1;Unigene52124_T2;CL3161.Contig2_C3;CL3161.Contig3_C3;Unigene16515_T3;CL3076.Contig2_C2;CL2260.Contig3_C1;CL3076.Contig3_C2;Unigene18256_T2;Unigene20036_T3;Unigene10612_T1
CL11598.Contig2_All_3793_5	CGCCGCCGCCGCCGC	CGC(3*5)	3499	15	GAGGTTGAGGTGGGTGAGCGCCGTGAGGCTGGCCACCGATGGCGAGATCGTCCCGCCGAGCCCGCGTCCGGGGAGCGAGACGCGCGTGACCG[CGCCGCCGCCGCCGC]CATCGCAGCCCACGCCCTCCCACGCGCAGCAGTCCGGCAACCCTC	GAGGTTGAGGTGGGTGAGC	60.672	GAGGGTTGCCGGACTGCT	63.761	152	Unigene46932_T1;Unigene52124_T2;CL3161.Contig2_C3;CL3161.Contig3_C3;Unigene16515_T3;CL3076.Contig2_C2;CL2260.Contig3_C1;CL3076.Contig3_C2;Unigene18256_T2;Unigene20036_T3;Unigene10612_T1
CL11600.Contig2_All_3794_1	ATAATAATAATAATAATA	ATA(3*6)	1379	18	ATGTCTTGGGAAAAAGAAGAAGCAAAATCTCGACATGTCGATTTTCAATGTGTACGTAGTCGATCAGTTAACAGTCTATTCGATTCAAATGATG[ATAATAATAATAATAATA]ATTCGAATAATGGATTATTATTACCATTTCTTGAAGCTGCTCAAAAT	ATGTCTTGGGAAAAAGAAGAAGC	60.121	ATTTTGAGCAGCTTCAAGAAATG	59.912	159	Unigene30553_C2;Unigene74134_C2;Unigene94519_C3;CL3669.Contig1_C1;Unigene39180_C1
CL11600.Contig2_All_3794_2	ATAATAATAATAATAATA	ATA(3*6)	1379	18	CATGTCGATTTTCAATGTGTACGTAGTCGATCAGTTAACAGTCTATTCGATTCAAATGATG[ATAATAATAATAATAATA]ATTCGAATAATGGATTATTATTACCATTTCTTGAAGCTGCTCAAAAT	CATGTCGATTTTCAATGTGTACG	60.291	ATTTTGAGCAGCTTCAAGAAATG	59.912	126	Unigene30553_C2;Unigene74134_C2;Unigene94519_C3;CL3669.Contig1_C1;Unigene39180_C1
CL11600.Contig2_All_3794_3	ATAATAATAATAATAATA	ATA(3*6)	1379	18	TTGGGAAAAAGAAGAAGCAAAATCTCGACATGTCGATTTTCAATGTGTACGTAGTCGATCAGTTAACAGTCTATTCGATTCAAATGATG[ATAATAATAATAATAATA]ATTCGAATAATGGATTATTATTACCATTTCTTGAAGCTGCTCAAAAT	TTGGGAAAAAGAAGAAGCAAAAT	60.43	ATTTTGAGCAGCTTCAAGAAATG	59.912	154	Unigene30553_C2;Unigene74134_C2;Unigene94519_C3;CL3669.Contig1_C1;Unigene39180_C1
CL11600.Contig2_All_3794_4	ATAATAATAATAATAATA	ATA(3*6)	1379	18	CATGTCGATTTTCAATGTGTACGTAGTCGATCAGTTAACAGTCTATTCGATTCAAATGATG[ATAATAATAATAATAATA]ATTCGAATAATGGATTATTATTACCATTTCTTGAAGCTGCTCAAAATCAAATGATC	CATGTCGATTTTCAATGTGTACG	60.291	GATCATTTGATTTTGAGCAGCTT	59.756	135	Unigene30553_C2;Unigene74134_C2;Unigene94519_C3;CL3669.Contig1_C1;Unigene39180_C1
CL11600.Contig2_All_3794_5	ATAATAATAATAATAATA	ATA(3*6)	1379	18	GGGAAAAAGAAGAAGCAAAATCTCGACATGTCGATTTTCAATGTGTACGTAGTCGATCAGTTAACAGTCTATTCGATTCAAATGATG[ATAATAATAATAATAATA]ATTCGAATAATGGATTATTATTACCATTTCTTGAAGCTGCTCAAAAT	GGGAAAAAGAAGAAGCAAAATCT	59.315	ATTTTGAGCAGCTTCAAGAAATG	59.912	152	Unigene30553_C2;Unigene74134_C2;Unigene94519_C3;CL3669.Contig1_C1;Unigene39180_C1
CL11604.Contig1_All_3795_1	CATCATCATCATCAT	CAT(3*5)	1581	15	ATTTGGAGGTTGTTCCCAAGTATTTGTTATTTCAGATAATGGAACACCTTCGAATGTTC[CATCATCATCATCAT]CAAGATTATCAAAATCTAAACTGTCAGTCAGAGGTTGAGATAGTGGTTCATCTTCATCATATCTTCCTTCATGACTGTCTTCATCA	ATTTGGAGGTTGTTCCCAAGTAT	59.998	TGATGAAGACAGTCATGAAGGAA	59.726	160	Unigene209_C3;Unigene70896_C3;Unigene47014_C2;Unigene9655_C2;Unigene847_C1;Unigene89703_C1;Unigene4010_C2;Unigene89259_C1
CL11604.Contig1_All_3795_2	CATCATCATCATCAT	CAT(3*5)	1581	15	TTTCAGATAATGGAACACCTTCGAATGTTC[CATCATCATCATCAT]CAAGATTATCAAAATCTAAACTGTCAGTCAGAGGTTGAGATAGTGGTTCATCTTCATCATATCTTCCTTCATGACTGTCTTCATCATAATTGTCGTCTTTTGGAGAAACATCT	TTTCAGATAATGGAACACCTTCG	60.35	AGATGTTTCTCCAAAAGACGACA	60.158	158	Unigene209_C3;Unigene70896_C3;Unigene47014_C2;Unigene9655_C2;Unigene847_C1;Unigene89703_C1;Unigene4010_C2;Unigene89259_C1
CL11604.Contig1_All_3795_3	CATCATCATCATCAT	CAT(3*5)	1581	15	TTTCAGATAATGGAACACCTTCGAATGTTC[CATCATCATCATCAT]CAAGATTATCAAAATCTAAACTGTCAGTCAGAGGTTGAGATAGTGGTTCATCTTCATCATATCTTCCTTCATGACTGTCTTCATCATAATTGTCGTCTTTTGGAGAAACATCTTC	TTTCAGATAATGGAACACCTTCG	60.35	GAAGATGTTTCTCCAAAAGACGA	59.755	160	Unigene209_C3;Unigene70896_C3;Unigene47014_C2;Unigene9655_C2;Unigene847_C1;Unigene89703_C1;Unigene4010_C2;Unigene89259_C1
CL11604.Contig1_All_3795_4	CATCATCATCATCAT	CAT(3*5)	1581	15	TTTCAGATAATGGAACACCTTCGAATGTTC[CATCATCATCATCAT]CAAGATTATCAAAATCTAAACTGTCAGTCAGAGGTTGAGATAGTGGTTCATCTTCATCATATCTTCCTTCATGACTGTCTTCATCA	TTTCAGATAATGGAACACCTTCG	60.35	TGATGAAGACAGTCATGAAGGAA	59.726	131	Unigene209_C3;Unigene70896_C3;Unigene47014_C2;Unigene9655_C2;Unigene847_C1;Unigene89703_C1;Unigene4010_C2;Unigene89259_C1
CL11604.Contig1_All_3795_5	CATCATCATCATCAT	CAT(3*5)	1581	15	TTTCAGATAATGGAACACCTTCGAATGTTC[CATCATCATCATCAT]CAAGATTATCAAAATCTAAACTGTCAGTCAGAGGTTGAGATAGTGGTTCATCTTCATCATATCTTCCTTCATGACTGTCTTCATCATAATTGTCGTCTTTTGGAGAAACATC	TTTCAGATAATGGAACACCTTCG	60.35	GATGTTTCTCCAAAAGACGACAA	60.508	157	Unigene209_C3;Unigene70896_C3;Unigene47014_C2;Unigene9655_C2;Unigene847_C1;Unigene89703_C1;Unigene4010_C2;Unigene89259_C1
CL1163.Contig2_All_519_1	ATATATATATATATATAT	AT(2*9)	170	18	TGCTACCTGTTCATACGAAAACAAACAAATTTTCAACACATCAATTTAGCAAACATTTTGGTTACA[ATATATATATATATATAT]TGCAAAAAAAAATCACCAAGGGCGTGGCGTGACGCCACGCCAAAATTCAACTAGTCCTT	TGCTACCTGTTCATACGAAAACA	59.698	AAGGACTAGTTGAATTTTGGCGT	60.395	143	Unigene3375_C1;CL2592.Contig1_T2;Unigene1314_C2;Unigene9341_T1;Unigene10726_C3;CL2592.Contig2_T2;CL7252.Contig1_T3
CL1163.Contig2_All_519_2	ATATATATATATATATAT	AT(2*9)	170	18	TGCTACCTGTTCATACGAAAACAAACAAATTTTCAACACATCAATTTAGCAAACATTTTGGTTACA[ATATATATATATATATAT]TGCAAAAAAAAATCACCAAGGGCGTGGCGTGACGCCACGCCAAAATTCAACTAGTCCTTT	TGCTACCTGTTCATACGAAAACA	59.698	AAAGGACTAGTTGAATTTTGGCG	60.824	144	Unigene3375_C1;CL2592.Contig1_T2;Unigene1314_C2;Unigene9341_T1;Unigene10726_C3;CL2592.Contig2_T2;CL7252.Contig1_T3
CL1163.Contig2_All_519_3	ATATATATATATATATAT	AT(2*9)	170	18	ATGCTACCTGTTCATACGAAAACAAACAAATTTTCAACACATCAATTTAGCAAACATTTTGGTTACA[ATATATATATATATATAT]TGCAAAAAAAAATCACCAAGGGCGTGGCGTGACGCCACGCCAAAATTCAACTAGTCCTT	ATGCTACCTGTTCATACGAAAACA	59.958	AAGGACTAGTTGAATTTTGGCGT	60.395	144	Unigene3375_C1;CL2592.Contig1_T2;Unigene1314_C2;Unigene9341_T1;Unigene10726_C3;CL2592.Contig2_T2;CL7252.Contig1_T3
CL1163.Contig2_All_519_4	ATATATATATATATATAT	AT(2*9)	170	18	CGAAAACAAACAAATTTTCAACACATCAATTTAGCAAACATTTTGGTTACA[ATATATATATATATATAT]TGCAAAAAAAAATCACCAAGGGCGTGGCGTGACGCCACGCCAAAATTCAACTAGTCCTT	CGAAAACAAACAAATTTTCAACAC	59.836	AAGGACTAGTTGAATTTTGGCGT	60.395	128	Unigene3375_C1;CL2592.Contig1_T2;Unigene1314_C2;Unigene9341_T1;Unigene10726_C3;CL2592.Contig2_T2;CL7252.Contig1_T3
CL1163.Contig2_All_519_5	ATATATATATATATATAT	AT(2*9)	170	18	TGCTACCTGTTCATACGAAAACAAACAAATTTTCAACACATCAATTTAGCAAACATTTTGGTTACA[ATATATATATATATATAT]TGCAAAAAAAAATCACCAAGGGCGTGGCGTGACGCCACGCCAAAATTCAACTAGTCCTT	TGCTACCTGTTCATACGAAAACA	59.698	AAGGACTAGTTGAATTTTGGCG	59.667	143	Unigene3375_C1;CL2592.Contig1_T2;Unigene1314_C2;Unigene9341_T1;Unigene10726_C3;CL2592.Contig2_T2;CL7252.Contig1_T3
CL1163.Contig5_All_521_1	ATATATATATATATATAT	AT(2*9)	709	18	ATCTTGAATGGCGACTAGTTGAATTTGGCGTGGCGTCACGCCACGCCCTTGGTGATTTTTTTTTGCA[ATATATATATATATATAT]TGTAACCAAAATGTTTGCTAAATTGATGTGTTGAAAATTTGTTTGTTTTCGTATGAACAGGTAGCA	ATCTTGAATGGCGACTAGTTGAA	60.143	TGCTACCTGTTCATACGAAAACA	59.698	151	Unigene1550_C1;CL60.Contig1_T3
CL1163.Contig5_All_521_2	ATATATATATATATATAT	AT(2*9)	709	18	ATCTTGAATGGCGACTAGTTGAATTTGGCGTGGCGTCACGCCACGCCCTTGGTGATTTTTTTTTGCA[ATATATATATATATATAT]TGTAACCAAAATGTTTGCTAAATTGATGTGTTGAAAATTTGTTTGTTTTCGTATGAACAGG	ATCTTGAATGGCGACTAGTTGAA	60.143	CCTGTTCATACGAAAACAAACAA	59.085	146	Unigene1550_C1;CL60.Contig1_T3
CL1163.Contig5_All_521_3	ATATATATATATATATAT	AT(2*9)	709	18	ATCTTGAATGGCGACTAGTTGAATTTGGCGTGGCGTCACGCCACGCCCTTGGTGATTTTTTTTTGCA[ATATATATATATATATAT]TGTAACCAAAATGTTTGCTAAATTGATGTGTTGAAAATTTGTTTGTTTTCGTATGAACAGGTAGCAT	ATCTTGAATGGCGACTAGTTGAA	60.143	ATGCTACCTGTTCATACGAAAACA	59.958	152	Unigene1550_C1;CL60.Contig1_T3
CL1163.Contig5_All_521_4	ATATATATATATATATAT	AT(2*9)	709	18	ATCTTGAATGGCGACTAGTTGAATTTGGCGTGGCGTCACGCCACGCCCTTGGTGATTTTTTTTTGCA[ATATATATATATATATAT]TGTAACCAAAATGTTTGCTAAATTGATGTGTTGAAAATTTGTTTGTTTTCGTATGAACAGGT	ATCTTGAATGGCGACTAGTTGAA	60.143	ACCTGTTCATACGAAAACAAACAA	59.848	147	Unigene1550_C1;CL60.Contig1_T3
CL1163.Contig5_All_521_5	ATATATATATATATATAT	AT(2*9)	709	18	TCTTGAATGGCGACTAGTTGAATTTGGCGTGGCGTCACGCCACGCCCTTGGTGATTTTTTTTTGCA[ATATATATATATATATAT]TGTAACCAAAATGTTTGCTAAATTGATGTGTTGAAAATTTGTTTGTTTTCGTATGAACAGGTAGCA	TCTTGAATGGCGACTAGTTGAA	59.883	TGCTACCTGTTCATACGAAAACA	59.698	150	Unigene1550_C1;CL60.Contig1_T3
CL1163.Contig7_All_526_1	TATATATATATATA	TA(2*7)	763	14	TTGTTCACTAAAATGTGGGAGAAATTGGAATGCTCAAACCACGTTTCTAT[TATATATATATATA]TTTTTTTTGTTCACTAAAATGTGGAGAAATTGGAATGCTCAAACATGTT	TTGTTCACTAAAATGTGGGAGAAA	59.913	AACATGTTTGAGCATTCCAATTT	59.771	113	CL60.Contig2_T3
CL1163.Contig7_All_526_2	TATATATATATATA	TA(2*7)	763	14	TTTTGTTCACTAAAATGTGGGAGAAATTGGAATGCTCAAACCACGTTTCTAT[TATATATATATATA]TTTTTTTTGTTCACTAAAATGTGGAGAAATTGGAATGCTCAAACATGTT	TTTTGTTCACTAAAATGTGGGAGA	59.913	AACATGTTTGAGCATTCCAATTT	59.771	115	CL60.Contig2_T3
CL1163.Contig7_All_526_3	TATATATATATATA	TA(2*7)	763	14	TTTTGTTCACTAAAATGTGGGAGAAATTGGAATGCTCAAACCACGTTTCTAT[TATATATATATATA]TTTTTTTTGTTCACTAAAATGTGGAGAAATTGGAATGCTCAAACATGT	TTTTGTTCACTAAAATGTGGGAGA	59.913	ACATGTTTGAGCATTCCAATTTC	60.238	114	CL60.Contig2_T3
CL1163.Contig7_All_526_5	TATATATATATATA	TA(2*7)	763	14	TTTTGTTCACTAAAATGTGGGAGAAATTGGAATGCTCAAACCACGTTTCTAT[TATATATATATATA]TTTTTTTTGTTCACTAAAATGTGGAGAAATTGGAATGCTCAAACATG	TTTTGTTCACTAAAATGTGGGAGA	59.913	CATGTTTGAGCATTCCAATTTCT	60.358	113	CL60.Contig2_T3
CL1163.Contig8_All_530_1	ATATATATATATAT	AT(2*7)	4518	14	CATTCCAATTTATCCCACATTTTAGTGAACAAA[ATATATATATATAT]TGTACAAAAAAAAACCACCAAGGGCGTGGCGTGACGCCACGCCAAATTCAACTAGTAAACAATCCATGATGAGAACAAAACGATGCTGCTGAATAT	CATTCCAATTTATCCCACATTTT	59.018	ATATTCAGCAGCATCGTTTTGTT	60.043	143	Unigene55280_C2;CL8905.Contig2_C2;Unigene3683_C3;CL6247.Contig1_C1;Unigene89662_C2;CL6247.Contig2_C1;CL7925.Contig1_T3;Unigene55423_C1;CL6800.Contig1_T1;Unigene61200_C1;Unigene5360_T2;Unigene65596_C3
CL1163.Contig8_All_530_2	ATATATATATATAT	AT(2*7)	4518	14	ACATTCCAATTTATCCCACATTTTAGTGAACAAA[ATATATATATATAT]TGTACAAAAAAAAACCACCAAGGGCGTGGCGTGACGCCACGCCAAATTCAACTAGTAAACAATCCATGATGAGAACAAAACGATGCTGCTGAATAT	ACATTCCAATTTATCCCACATTTT	59.748	ATATTCAGCAGCATCGTTTTGTT	60.043	144	Unigene55280_C2;CL8905.Contig2_C2;Unigene3683_C3;CL6247.Contig1_C1;Unigene89662_C2;CL6247.Contig2_C1;CL7925.Contig1_T3;Unigene55423_C1;CL6800.Contig1_T1;Unigene61200_C1;Unigene5360_T2;Unigene65596_C3
CL1163.Contig8_All_530_3	ATATATATATATAT	AT(2*7)	4518	14	AACATTCCAATTTATCCCACATTTTAGTGAACAAA[ATATATATATATAT]TGTACAAAAAAAAACCACCAAGGGCGTGGCGTGACGCCACGCCAAATTCAACTAGTAAACAATCCATGATGAGAACAAAACGATGCTGCTGAATAT	AACATTCCAATTTATCCCACATTT	59.748	ATATTCAGCAGCATCGTTTTGTT	60.043	145	Unigene55280_C2;CL8905.Contig2_C2;Unigene3683_C3;CL6247.Contig1_C1;Unigene89662_C2;CL6247.Contig2_C1;CL7925.Contig1_T3;Unigene55423_C1;CL6800.Contig1_T1;Unigene61200_C1;Unigene5360_T2;Unigene65596_C3
CL1163.Contig8_All_530_4	ATATATATATATAT	AT(2*7)	4518	14	AAACATTCCAATTTATCCCACATTTTAGTGAACAAA[ATATATATATATAT]TGTACAAAAAAAAACCACCAAGGGCGTGGCGTGACGCCACGCCAAATTCAACTAGTAAACAATCCATGATGAGAACAAAACGATGCTGCTGAATAT	AAACATTCCAATTTATCCCACATT	59.748	ATATTCAGCAGCATCGTTTTGTT	60.043	146	Unigene55280_C2;CL8905.Contig2_C2;Unigene3683_C3;CL6247.Contig1_C1;Unigene89662_C2;CL6247.Contig2_C1;CL7925.Contig1_T3;Unigene55423_C1;CL6800.Contig1_T1;Unigene61200_C1;Unigene5360_T2;Unigene65596_C3
CL11650.Contig2_All_3808_1	GGAGGAGGAGGAGGAGGAGGAGGA	GGA(3*8)	1481	24	CTTCTCCACCTTCTCGTACTGGTCCATTGGCGTCCAATGGGACGGCGGCGGCCGGCGCTGGTGAGGTG[GGAGGAGGAGGAGGAGGAGGAGGA]AGCGGGAGAGGGGGGAGGGGATCAAGAGGAGAGGT	CTTCTCCACCTTCTCGTACTGGT	61.051	ACCTCTCCTCTTGATCCCCTC	60.962	127	CL2194.Contig2_C3;CL3490.Contig2_T2;CL2846.Contig1_C1;CL1975.Contig3_C2;Unigene41401_T1;Unigene44448_T3;CL3490.Contig1_T2;Unigene32300_T1
CL11650.Contig2_All_3808_2	GGAGGAGGAGGAGGAGGAGGAGGA	GGA(3*8)	1481	24	ATCTTCTCCACCTTCTCGTACTGGTCCATTGGCGTCCAATGGGACGGCGGCGGCCGGCGCTGGTGAGGTG[GGAGGAGGAGGAGGAGGAGGAGGA]AGCGGGAGAGGGGGGAGGGGATCAAGAGGAGAGGT	ATCTTCTCCACCTTCTCGTACTG	58.932	ACCTCTCCTCTTGATCCCCTC	60.962	129	CL2194.Contig2_C3;CL3490.Contig2_T2;CL2846.Contig1_C1;CL1975.Contig3_C2;Unigene41401_T1;Unigene44448_T3;CL3490.Contig1_T2;Unigene32300_T1
CL11650.Contig2_All_3808_3	GGAGGAGGAGGAGGAGGAGGAGGA	GGA(3*8)	1481	24	TTCTCCACCTTCTCGTACTGGTCCATTGGCGTCCAATGGGACGGCGGCGGCCGGCGCTGGTGAGGTG[GGAGGAGGAGGAGGAGGAGGAGGA]AGCGGGAGAGGGGGGAGGGGATCAAGAGGAGAGGT	TTCTCCACCTTCTCGTACTGGT	60.167	ACCTCTCCTCTTGATCCCCTC	60.962	126	CL2194.Contig2_C3;CL3490.Contig2_T2;CL2846.Contig1_C1;CL1975.Contig3_C2;Unigene41401_T1;Unigene44448_T3;CL3490.Contig1_T2;Unigene32300_T1
CL11650.Contig2_All_3808_4	GGAGGAGGAGGAGGAGGAGGAGGA	GGA(3*8)	1481	24	CTTCTCCACCTTCTCGTACTGGTCCATTGGCGTCCAATGGGACGGCGGCGGCCGGCGCTGGTGAGGTG[GGAGGAGGAGGAGGAGGAGGAGGA]AGCGGGAGAGGGGGGAGGGGATCAAGAGGAGAG	CTTCTCCACCTTCTCGTACTGGT	61.051	CTCTCCTCTTGATCCCCTCC	60.149	125	CL2194.Contig2_C3;CL3490.Contig2_T2;CL2846.Contig1_C1;CL1975.Contig3_C2;Unigene41401_T1;Unigene44448_T3;CL3490.Contig1_T2;Unigene32300_T1
CL11650.Contig2_All_3808_5	GGAGGAGGAGGAGGAGGAGGAGGA	GGA(3*8)	1481	24	CTTCTCCACCTTCTCGTACTGGTCCATTGGCGTCCAATGGGACGGCGGCGGCCGGCGCTGGTGAGGTG[GGAGGAGGAGGAGGAGGAGGAGGA]AGCGGGAGAGGGGGGAGGGGATCAAGAGGAGAGG	CTTCTCCACCTTCTCGTACTGGT	61.051	CCTCTCCTCTTGATCCCCTC	60.149	126	CL2194.Contig2_C3;CL3490.Contig2_T2;CL2846.Contig1_C1;CL1975.Contig3_C2;Unigene41401_T1;Unigene44448_T3;CL3490.Contig1_T2;Unigene32300_T1
CL11650.Contig3_All_3809_1	TCCTCCTCCTCCTCCTCCTCCTCCTCCTCCTCC	TCC(3*11)	169	33	ACCTCTCCTCTTGATCCCCTCCCCCCTCTCCCGCT[TCCTCCTCCTCCTCCTCCTCCTCCTCCTCCTCC]CACCTCACCCGCTCAACCATTCCGCCGCCACCAGCGCCGGCCGCCGCCGTCCCATTGGACGCCAATGGATCAGTACGAGAAGGTG	ACCTCTCCTCTTGATCCCCTC	60.962	CACCTTCTCGTACTGATCCATTG	60.908	153	CL6392.Contig2_T2;CL1975.Contig1_C2;Unigene1042_T2;CL2194.Contig1_C3;Unigene32299_T1;CL6392.Contig1_T2;CL2846.Contig2_C1;Unigene6435_T3;CL2846.Contig3_C1
CL11650.Contig3_All_3809_2	TCCTCCTCCTCCTCCTCCTCCTCCTCCTCCTCC	TCC(3*11)	169	33	ACCTCTCCTCTTGATCCCCTCCCCCCTCTCCCGCT[TCCTCCTCCTCCTCCTCCTCCTCCTCCTCCTCC]CACCTCACCCGCTCAACCATTCCGCCGCCACCAGCGCCGGCCGCCGCCGTCCCATTGGACGCCAATGGATCAGTACGAGAAGGTGGAGAAG	ACCTCTCCTCTTGATCCCCTC	60.962	CTTCTCCACCTTCTCGTACTGAT	58.932	159	CL6392.Contig2_T2;CL1975.Contig1_C2;Unigene1042_T2;CL2194.Contig1_C3;Unigene32299_T1;CL6392.Contig1_T2;CL2846.Contig2_C1;Unigene6435_T3;CL2846.Contig3_C1
CL11650.Contig3_All_3809_3	TCCTCCTCCTCCTCCTCCTCCTCCTCCTCCTCC	TCC(3*11)	169	33	CTCTCCTCTTGATCCCCTCCCCCCTCTCCCGCT[TCCTCCTCCTCCTCCTCCTCCTCCTCCTCCTCC]CACCTCACCCGCTCAACCATTCCGCCGCCACCAGCGCCGGCCGCCGCCGTCCCATTGGACGCCAATGGATCAGTACGAGAAGGTG	CTCTCCTCTTGATCCCCTCC	60.149	CACCTTCTCGTACTGATCCATTG	60.908	151	CL6392.Contig2_T2;CL1975.Contig1_C2;Unigene1042_T2;CL2194.Contig1_C3;Unigene32299_T1;CL6392.Contig1_T2;CL2846.Contig2_C1;Unigene6435_T3;CL2846.Contig3_C1
CL11650.Contig3_All_3809_4	TCCTCCTCCTCCTCCTCCTCCTCCTCCTCCTCC	TCC(3*11)	169	33	CCTCTCCTCTTGATCCCCTCCCCCCTCTCCCGCT[TCCTCCTCCTCCTCCTCCTCCTCCTCCTCCTCC]CACCTCACCCGCTCAACCATTCCGCCGCCACCAGCGCCGGCCGCCGCCGTCCCATTGGACGCCAATGGATCAGTACGAGAAGGTG	CCTCTCCTCTTGATCCCCTC	60.149	CACCTTCTCGTACTGATCCATTG	60.908	152	CL6392.Contig2_T2;CL1975.Contig1_C2;Unigene1042_T2;CL2194.Contig1_C3;Unigene32299_T1;CL6392.Contig1_T2;CL2846.Contig2_C1;Unigene6435_T3;CL2846.Contig3_C1
CL11650.Contig3_All_3809_5	TCCTCCTCCTCCTCCTCCTCCTCCTCCTCCTCC	TCC(3*11)	169	33	ACCTCTCCTCTTGATCCCCTCCCCCCTCTCCCGCT[TCCTCCTCCTCCTCCTCCTCCTCCTCCTCCTCC]CACCTCACCCGCTCAACCATTCCGCCGCCACCAGCGCCGGCCGCCGCCGTCCCATTGGACGCCAATGGATCAGTACGAGAAGGTGGAG	ACCTCTCCTCTTGATCCCCTC	60.962	CTCCACCTTCTCGTACTGATCC	60.132	156	CL6392.Contig2_T2;CL1975.Contig1_C2;Unigene1042_T2;CL2194.Contig1_C3;Unigene32299_T1;CL6392.Contig1_T2;CL2846.Contig2_C1;Unigene6435_T3;CL2846.Contig3_C1
CL1166.Contig1_All_531_1	ACACACACACACACACACAC	AC(2*10)	1157	20	TTATGCTTATATGTGTGCTCGGATGAGAATCTCGTTTGTCTTTAGAGAATCATTTTTCGATTTGTATTCTTCGTAAACATTTTATTTCAAATG[ACACACACACACACACACAC]TCACTCACTCACTCACACACGCACATTC	TTATGCTTATATGTGTGCTCGGA	59.659	GAATGTGCGTGTGTGAGTGAGT	61.237	141	Unigene67073_C3;CL6446.Contig3_C3;CL6446.Contig4_C3;CL2823.Contig1_C1;CL6446.Contig1_C3;Unigene8913_T1;CL9015.Contig1_C2;Unigene32395_C1
CL1166.Contig1_All_531_2	ACACACACACACACACACAC	AC(2*10)	1157	20	ATATGTGTGCTCGGATGAGAATCTCGTTTGTCTTTAGAGAATCATTTTTCGATTTGTATTCTTCGTAAACATTTTATTTCAAATG[ACACACACACACACACACAC]TCACTCACTCACTCACACACGCACATTC	ATATGTGTGCTCGGATGAGAATC	60.362	GAATGTGCGTGTGTGAGTGAGT	61.237	133	Unigene67073_C3;CL6446.Contig3_C3;CL6446.Contig4_C3;CL2823.Contig1_C1;CL6446.Contig1_C3;Unigene8913_T1;CL9015.Contig1_C2;Unigene32395_C1
CL1166.Contig1_All_531_3	ACACACACACACACACACAC	AC(2*10)	1157	20	TTATATGTGTGCTCGGATGAGAATCTCGTTTGTCTTTAGAGAATCATTTTTCGATTTGTATTCTTCGTAAACATTTTATTTCAAATG[ACACACACACACACACACAC]TCACTCACTCACTCACACACGCACATTC	TTATATGTGTGCTCGGATGAGAA	59.622	GAATGTGCGTGTGTGAGTGAGT	61.237	135	Unigene67073_C3;CL6446.Contig3_C3;CL6446.Contig4_C3;CL2823.Contig1_C1;CL6446.Contig1_C3;Unigene8913_T1;CL9015.Contig1_C2;Unigene32395_C1
CL1166.Contig1_All_531_4	ACACACACACACACACACAC	AC(2*10)	1157	20	TTATGCTTATATGTGTGCTCGGATGAGAATCTCGTTTGTCTTTAGAGAATCATTTTTCGATTTGTATTCTTCGTAAACATTTTATTTCAAATG[ACACACACACACACACACAC]TCACTCACTCACTCACACACGCACATTC	TTATGCTTATATGTGTGCTCGGA	59.659	GAATGTGCGTGTGTGAGTGAG	60.374	141	Unigene67073_C3;CL6446.Contig3_C3;CL6446.Contig4_C3;CL2823.Contig1_C1;CL6446.Contig1_C3;Unigene8913_T1;CL9015.Contig1_C2;Unigene32395_C1
CL1166.Contig1_All_531_5	ACACACACACACACACACAC	AC(2*10)	1157	20	ATATGTGTGCTCGGATGAGAATCTCGTTTGTCTTTAGAGAATCATTTTTCGATTTGTATTCTTCGTAAACATTTTATTTCAAATG[ACACACACACACACACACAC]TCACTCACTCACTCACACACGCACATTC	ATATGTGTGCTCGGATGAGAATC	60.362	GAATGTGCGTGTGTGAGTGAG	60.374	133	Unigene67073_C3;CL6446.Contig3_C3;CL6446.Contig4_C3;CL2823.Contig1_C1;CL6446.Contig1_C3;Unigene8913_T1;CL9015.Contig1_C2;Unigene32395_C1
CL11672.Contig1_All_3811_1	CAACAACAACAACAA	CAA(3*5)	239	15	ACCTCAACACCAATATCAAATGGAACATTATCCGCCAATATTATGAATATTGCTCGAATGATGGAACAAAAG[CAACAACAACAACAA]TTTCTTCCAAATATTCCATTACAACCACCATCACCTCAAGTTGTACCACAA	ACCTCAACACCAATATCAAATGG	59.994	TTGTGGTACAACTTGAGGTGATG	59.944	138	CL2390.Contig2_C3
CL11672.Contig1_All_3811_2	CAACAACAACAACAA	CAA(3*5)	239	15	ACCTCAACACCAATATCAAATGGAACATTATCCGCCAATATTATGAATATTGCTCGAATGATGGAACAAAAG[CAACAACAACAACAA]TTTCTTCCAAATATTCCATTACAACCACCATCACCTCAAG	ACCTCAACACCAATATCAAATGG	59.994	CTTGAGGTGATGGTGGTTGTAAT	60.158	127	CL2390.Contig2_C3
CL11672.Contig1_All_3811_3	CAACAACAACAACAA	CAA(3*5)	239	15	ACCTCAACACCAATATCAAATGGAACATTATCCGCCAATATTATGAATATTGCTCGAATGATGGAACAAAAG[CAACAACAACAACAA]TTTCTTCCAAATATTCCATTACAACCACCATCACCTCAAGTTGTAC	ACCTCAACACCAATATCAAATGG	59.994	GTACAACTTGAGGTGATGGTGGT	60.203	133	CL2390.Contig2_C3
CL11672.Contig1_All_3811_4	CAACAACAACAACAA	CAA(3*5)	239	15	ACCTCAACACCAATATCAAATGGAACATTATCCGCCAATATTATGAATATTGCTCGAATGATGGAACAAAAG[CAACAACAACAACAA]TTTCTTCCAAATATTCCATTACAACCACCATCACCTCAAGTTGTACCAC	ACCTCAACACCAATATCAAATGG	59.994	GTGGTACAACTTGAGGTGATGGT	60.203	136	CL2390.Contig2_C3
CL11672.Contig1_All_3811_5	CAACAACAACAACAA	CAA(3*5)	239	15	ACCTCAACACCAATATCAAATGGAACATTATCCGCCAATATTATGAATATTGCTCGAATGATGGAACAAAAG[CAACAACAACAACAA]TTTCTTCCAAATATTCCATTACAACCACCATCACCTCAAGTTGTACCACAAATTCGACCTGTTCAACAAT	ACCTCAACACCAATATCAAATGG	59.994	ATTGTTGAACAGGTCGAATTTGT	59.797	157	CL2390.Contig2_C3
CL11672.Contig2_All_3812_1	TTGTTGTTGTTGTTG	TTG(3*5)	748	15	TTGTGGTACAACTTGAGGTGATGGTGGTTGTAATGGAATATTTGGAAGAAA[TTGTTGTTGTTGTTG]CTTTTGTTCCATCATTCGAGCAATATTCATAATATTGGCGGATAATGTTCCATTTGATATTGGTGTTGAGGT	TTGTGGTACAACTTGAGGTGATG	59.944	ACCTCAACACCAATATCAAATGG	59.994	138	CL2390.Contig1_C3;Unigene55401_C2;Unigene49149_C1
CL11672.Contig2_All_3812_2	TTGTTGTTGTTGTTG	TTG(3*5)	748	15	CTTGAGGTGATGGTGGTTGTAATGGAATATTTGGAAGAAA[TTGTTGTTGTTGTTG]CTTTTGTTCCATCATTCGAGCAATATTCATAATATTGGCGGATAATGTTCCATTTGATATTGGTGTTGAGGT	CTTGAGGTGATGGTGGTTGTAAT	60.158	ACCTCAACACCAATATCAAATGG	59.994	127	CL2390.Contig1_C3;Unigene55401_C2;Unigene49149_C1
CL11672.Contig2_All_3812_3	TTGTTGTTGTTGTTG	TTG(3*5)	748	15	GTACAACTTGAGGTGATGGTGGTTGTAATGGAATATTTGGAAGAAA[TTGTTGTTGTTGTTG]CTTTTGTTCCATCATTCGAGCAATATTCATAATATTGGCGGATAATGTTCCATTTGATATTGGTGTTGAGGT	GTACAACTTGAGGTGATGGTGGT	60.203	ACCTCAACACCAATATCAAATGG	59.994	133	CL2390.Contig1_C3;Unigene55401_C2;Unigene49149_C1
CL11672.Contig2_All_3812_4	TTGTTGTTGTTGTTG	TTG(3*5)	748	15	GTGGTACAACTTGAGGTGATGGTGGTTGTAATGGAATATTTGGAAGAAA[TTGTTGTTGTTGTTG]CTTTTGTTCCATCATTCGAGCAATATTCATAATATTGGCGGATAATGTTCCATTTGATATTGGTGTTGAGGT	GTGGTACAACTTGAGGTGATGGT	60.203	ACCTCAACACCAATATCAAATGG	59.994	136	CL2390.Contig1_C3;Unigene55401_C2;Unigene49149_C1
CL11672.Contig2_All_3812_5	TTGTTGTTGTTGTTG	TTG(3*5)	748	15	ATTGTTGAACAGGTCGAATTTGTGGTACAACTTGAGGTGATGGTGGTTGTAATGGAATATTTGGAAGAAA[TTGTTGTTGTTGTTG]CTTTTGTTCCATCATTCGAGCAATATTCATAATATTGGCGGATAATGTTCCATTTGATATTGGTGTTGAGGT	ATTGTTGAACAGGTCGAATTTGT	59.797	ACCTCAACACCAATATCAAATGG	59.994	157	CL2390.Contig1_C3;Unigene55401_C2;Unigene49149_C1
CL11693.Contig1_All_3819_1	CAACAACAACAACAA	CAA(3*5)	437	15	ATTCGAACATCTATCAACCATCGGATATTATCACTCTTCTCGAAC[CAACAACAACAACAA]ACAATGGCAAAATACAAGACAATTCACTTATCAATGAACTCACCAATACTCTATCGACAATGCCTAATTTTCAATCGACATGTTCATCAG	ATTCGAACATCTATCAACCATCG	60.218	CTGATGAACATGTCGATTGAAAA	59.989	150	Unigene67352_C1;Unigene36757_C2;Unigene1322_C1;Unigene32926_C3;Unigene32927_C3
CL11693.Contig1_All_3819_2	CAACAACAACAACAA	CAA(3*5)	437	15	ATTCGAACATCTATCAACCATCGGATATTATCACTCTTCTCGAAC[CAACAACAACAACAA]ACAATGGCAAAATACAAGACAATTCACTTATCAATGAACTCACCAATACTCTATCGACAATGCCTAATTTTCAATCGACATG	ATTCGAACATCTATCAACCATCG	60.218	CATGTCGATTGAAAATTAGGCAT	60.214	142	Unigene67352_C1;Unigene36757_C2;Unigene1322_C1;Unigene32926_C3;Unigene32927_C3
CL11693.Contig1_All_3819_3	CAACAACAACAACAA	CAA(3*5)	437	15	ATTCGAACATCTATCAACCATCGGATATTATCACTCTTCTCGAAC[CAACAACAACAACAA]ACAATGGCAAAATACAAGACAATTCACTTATCAATGAACTCACCAATACTCTATCGACAATGCCTAATTTTCAATCGA	ATTCGAACATCTATCAACCATCG	60.218	TCGATTGAAAATTAGGCATTGTC	60.318	138	Unigene67352_C1;Unigene36757_C2;Unigene1322_C1;Unigene32926_C3;Unigene32927_C3
CL11693.Contig1_All_3819_4	CAACAACAACAACAA	CAA(3*5)	437	15	ATTCGAACATCTATCAACCATCGGATATTATCACTCTTCTCGAAC[CAACAACAACAACAA]ACAATGGCAAAATACAAGACAATTCACTTATCAATGAACTCACCAATACTCTATCGACAATGCCTAATTTTCAATCGAC	ATTCGAACATCTATCAACCATCG	60.218	GTCGATTGAAAATTAGGCATTGT	59.411	139	Unigene67352_C1;Unigene36757_C2;Unigene1322_C1;Unigene32926_C3;Unigene32927_C3
CL11693.Contig1_All_3819_5	CAACAACAACAACAA	CAA(3*5)	437	15	ATTCGAACATCTATCAACCATCGGATATTATCACTCTTCTCGAAC[CAACAACAACAACAA]ACAATGGCAAAATACAAGACAATTCACTTATCAATGAACTCACCAATACTCTATCGACAATGCCTAATTTTCAATCGACATGTT	ATTCGAACATCTATCAACCATCG	60.218	AACATGTCGATTGAAAATTAGGC	59.411	144	Unigene67352_C1;Unigene36757_C2;Unigene1322_C1;Unigene32926_C3;Unigene32927_C3
CL11704.Contig1_All_3820_1	TTGTTGTTGTTGTTGTTGTTG	TTG(3*7)	1015	21	GTTGAGGTAGTGGTGGTACGCGGGCTGGAAGGCCGACTCGACGACGAACGCGCCGCCGTGGAAGTAGAGGAGCACCGGGAGC[TTGTTGTTGTTGTTGTTGTTG]CCGCCGCCGGGGTGGTAGAGCCTGACGGCGAG	GTTGAGGTAGTGGTGGTACGC	59.534	CTCGCCGTCAGGCTCTAC	59.682	135	Unigene89972_C1;Unigene44186_T3;Unigene8166_C3;Unigene3095_C3;Unigene15091_C2;Unigene9628_T1;Unigene11154_C1;Unigene6735_T3;Unigene2701_T2;Unigene5126_C2
CL11704.Contig1_All_3820_2	TTGTTGTTGTTGTTGTTGTTG	TTG(3*7)	1015	21	CGTTGAGGTAGTGGTGGTACGCGGGCTGGAAGGCCGACTCGACGACGAACGCGCCGCCGTGGAAGTAGAGGAGCACCGGGAGC[TTGTTGTTGTTGTTGTTGTTG]CCGCCGCCGGGGTGGTAGAGCCTGACGGCGAG	CGTTGAGGTAGTGGTGGTACG	60.472	CTCGCCGTCAGGCTCTAC	59.682	136	Unigene89972_C1;Unigene44186_T3;Unigene8166_C3;Unigene3095_C3;Unigene15091_C2;Unigene9628_T1;Unigene11154_C1;Unigene6735_T3;Unigene2701_T2;Unigene5126_C2
CL11704.Contig1_All_3820_3	TTGTTGTTGTTGTTGTTGTTG	TTG(3*7)	1015	21	GTGGAAGTAGAGGAGCACCGGGAGC[TTGTTGTTGTTGTTGTTGTTG]CCGCCGCCGGGGTGGTAGAGCCTGACGGCGAGGCCCGTGGTGGGGTCGATGACGACGTCCCTGGAG	GTGGAAGTAGAGGAGCACCG	59.867	CTCCAGGGACGTCGTCAT	59.612	112	Unigene89972_C1;Unigene44186_T3;Unigene8166_C3;Unigene3095_C3;Unigene15091_C2;Unigene9628_T1;Unigene11154_C1;Unigene6735_T3;Unigene2701_T2;Unigene5126_C2
CL11704.Contig1_All_3820_4	TTGTTGTTGTTGTTGTTGTTG	TTG(3*7)	1015	21	CCGTGGAAGTAGAGGAGCACCGGGAGC[TTGTTGTTGTTGTTGTTGTTG]CCGCCGCCGGGGTGGTAGAGCCTGACGGCGAGGCCCGTGGTGGGGTCGATGACGACGTCCCTGGAG	CCGTGGAAGTAGAGGAGCAC	59.867	CTCCAGGGACGTCGTCAT	59.612	114	Unigene89972_C1;Unigene44186_T3;Unigene8166_C3;Unigene3095_C3;Unigene15091_C2;Unigene9628_T1;Unigene11154_C1;Unigene6735_T3;Unigene2701_T2;Unigene5126_C2
CL11704.Contig1_All_3820_5	TTGTTGTTGTTGTTGTTGTTG	TTG(3*7)	1015	21	GCCGTGGAAGTAGAGGAGCACCGGGAGC[TTGTTGTTGTTGTTGTTGTTG]CCGCCGCCGGGGTGGTAGAGCCTGACGGCGAG	GCCGTGGAAGTAGAGGAGC	59.965	CTCGCCGTCAGGCTCTAC	59.682	81	Unigene89972_C1;Unigene44186_T3;Unigene8166_C3;Unigene3095_C3;Unigene15091_C2;Unigene9628_T1;Unigene11154_C1;Unigene6735_T3;Unigene2701_T2;Unigene5126_C2
CL11713.Contig2_All_3822_1	GAGGAGGAGGAGGAG	GAG(3*5)	442	15	CAGTACTCAGGCAAGACCAAGACGTGTCGGAGGAGCGAGCGCGAGAGGATCA[GAGGAGGAGGAGGAG]GGGAGAAGGGAGGCTATTAATGCGCGACCAAACCGCTCCCCGGCCGCGGGTCCCGAGAAAAGCTCCAGGATTTGATC	CAGTACTCAGGCAAGACCAAGAC	60.35	GATCAAATCCTGGAGCTTTTCTC	60.555	144	Unigene2267_T3;Unigene60377_C2;Unigene7130_T2;Unigene52595_T1;Unigene45041_T3;Unigene53890_C1
CL11713.Contig2_All_3822_3	GAGGAGGAGGAGGAG	GAG(3*5)	442	15	CTCAGTACTCAGGCAAGACCAAGACGTGTCGGAGGAGCGAGCGCGAGAGGATCA[GAGGAGGAGGAGGAG]GGGAGAAGGGAGGCTATTAATGCGCGACCAAACCGCTCCCCGGCCGCGGGTCCCGAGAAAAGCTCCAGGATTTGATC	CTCAGTACTCAGGCAAGACCAAG	60.474	GATCAAATCCTGGAGCTTTTCTC	60.555	146	Unigene2267_T3;Unigene60377_C2;Unigene7130_T2;Unigene52595_T1;Unigene45041_T3;Unigene53890_C1
CL11713.Contig2_All_3822_4	GAGGAGGAGGAGGAG	GAG(3*5)	442	15	TCTCAGTACTCAGGCAAGACCAAGACGTGTCGGAGGAGCGAGCGCGAGAGGATCA[GAGGAGGAGGAGGAG]GGGAGAAGGGAGGCTATTAATGCGCGACCAAACCGCTCCCCGGCCGCGGGTCCCGAGAAAAGCTCCAGGATTTGATC	TCTCAGTACTCAGGCAAGACCA	60.051	GATCAAATCCTGGAGCTTTTCTC	60.555	147	Unigene2267_T3;Unigene60377_C2;Unigene7130_T2;Unigene52595_T1;Unigene45041_T3;Unigene53890_C1
CL11713.Contig2_All_3822_5	GAGGAGGAGGAGGAG	GAG(3*5)	442	15	CAGTACTCAGGCAAGACCAAGACGTGTCGGAGGAGCGAGCGCGAGAGGATCA[GAGGAGGAGGAGGAG]GGGAGAAGGGAGGCTATTAATGCGCGACCAAACCGCTCCCCGGCCGCGGGTCCCGAGAAAAGCTCCAGGATTTGATCA	CAGTACTCAGGCAAGACCAAGAC	60.35	TGATCAAATCCTGGAGCTTTTCT	61.408	145	Unigene2267_T3;Unigene60377_C2;Unigene7130_T2;Unigene52595_T1;Unigene45041_T3;Unigene53890_C1
CL11713.Contig2_All_3823_1	GCGGGCGGGCGGGCGGGCGGGCGGGCGG	GCGG(4*7)	535	28	GAGAAAAGCTCCAGGATTTGATCA[GCGGGCGGGCGGGCGGGCGGGCGGGCGG]CGGGGCTAGGAGGCAACACGCGGAGCGACGATTTGGCAGATGAGGCAAGAAATTATC	GAGAAAAGCTCCAGGATTTGAT	58.849	GATAATTTCTTGCCTCATCTGCC	61.253	109	Unigene2267_T3;Unigene60377_C2;Unigene7130_T2;Unigene52595_T1;Unigene45041_T3;Unigene53890_C1
CL11713.Contig2_All_3823_2	GCGGGCGGGCGGGCGGGCGGGCGGGCGG	GCGG(4*7)	535	28	GAGAAAAGCTCCAGGATTTGATCA[GCGGGCGGGCGGGCGGGCGGGCGGGCGG]CGGGGCTAGGAGGCAACACGCGGAGCGACGATTTGGCAGATGAGGCAAGAAATTAT	GAGAAAAGCTCCAGGATTTGAT	58.849	ATAATTTCTTGCCTCATCTGCC	59.598	108	Unigene2267_T3;Unigene60377_C2;Unigene7130_T2;Unigene52595_T1;Unigene45041_T3;Unigene53890_C1
CL11713.Contig2_All_3823_3	GCGGGCGGGCGGGCGGGCGGGCGGGCGG	GCGG(4*7)	535	28	GAGAAAAGCTCCAGGATTTGATCA[GCGGGCGGGCGGGCGGGCGGGCGGGCGG]CGGGGCTAGGAGGCAACACGCGGAGCGACGATTTGGCAGATGAGGCAAGAAATTATCGG	GAGAAAAGCTCCAGGATTTGAT	58.849	CCGATAATTTCTTGCCTCATCT	59.593	111	Unigene2267_T3;Unigene60377_C2;Unigene7130_T2;Unigene52595_T1;Unigene45041_T3;Unigene53890_C1
CL11713.Contig2_All_3823_4	GCGGGCGGGCGGGCGGGCGGGCGGGCGG	GCGG(4*7)	535	28	GAGAAAAGCTCCAGGATTTGATCA[GCGGGCGGGCGGGCGGGCGGGCGGGCGG]CGGGGCTAGGAGGCAACACGCGGAGCGACGATTTGGCAGATGAGGCAAGAAATTATCGG	GAGAAAAGCTCCAGGATTTGAT	58.849	CCGATAATTTCTTGCCTCATCTG	62.079	111	Unigene2267_T3;Unigene60377_C2;Unigene7130_T2;Unigene52595_T1;Unigene45041_T3;Unigene53890_C1
CL11713.Contig2_All_3823_5	GCGGGCGGGCGGGCGGGCGGGCGGGCGG	GCGG(4*7)	535	28	GAGAAAAGCTCCAGGATTTGATCA[GCGGGCGGGCGGGCGGGCGGGCGGGCGG]CGGGGCTAGGAGGCAACACGCGGAGCGACGATTTGGCAGATGAGGCAAGAAATTAT	GAGAAAAGCTCCAGGATTTGAT	58.849	ATAATTTCTTGCCTCATCTGCCA	62.092	108	Unigene2267_T3;Unigene60377_C2;Unigene7130_T2;Unigene52595_T1;Unigene45041_T3;Unigene53890_C1
CL11720.Contig1_All_3824_1	GAGAGAGAGAGAGAGA	GA(2*8)	176	16	AAACCGGTGAATTTGTACATGAGAAGAGAGAAAAAGAGAGAAAGAAATATTGAAATCACAGCGTGT[GAGAGAGAGAGAGAGA]AGAAGATGAAGTGTCTAATTGCTTGATGAAGATGTGCGTTGTGTTAAGGTGGATGAAAACGAG	AAACCGGTGAATTTGTACATGAG	60.156	CTCGTTTTCATCCACCTTAACAC	59.92	145	Unigene18887_C1;Unigene18886_C1;CL1161.Contig1_C1;Unigene12959_C3;Unigene40951_C2;Unigene2769_C2;Unigene40952_C2;Unigene32366_C2
CL11720.Contig1_All_3824_2	GAGAGAGAGAGAGAGA	GA(2*8)	176	16	AAACCGGTGAATTTGTACATGAGAAGAGAGAAAAAGAGAGAAAGAAATATTGAAATCACAGCGTGT[GAGAGAGAGAGAGAGA]AGAAGATGAAGTGTCTAATTGCTTGATGAAGATGTGCGTTGTGTTAAGGTGGATGAAAACGAGT	AAACCGGTGAATTTGTACATGAG	60.156	ACTCGTTTTCATCCACCTTAACA	59.92	146	Unigene18887_C1;Unigene18886_C1;CL1161.Contig1_C1;Unigene12959_C3;Unigene40951_C2;Unigene2769_C2;Unigene40952_C2;Unigene32366_C2
CL11720.Contig1_All_3824_3	GAGAGAGAGAGAGAGA	GA(2*8)	176	16	AAACCGGTGAATTTGTACATGAGAAGAGAGAAAAAGAGAGAAAGAAATATTGAAATCACAGCGTGT[GAGAGAGAGAGAGAGA]AGAAGATGAAGTGTCTAATTGCTTGATGAAGATGTGCGTTGTGTTAAGGTGGATGAAAACGAGTG	AAACCGGTGAATTTGTACATGAG	60.156	CACTCGTTTTCATCCACCTTAAC	59.92	147	Unigene18887_C1;Unigene18886_C1;CL1161.Contig1_C1;Unigene12959_C3;Unigene40951_C2;Unigene2769_C2;Unigene40952_C2;Unigene32366_C2
CL11720.Contig1_All_3824_4	GAGAGAGAGAGAGAGA	GA(2*8)	176	16	AAACCGGTGAATTTGTACATGAGAAGAGAGAAAAAGAGAGAAAGAAATATTGAAATCACAGCGTGT[GAGAGAGAGAGAGAGA]AGAAGATGAAGTGTCTAATTGCTTGATGAAGATGTGCGTTGTGTTAAGGTGGATGAAAACGAGTGTATTTTGC	AAACCGGTGAATTTGTACATGAG	60.156	GCAAAATACACTCGTTTTCATCC	59.897	155	Unigene18887_C1;Unigene18886_C1;CL1161.Contig1_C1;Unigene12959_C3;Unigene40951_C2;Unigene2769_C2;Unigene40952_C2;Unigene32366_C2
CL11720.Contig1_All_3824_5	GAGAGAGAGAGAGAGA	GA(2*8)	176	16	AACAATAATAGGAGCGCACAAACCGGTGAATTTGTACATGAGAAGAGAGAAAAAGAGAGAAAGAAATATTGAAATCACAGCGTGT[GAGAGAGAGAGAGAGA]AGAAGATGAAGTGTCTAATTGCTTGATGAAGATGTGCGTTGTGTTAA	AACAATAATAGGAGCGCACAAAC	59.594	TTAACACAACGCACATCTTCATC	60.053	148	Unigene18887_C1;Unigene18886_C1;CL1161.Contig1_C1;Unigene12959_C3;Unigene40951_C2;Unigene2769_C2;Unigene40952_C2;Unigene32366_C2
CL11720.Contig1_All_3825_1	GATGATGATGATGAT	GAT(3*5)	1124	15	TTTATTGTAGATGTTGTTGGAGGA[GATGATGATGATGAT]GTTTGAAATTTATCTTTAAGAAAATGATTTTGATTTGAATAGACAATAGGAGAATCTGTTGTTGAATTAGAGATTGGTTGAAATTGATTCGA	TTTATTGTAGATGTTGTTGGAGGA	57.765	TCGAATCAATTTCAACCAATCTC	60.306	131	Unigene18887_C1;Unigene18886_C1;CL1161.Contig1_C1;Unigene12959_C3;Unigene40951_C2;Unigene2769_C2;Unigene40952_C2;Unigene32366_C2
CL11720.Contig1_All_3825_2	GATGATGATGATGAT	GAT(3*5)	1124	15	TTTATTGTAGATGTTGTTGGAGGA[GATGATGATGATGAT]GTTTGAAATTTATCTTTAAGAAAATGATTTTGATTTGAATAGACAATAGGAGAATCTGTTGTTGAATTAGAGATTGGTTGAAATTGATTCGA	TTTATTGTAGATGTTGTTGGAGGAG	58.686	TCGAATCAATTTCAACCAATCTC	60.306	131	Unigene18887_C1;Unigene18886_C1;CL1161.Contig1_C1;Unigene12959_C3;Unigene40951_C2;Unigene2769_C2;Unigene40952_C2;Unigene32366_C2
CL11720.Contig1_All_3825_3	GATGATGATGATGAT	GAT(3*5)	1124	15	TTTATTGTAGATGTTGTTGGAGGA[GATGATGATGATGAT]GTTTGAAATTTATCTTTAAGAAAATGATTTTGATTTGAATAGACAATAGGAGAATCTGTTGTTGAATTAGAGATTGGTTGAAATTGATTCG	TTTATTGTAGATGTTGTTGGAGGA	57.765	CGAATCAATTTCAACCAATCTCT	59.493	130	Unigene18887_C1;Unigene18886_C1;CL1161.Contig1_C1;Unigene12959_C3;Unigene40951_C2;Unigene2769_C2;Unigene40952_C2;Unigene32366_C2
CL11720.Contig1_All_3825_4	GATGATGATGATGAT	GAT(3*5)	1124	15	TTTATTGTAGATGTTGTTGGAGGA[GATGATGATGATGAT]GTTTGAAATTTATCTTTAAGAAAATGATTTTGATTTGAATAGACAATAGGAGAATCTGTTGTTGAATTAGAGATTGGTTGAAATTGATTCG	TTTATTGTAGATGTTGTTGGAGGAG	58.686	CGAATCAATTTCAACCAATCTCT	59.493	130	Unigene18887_C1;Unigene18886_C1;CL1161.Contig1_C1;Unigene12959_C3;Unigene40951_C2;Unigene2769_C2;Unigene40952_C2;Unigene32366_C2
CL11720.Contig1_All_3825_5	GATGATGATGATGAT	GAT(3*5)	1124	15	TTTATTGTAGATGTTGTTGGAGGA[GATGATGATGATGAT]GTTTGAAATTTATCTTTAAGAAAATGATTTTGATTTGAATAGACAATAGGAGAATCTGTTGTTGAATTAGAGATTGGTTGAAATTGATTCGAC	TTTATTGTAGATGTTGTTGGAGGA	57.765	GTCGAATCAATTTCAACCAATCT	59.368	132	Unigene18887_C1;Unigene18886_C1;CL1161.Contig1_C1;Unigene12959_C3;Unigene40951_C2;Unigene2769_C2;Unigene40952_C2;Unigene32366_C2
CL1173.Contig1_All_532_1	GGCGGCGGCGGCGGCGGCGGC	GGC(3*7)	821	21	GATGTGGAGGCGTTCAAGACCCACCTGCCGTCCAACCAGAACGGCCTCGAGGCCCGCGAGGAGACGCGCTCGCCGGCGTCCCTGCCCTGCTCCGCCTTCATCAGCGGCGAGGCG[GGCGGCGGCGGCGGCGGCGGC]GGGCAGTTTTCGTCGGAGCAGC	GATGTGGAGGCGTTCAAGAC	60.667	GCTGCTCCGACGAAAACT	59.116	157	Unigene7762_C1;CL307.Contig1_C2;Unigene15828_T1;Unigene6981_T2;CL6144.Contig2_C3;Unigene5793_T3;CL307.Contig2_C2
CL1173.Contig1_All_532_2	GGCGGCGGCGGCGGCGGCGGC	GGC(3*7)	821	21	GATGTGGAGGCGTTCAAGACCCACCTGCCGTCCAACCAGAACGGCCTCGAGGCCCGCGAGGAGACGCGCTCGCCGGCGTCCCTGCCCTGCTCCGCCTTCATCAGCGGCGAGGCG[GGCGGCGGCGGCGGCGGCGGC]GGGCAGTTTTCGTCGGAGCAGCAG	GATGTGGAGGCGTTCAAGAC	60.667	CTGCTGCTCCGACGAAAACT	62.934	159	Unigene7762_C1;CL307.Contig1_C2;Unigene15828_T1;Unigene6981_T2;CL6144.Contig2_C3;Unigene5793_T3;CL307.Contig2_C2
CL1173.Contig1_All_532_3	GGCGGCGGCGGCGGCGGCGGC	GGC(3*7)	821	21	GATGTGGAGGCGTTCAAGACCCACCTGCCGTCCAACCAGAACGGCCTCGAGGCCCGCGAGGAGACGCGCTCGCCGGCGTCCCTGCCCTGCTCCGCCTTCATCAGCGGCGAGGCG[GGCGGCGGCGGCGGCGGCGGC]GGGCAGTTTTCGTCGGAGCAG	GATGTGGAGGCGTTCAAGAC	60.667	CTGCTCCGACGAAAACTGC	62.072	156	Unigene7762_C1;CL307.Contig1_C2;Unigene15828_T1;Unigene6981_T2;CL6144.Contig2_C3;Unigene5793_T3;CL307.Contig2_C2
CL1173.Contig1_All_532_4	GGCGGCGGCGGCGGCGGCGGC	GGC(3*7)	821	21	GATGTGGAGGCGTTCAAGACCCACCTGCCGTCCAACCAGAACGGCCTCGAGGCCCGCGAGGAGACGCGCTCGCCGGCGTCCCTGCCCTGCTCCGCCTTCATCAGCGGCGAGGCG[GGCGGCGGCGGCGGCGGCGGC]GGGCAGTTTTCGTCGGAGCAGC	GATGTGGAGGCGTTCAAGAC	60.667	GCTGCTCCGACGAAAACTG	62.072	157	Unigene7762_C1;CL307.Contig1_C2;Unigene15828_T1;Unigene6981_T2;CL6144.Contig2_C3;Unigene5793_T3;CL307.Contig2_C2
CL1173.Contig1_All_532_5	GGCGGCGGCGGCGGCGGCGGC	GGC(3*7)	821	21	GATGTGGAGGCGTTCAAGACCCACCTGCCGTCCAACCAGAACGGCCTCGAGGCCCGCGAGGAGACGCGCTCGCCGGCGTCCCTGCCCTGCTCCGCCTTCATCAGCGGCGAGGCG[GGCGGCGGCGGCGGCGGCGGC]GGGCAGTTTTCGTCGGAGCAGCA	GATGTGGAGGCGTTCAAGAC	60.667	TGCTGCTCCGACGAAAACT	62.072	158	Unigene7762_C1;CL307.Contig1_C2;Unigene15828_T1;Unigene6981_T2;CL6144.Contig2_C3;Unigene5793_T3;CL307.Contig2_C2
CL11748.Contig1_All_3827_1	AACAACAACAACAAC	AAC(3*5)	240	15	ACAAGAAAGAAAAGCCAACAACAAAAAAAGAGGAATCAACAAGTACATCAAGTAAAAAAGATGAACAAAAATCAAA[AACAACAACAACAAC]GAGTTCAAGTGAAAGTGATCGAGTTGCAGTATCACCTTTG	ACAAGAAAGAAAAGCCAACAACA	60.188	CAAAGGTGATACTGCAACTCGAT	60.547	131	Unigene8573_C3;CL3855.Contig1_C2;Unigene32010_C3;CL1606.Contig2_C1;Unigene40486_C2
CL11748.Contig1_All_3827_2	AACAACAACAACAAC	AAC(3*5)	240	15	ACAAGAAAGAAAAGCCAACAACAAAAAAAGAGGAATCAACAAGTACATCAAGTAAAAAAGATGAACAAAAATCAAA[AACAACAACAACAAC]GAGTTCAAGTGAAAGTGATCGAGTTGCAGTATCACC	ACAAGAAAGAAAAGCCAACAACA	60.188	GGTGATACTGCAACTCGATCACT	60.572	127	Unigene8573_C3;CL3855.Contig1_C2;Unigene32010_C3;CL1606.Contig2_C1;Unigene40486_C2
CL11748.Contig1_All_3827_3	AACAACAACAACAAC	AAC(3*5)	240	15	ACAAGAAAGAAAAGCCAACAACAAAAAAAGAGGAATCAACAAGTACATCAAGTAAAAAAGATGAACAAAAATCAAA[AACAACAACAACAAC]GAGTTCAAGTGAAAGTGATCGAGTTGCAGTATCACCT	ACAAGAAAGAAAAGCCAACAACA	60.188	AGGTGATACTGCAACTCGATCAC	60.572	128	Unigene8573_C3;CL3855.Contig1_C2;Unigene32010_C3;CL1606.Contig2_C1;Unigene40486_C2
CL11748.Contig1_All_3827_4	AACAACAACAACAAC	AAC(3*5)	240	15	ATCGACATCATCGGATAAAACTGACAAGAAAGAAAAGCCAACAACAAAAAAAGAGGAATCAACAAGTACATCAAGTAAAAAAGATGAACAAAAATCAAA[AACAACAACAACAAC]GAGTTCAAGTGAAAGTGATCGAGTTGCAGTATCACCTTTG	ATCGACATCATCGGATAAAACTG	60.218	CAAAGGTGATACTGCAACTCGAT	60.547	154	Unigene8573_C3;CL3855.Contig1_C2;Unigene32010_C3;CL1606.Contig2_C1;Unigene40486_C2
CL11748.Contig1_All_3827_5	AACAACAACAACAAC	AAC(3*5)	240	15	CATCGACATCATCGGATAAAACTGACAAGAAAGAAAAGCCAACAACAAAAAAAGAGGAATCAACAAGTACATCAAGTAAAAAAGATGAACAAAAATCAAA[AACAACAACAACAAC]GAGTTCAAGTGAAAGTGATCGAGTTGCAGTATCACCTTTG	CATCGACATCATCGGATAAAACT	60.218	CAAAGGTGATACTGCAACTCGAT	60.547	155	Unigene8573_C3;CL3855.Contig1_C2;Unigene32010_C3;CL1606.Contig2_C1;Unigene40486_C2
CL11748.Contig2_All_3828_1	ACAACAACAACAACAACA	ACA(3*6)	278	18	GTATCTGCACCAACAACTGTTCAACAACCAGTGCCTCAACCTGCTCAAGCACCAGTTGCAGT[ACAACAACAACAACAACA]ACGAGTTCAAGTGAAAGTGATCGAGTTGC	GTATCTGCACCAACAACTGTTCA	60.088	GCAACTCGATCACTTTCACTTG	59.92	109	CL3855.Contig2_C2
CL11748.Contig2_All_3828_2	ACAACAACAACAACAACA	ACA(3*6)	278	18	GTATCTGCACCAACAACTGTTCAACAACCAGTGCCTCAACCTGCTCAAGCACCAGTTGCAGT[ACAACAACAACAACAACA]ACGAGTTCAAGTGAAAGTGATCG	GTATCTGCACCAACAACTGTTCA	60.088	CGATCACTTTCACTTGAACTCG	59.914	103	CL3855.Contig2_C2
CL11748.Contig2_All_3828_3	ACAACAACAACAACAACA	ACA(3*6)	278	18	CATATCCAACTGTATCTGCACCAACAACTGTTCAACAACCAGTGCCTCAACCTGCTCAAGCACCAGTTGCAGT[ACAACAACAACAACAACA]ACGAGTTCAAGTGAAAGTGATCGAGTTGC	CATATCCAACTGTATCTGCACCA	59.897	GCAACTCGATCACTTTCACTTG	59.92	120	CL3855.Contig2_C2
CL11748.Contig2_All_3828_4	ACAACAACAACAACAACA	ACA(3*6)	278	18	CATATCCAACTGTATCTGCACCAACAACTGTTCAACAACCAGTGCCTCAACCTGCTCAAGCACCAGTTGCAGT[ACAACAACAACAACAACA]ACGAGTTCAAGTGAAAGTGATCG	CATATCCAACTGTATCTGCACCA	59.897	CGATCACTTTCACTTGAACTCG	59.914	114	CL3855.Contig2_C2
CL11748.Contig2_All_3828_5	ACAACAACAACAACAACA	ACA(3*6)	278	18	ATCTCAAAGTCAAAACGTGGCTACATATCCAACTGTATCTGCACCAACAACTGTTCAACAACCAGTGCCTCAACCTGCTCAAGCACCAGTTGCAGT[ACAACAACAACAACAACA]ACGAGTTCAAGTGAAAGTGATCGAGTTGC	ATCTCAAAGTCAAAACGTGGCTA	60.176	GCAACTCGATCACTTTCACTTG	59.92	143	CL3855.Contig2_C2
CL11764.Contig1_All_3830_1	TCTTCTTCTTCTTCT	TCT(3*5)	657	15	ATTGTTTTCGATCAGGTTCTTCAACTGGTGGAGAGCTTGGCCCTTCATCATCGTTC[TCTTCTTCTTCTTCT]TCGAGTTGAGGTGAAGCTGGTGTGTCATCTTCATCATCAACTGTCGGATAATCTCGTTCTTGTGTT	ATTGTTTTCGATCAGGTTCTTCA	59.994	AACACAAGAACGAGATTATCCGA	60.014	137	Unigene9470_C1;Unigene20740_C2
CL11764.Contig1_All_3830_2	TCTTCTTCTTCTTCT	TCT(3*5)	657	15	TGATTGTTTTCGATCAGGTTCTTCAACTGGTGGAGAGCTTGGCCCTTCATCATCGTTC[TCTTCTTCTTCTTCT]TCGAGTTGAGGTGAAGCTGGTGTGTCATCTTCATCATCAACTGTCGGATAATCTCGTTCTTGTGTT	TGATTGTTTTCGATCAGGTTCTT	59.994	AACACAAGAACGAGATTATCCGA	60.014	139	Unigene9470_C1;Unigene20740_C2
CL11764.Contig1_All_3830_3	TCTTCTTCTTCTTCT	TCT(3*5)	657	15	TTGTTGTGATTGTTTTCGATCAGGTTCTTCAACTGGTGGAGAGCTTGGCCCTTCATCATCGTTC[TCTTCTTCTTCTTCT]TCGAGTTGAGGTGAAGCTGGTGTGTCATCTTCATCATCAACTGTCGGATAATCTCGTTCTTGTGTT	TTGTTGTGATTGTTTTCGATCAG	60.025	AACACAAGAACGAGATTATCCGA	60.014	145	Unigene9470_C1;Unigene20740_C2
CL11764.Contig1_All_3830_4	TCTTCTTCTTCTTCT	TCT(3*5)	657	15	TGATTGTTTTCGATCAGGTTCTTCAACTGGTGGAGAGCTTGGCCCTTCATCATCGTTC[TCTTCTTCTTCTTCT]TCGAGTTGAGGTGAAGCTGGTGTGTCATCTTCATCATCAACTGTCGGAT	TGATTGTTTTCGATCAGGTTCTT	59.994	ATCCGACAGTTGATGATGAAGAT	59.847	122	Unigene9470_C1;Unigene20740_C2
CL11764.Contig1_All_3830_5	TCTTCTTCTTCTTCT	TCT(3*5)	657	15	TTGTTGTGATTGTTTTCGATCAGGTTCTTCAACTGGTGGAGAGCTTGGCCCTTCATCATCGTTC[TCTTCTTCTTCTTCT]TCGAGTTGAGGTGAAGCTGGTGTGTCATCTTCATCATCAACTGTCGGAT	TTGTTGTGATTGTTTTCGATCAG	60.025	ATCCGACAGTTGATGATGAAGAT	59.847	128	Unigene9470_C1;Unigene20740_C2
CL11764.Contig2_All_3831_1	TCTTCTTCTTCTTCT	TCT(3*5)	1420	15	TTGTTGTGATTGTTTTCGATCAGGTTCTTCAACTGGTGGAGAGCTTGGCCCTTCATCATCGTTC[TCTTCTTCTTCTTCT]TGTTCGACTTGAGGTGAAGCTGGTGCGTCATCTTCATCTTCATCATCA	TTGTTGTGATTGTTTTCGATCAG	60.025	TGATGATGAAGATGAAGATGACG	60.088	127	Unigene49753_C1;Unigene25415_C2;Unigene22480_C2;Unigene82322_T1;Unigene5028_C3
CL11764.Contig2_All_3831_2	TCTTCTTCTTCTTCT	TCT(3*5)	1420	15	GTTGTGATTGTTTTCGATCAGGTTCTTCAACTGGTGGAGAGCTTGGCCCTTCATCATCGTTC[TCTTCTTCTTCTTCT]TGTTCGACTTGAGGTGAAGCTGGTGCGTCATCTTCATCTTCATCATCA	GTTGTGATTGTTTTCGATCAGGT	60.276	TGATGATGAAGATGAAGATGACG	60.088	125	Unigene49753_C1;Unigene25415_C2;Unigene22480_C2;Unigene82322_T1;Unigene5028_C3
CL11764.Contig2_All_3831_3	TCTTCTTCTTCTTCT	TCT(3*5)	1420	15	GTGATTGTTTTCGATCAGGTTCTTCAACTGGTGGAGAGCTTGGCCCTTCATCATCGTTC[TCTTCTTCTTCTTCT]TGTTCGACTTGAGGTGAAGCTGGTGCGTCATCTTCATCTTCATCATCA	GTGATTGTTTTCGATCAGGTTCT	59.518	TGATGATGAAGATGAAGATGACG	60.088	122	Unigene49753_C1;Unigene25415_C2;Unigene22480_C2;Unigene82322_T1;Unigene5028_C3
CL11764.Contig2_All_3831_4	TCTTCTTCTTCTTCT	TCT(3*5)	1420	15	TTGTTGTGATTGTTTTCGATCAGGTTCTTCAACTGGTGGAGAGCTTGGCCCTTCATCATCGTTC[TCTTCTTCTTCTTCT]TGTTCGACTTGAGGTGAAGCTGGTGCGTCATCTTCATCTTCATCATCAACTGC	TTGTTGTGATTGTTTTCGATCAG	60.025	GCAGTTGATGATGAAGATGAAGA	59.33	132	Unigene49753_C1;Unigene25415_C2;Unigene22480_C2;Unigene82322_T1;Unigene5028_C3
CL11764.Contig2_All_3831_5	TCTTCTTCTTCTTCT	TCT(3*5)	1420	15	TTTTCGATCAGGTTCTTCAACTGGTGGAGAGCTTGGCCCTTCATCATCGTTC[TCTTCTTCTTCTTCT]TGTTCGACTTGAGGTGAAGCTGGTGCGTCATCTTCATCTTCATCATCA	TTTTCGATCAGGTTCTTCAACTG	60.628	TGATGATGAAGATGAAGATGACG	60.088	115	Unigene49753_C1;Unigene25415_C2;Unigene22480_C2;Unigene82322_T1;Unigene5028_C3
CL11765.Contig2_All_3832_1	CGCCGCCGCCGCCGC	CGC(3*5)	553	15	GAATGGCCCAGAGGAACCGGCGTCCTCTCGCCGCCCACGT[CGCCGCCGCCGCCGC]ATCCACTGCCGGGCAGGTCTTGTCCATTGATGCATGTTGTAATAATGTTCATCCCTGTGGCGGCCATCTAGACACCCAGAAACAAG	GAATGGCCCAGAGGAACC	60.416	CTTGTTTCTGGGTGTCTAGATGG	60.04	141	Unigene17360_C1;Unigene57786_T1
CL11765.Contig2_All_3832_2	CGCCGCCGCCGCCGC	CGC(3*5)	553	15	GAATGGCCCAGAGGAACCGGCGTCCTCTCGCCGCCCACGT[CGCCGCCGCCGCCGC]ATCCACTGCCGGGCAGGTCTTGTCCATTGATGCATGTTGTAATAATGTTCATCCCTGTGGCGGCCATCTAGACACCCAGAAACAAGATGGT	GAATGGCCCAGAGGAACC	60.416	ACCATCTTGTTTCTGGGTGTCTA	59.914	146	Unigene17360_C1;Unigene57786_T1
CL11765.Contig2_All_3832_3	CGCCGCCGCCGCCGC	CGC(3*5)	553	15	GAATGGCCCAGAGGAACCGGCGTCCTCTCGCCGCCCACGT[CGCCGCCGCCGCCGC]ATCCACTGCCGGGCAGGTCTTGTCCATTGATGCATGTTGTAAT	GAATGGCCCAGAGGAACC	60.416	ATTACAACATGCATCAATGGACA	60.131	98	Unigene17360_C1;Unigene57786_T1
CL11765.Contig2_All_3832_4	CGCCGCCGCCGCCGC	CGC(3*5)	553	15	GAATGGCCCAGAGGAACCGGCGTCCTCTCGCCGCCCACGT[CGCCGCCGCCGCCGC]ATCCACTGCCGGGCAGGTCTTGTCCATTGATGCATGTTGTAATAATGTTCATCCCTGTGGC	GAATGGCCCAGAGGAACC	60.416	GCCACAGGGATGAACATTATTAC	59.627	116	Unigene17360_C1;Unigene57786_T1
CL11765.Contig2_All_3832_5	CGCCGCCGCCGCCGC	CGC(3*5)	553	15	CTCTGCGTCGGTATCCAGGGGCGGGCGCGGTCGTGGAAGCCGGGCCTCGGCCTGGAGCGACGAATGGCCCAGAGGAACCGGCGTCCTCTCGCCGCCCACGT[CGCCGCCGCCGCCGC]ATCCACTGCCGGGCAGGTCTTGTCCATTGATGCATGTTGTAAT	CTCTGCGTCGGTATCCAGG	61.775	ATTACAACATGCATCAATGGACA	60.131	159	Unigene17360_C1;Unigene57786_T1
CL11777.Contig1_All_3834_1	GGAGGAGGAGGAGGAGGAGGAGGA	GGA(3*8)	2433	24	CTCGAGCAGAGAAGGGTTGTCCCACTGCTGGAGCGACGGCGGCGGAAGGCGAGGCGGTGTTCCTGGCGCTTCGGCGGGCGGCGGCAGC[GGAGGAGGAGGAGGAGGAGGAGGA]TCTGTGTGTTATAAAACCCAGGGATGTGGC	CTCGAGCAGAGAAGGGTTGT	59.598	GCCACATCCCTGGGTTTTAT	60.94	142	CL1680.Contig2_C2;Unigene50224_T2;CL8107.Contig1_C3;CL1680.Contig3_C2;Unigene48309_T3;Unigene5699_C1;Unigene64854_T1
CL11777.Contig1_All_3834_2	GGAGGAGGAGGAGGAGGAGGAGGA	GGA(3*8)	2433	24	CTCGAGCAGAGAAGGGTTGTCCCACTGCTGGAGCGACGGCGGCGGAAGGCGAGGCGGTGTTCCTGGCGCTTCGGCGGGCGGCGGCAGC[GGAGGAGGAGGAGGAGGAGGAGGA]TCTGTGTGTTATAAAACCCAGGGATGTGGC	CTCGAGCAGAGAAGGGTTGTC	61.477	GCCACATCCCTGGGTTTTAT	60.94	142	CL1680.Contig2_C2;Unigene50224_T2;CL8107.Contig1_C3;CL1680.Contig3_C2;Unigene48309_T3;Unigene5699_C1;Unigene64854_T1
CL11777.Contig1_All_3834_3	GGAGGAGGAGGAGGAGGAGGAGGA	GGA(3*8)	2433	24	TCGAGCAGAGAAGGGTTGTCCCACTGCTGGAGCGACGGCGGCGGAAGGCGAGGCGGTGTTCCTGGCGCTTCGGCGGGCGGCGGCAGC[GGAGGAGGAGGAGGAGGAGGAGGA]TCTGTGTGTTATAAAACCCAGGGATGTGGC	TCGAGCAGAGAAGGGTTGTC	60.533	GCCACATCCCTGGGTTTTAT	60.94	141	CL1680.Contig2_C2;Unigene50224_T2;CL8107.Contig1_C3;CL1680.Contig3_C2;Unigene48309_T3;Unigene5699_C1;Unigene64854_T1
CL11777.Contig1_All_3834_4	GGAGGAGGAGGAGGAGGAGGAGGA	GGA(3*8)	2433	24	AGAGAAGGGTTGTCCCACTGCTGGAGCGACGGCGGCGGAAGGCGAGGCGGTGTTCCTGGCGCTTCGGCGGGCGGCGGCAGC[GGAGGAGGAGGAGGAGGAGGAGGA]TCTGTGTGTTATAAAACCCAGGGATGTGGC	AGAGAAGGGTTGTCCCACTG	59.149	GCCACATCCCTGGGTTTTAT	60.94	135	CL1680.Contig2_C2;Unigene50224_T2;CL8107.Contig1_C3;CL1680.Contig3_C2;Unigene48309_T3;Unigene5699_C1;Unigene64854_T1
CL11777.Contig1_All_3834_5	GGAGGAGGAGGAGGAGGAGGAGGA	GGA(3*8)	2433	24	CAGAGAAGGGTTGTCCCACTGCTGGAGCGACGGCGGCGGAAGGCGAGGCGGTGTTCCTGGCGCTTCGGCGGGCGGCGGCAGC[GGAGGAGGAGGAGGAGGAGGAGGA]TCTGTGTGTTATAAAACCCAGGGATGTGGC	CAGAGAAGGGTTGTCCCACT	59.149	GCCACATCCCTGGGTTTTAT	60.94	136	CL1680.Contig2_C2;Unigene50224_T2;CL8107.Contig1_C3;CL1680.Contig3_C2;Unigene48309_T3;Unigene5699_C1;Unigene64854_T1
CL11783.Contig3_All_3836_1	ATATATATATAT	AT(2*6)	208	12	TTACCATACATGATTCCACAGCATGAGTTTCCCCAAATCTGCCTCCATTTTGCCGCGGCAAAACCATGGCCAAGATCATCCAATTCAAGGCTCAAGA[ATATATATATAT]ACATGGACTGATGCTACAAAGCG	TTACCATACATGATTCCACAGCA	60.258	CGCTTTGTAGCATCAGTCCAT	60.285	132	CL6243.Contig2_T2
CL11783.Contig3_All_3836_2	ATATATATATAT	AT(2*6)	208	12	CATACATGATTCCACAGCATGAGTTTCCCCAAATCTGCCTCCATTTTGCCGCGGCAAAACCATGGCCAAGATCATCCAATTCAAGGCTCAAGA[ATATATATATAT]ACATGGACTGATGCTACAAAGCG	CATACATGATTCCACAGCATGAG	60.401	CGCTTTGTAGCATCAGTCCAT	60.285	128	CL6243.Contig2_T2
CL11783.Contig3_All_3836_3	ATATATATATAT	AT(2*6)	208	12	CATACATGATTCCACAGCATGAGTTTCCCCAAATCTGCCTCCATTTTGCCGCGGCAAAACCATGGCCAAGATCATCCAATTCAAGGCTCAAGA[ATATATATATAT]ACATGGACTGATGCTACAAAGCGGTTG	CATACATGATTCCACAGCATGAG	60.401	CAACCGCTTTGTAGCATCAGT	60.319	132	CL6243.Contig2_T2
CL11783.Contig3_All_3836_4	ATATATATATAT	AT(2*6)	208	12	TACATGATTCCACAGCATGAGTTTCCCCAAATCTGCCTCCATTTTGCCGCGGCAAAACCATGGCCAAGATCATCCAATTCAAGGCTCAAGA[ATATATATATAT]ACATGGACTGATGCTACAAAGCG	TACATGATTCCACAGCATGAGTT	59.513	CGCTTTGTAGCATCAGTCCAT	60.285	126	CL6243.Contig2_T2
CL11783.Contig3_All_3836_5	ATATATATATAT	AT(2*6)	208	12	TTACCATACATGATTCCACAGCATGAGTTTCCCCAAATCTGCCTCCATTTTGCCGCGGCAAAACCATGGCCAAGATCATCCAATTCAAGGCTCAAGA[ATATATATATAT]ACATGGACTGATGCTACAAAGCGGTT	TTACCATACATGATTCCACAGCA	60.258	AACCGCTTTGTAGCATCAGTC	59.397	135	CL6243.Contig2_T2
CL11785.Contig4_All_3837_1	TCTCCGTCTCCGTCTCCGTCTCCG	TCTCCG(6*4)	531	24	CTAGCAAAGCCAGCGAGCTCGATCCCCTCCGCCGCACGCTCGCGCTTCA[TCTCCGTCTCCGTCTCCGTCTCCG]TATGTACATAGGGAAACCATGACTTGTGTAATCTGCAAA	CTAGCAAAGCCAGCGAGC	59.995	TTTGCAGATTACACAAGTCATGG	60.046	112	CL3579.Contig2_T1;CL3408.Contig2_T3
CL11785.Contig4_All_3837_2	TCTCCGTCTCCGTCTCCGTCTCCG	TCTCCG(6*4)	531	24	CTAGCAAAGCCAGCGAGCTCGATCCCCTCCGCCGCACGCTCGCGCTTCA[TCTCCGTCTCCGTCTCCGTCTCCG]TATGTACATAGGGAAACCATGACTTGTG	CTAGCAAAGCCAGCGAGC	59.995	CACAAGTCATGGTTTCCCTATGT	60.158	101	CL3579.Contig2_T1;CL3408.Contig2_T3
CL11785.Contig4_All_3837_3	TCTCCGTCTCCGTCTCCGTCTCCG	TCTCCG(6*4)	531	24	CTAGCAAAGCCAGCGAGCTCGATCCCCTCCGCCGCACGCTCGCGCTTCA[TCTCCGTCTCCGTCTCCGTCTCCG]TATGTACATAGGGAAACCATGACTTGTGT	CTAGCAAAGCCAGCGAGC	59.995	ACACAAGTCATGGTTTCCCTATG	60.158	102	CL3579.Contig2_T1;CL3408.Contig2_T3
CL11785.Contig4_All_3837_4	TCTCCGTCTCCGTCTCCGTCTCCG	TCTCCG(6*4)	531	24	CCTAGCAAAGCCAGCGAGCTCGATCCCCTCCGCCGCACGCTCGCGCTTCA[TCTCCGTCTCCGTCTCCGTCTCCG]TATGTACATAGGGAAACCATGACTTGTGTAATCTGCAAA	CCTAGCAAAGCCAGCGAG	59.84	TTTGCAGATTACACAAGTCATGG	60.046	113	CL3579.Contig2_T1;CL3408.Contig2_T3
CL11785.Contig4_All_3837_5	TCTCCGTCTCCGTCTCCGTCTCCG	TCTCCG(6*4)	531	24	CCTAGCAAAGCCAGCGAGCTCGATCCCCTCCGCCGCACGCTCGCGCTTCA[TCTCCGTCTCCGTCTCCGTCTCCG]TATGTACATAGGGAAACCATGACTTGTG	CCTAGCAAAGCCAGCGAG	59.84	CACAAGTCATGGTTTCCCTATGT	60.158	102	CL3579.Contig2_T1;CL3408.Contig2_T3
CL11786.Contig5_All_3838_5	CTCCTCCTCCTCCTC	CTC(3*5)	425	15	TATCATGGTAGTGCTCGTAGCTGGCCTTCTTCTT[CTCCTCCTCCTCCTC]CTTCTAAATTCTAAAATAACGTGGTTTGGTCGCTCTTCTTCACTCCAACCTAACATGCACCACCTTGACAGCCACGCTCACTTTATAAATT	TATCATGGTAGTGCTCGTAGCTG	59.46	AATTTATAAAGTGAGCGTGGCTG	59.712	140	Unigene6355_T3;CL3794.Contig1_C3
CL11786.Contig7_All_3840_1	TCTTCTTCTTCTTCTTCT	TCT(3*6)	361	18	AGGCAAATTAAGACAGAACACGATGCACCTTGCGGTTTTATTATACATTAACCAGATTGTTATCATAGTAGTGGCCA[TCTTCTTCTTCTTCTTCT]TCCTCCCCTCCTTCTAAATTCTAAAATAACGTGGTATGGTCGC	AGGCAAATTAAGACAGAACACGA	60.176	GCGACCATACCACGTTATTTTAG	59.815	138	CL7012.Contig1_C2;CL3794.Contig2_C3
CL11786.Contig7_All_3840_2	TCTTCTTCTTCTTCTTCT	TCT(3*6)	361	18	AGGCAAATTAAGACAGAACACGATGCACCTTGCGGTTTTATTATACATTAACCAGATTGTTATCATAGTAGTGGCCA[TCTTCTTCTTCTTCTTCT]TCCTCCCCTCCTTCTAAATTCTAAAATAACGTGGTATGGTCGCT	AGGCAAATTAAGACAGAACACGA	60.176	AGCGACCATACCACGTTATTTTA	59.815	139	CL7012.Contig1_C2;CL3794.Contig2_C3
CL11786.Contig7_All_3840_3	TCTTCTTCTTCTTCTTCT	TCT(3*6)	361	18	CGACAGGCAAATTAAGACAGAACACGATGCACCTTGCGGTTTTATTATACATTAACCAGATTGTTATCATAGTAGTGGCCA[TCTTCTTCTTCTTCTTCT]TCCTCCCCTCCTTCTAAATTCTAAAATAACGTGGTATGGTCGC	CGACAGGCAAATTAAGACAGAAC	60.176	GCGACCATACCACGTTATTTTAG	59.815	142	CL7012.Contig1_C2;CL3794.Contig2_C3
CL11786.Contig7_All_3840_4	TCTTCTTCTTCTTCTTCT	TCT(3*6)	361	18	CGACAGGCAAATTAAGACAGAACACGATGCACCTTGCGGTTTTATTATACATTAACCAGATTGTTATCATAGTAGTGGCCA[TCTTCTTCTTCTTCTTCT]TCCTCCCCTCCTTCTAAATTCTAAAATAACGTGGTATGGTCGCT	CGACAGGCAAATTAAGACAGAAC	60.176	AGCGACCATACCACGTTATTTTA	59.815	143	CL7012.Contig1_C2;CL3794.Contig2_C3
CL11786.Contig7_All_3840_5	TCTTCTTCTTCTTCTTCT	TCT(3*6)	361	18	AGGCAAATTAAGACAGAACACGATGCACCTTGCGGTTTTATTATACATTAACCAGATTGTTATCATAGTAGTGGCCA[TCTTCTTCTTCTTCTTCT]TCCTCCCCTCCTTCTAAATTCTAAAATAACGTGGTATGGTCGCTCTTCTCCACTCCAACCTAACA	AGGCAAATTAAGACAGAACACGA	60.176	TGTTAGGTTGGAGTGGAGAAGAG	59.797	160	CL7012.Contig1_C2;CL3794.Contig2_C3
CL11823.Contig1_All_3841_1	TGATGATGATGATGA	TGA(3*5)	538	15	TTGCTGTTGAAGAGGAAAGAATCGGTGGATGATTTGAATTCGAATTTGAACCACCTGAAGGACTTGTTGATGATGAACCAGG[TGATGATGATGATGA]TCGATCACCACCATGATGAGAATTATCATGATGTTGAGGTGTTTGATGATGA	TTGCTGTTGAAGAGGAAAGAATC	59.885	TCATCATCAAACACCTCAACATC	59.851	149	Unigene71706_C2;Unigene52854_C3;Unigene5825_C1;Unigene62359_C1;Unigene59094_C3
CL11823.Contig1_All_3841_3	TGATGATGATGATGA	TGA(3*5)	538	15	TTGCTGTTGAAGAGGAAAGAATCGGTGGATGATTTGAATTCGAATTTGAACCACCTGAAGGACTTGTTGATGATGAACCAGG[TGATGATGATGATGA]TCGATCACCACCATGATGAGAATTATCA	TTGCTGTTGAAGAGGAAAGAATC	59.885	TGATAATTCTCATCATGGTGGTG	59.699	125	Unigene71706_C2;Unigene52854_C3;Unigene5825_C1;Unigene62359_C1;Unigene59094_C3
CL11823.Contig1_All_3841_4	TGATGATGATGATGA	TGA(3*5)	538	15	GATGAACGATCGATTATTGCTGTTGAAGAGGAAAGAATCGGTGGATGATTTGAATTCGAATTTGAACCACCTGAAGGACTTGTTGATGATGAACCAGG[TGATGATGATGATGA]TCGATCACCACCATGATGAGAATTATCA	GATGAACGATCGATTATTGCTGT	60.353	TGATAATTCTCATCATGGTGGTG	59.699	141	Unigene71706_C2;Unigene52854_C3;Unigene5825_C1;Unigene62359_C1;Unigene59094_C3
CL11823.Contig1_All_3841_5	TGATGATGATGATGA	TGA(3*5)	538	15	ATCGATTATTGCTGTTGAAGAGGAAAGAATCGGTGGATGATTTGAATTCGAATTTGAACCACCTGAAGGACTTGTTGATGATGAACCAGG[TGATGATGATGATGA]TCGATCACCACCATGATGAGAATTATCA	ATCGATTATTGCTGTTGAAGAGG	59.643	TGATAATTCTCATCATGGTGGTG	59.699	133	Unigene71706_C2;Unigene52854_C3;Unigene5825_C1;Unigene62359_C1;Unigene59094_C3
CL11826.Contig1_All_3842_1	TGGTGGTGGTGGTGG	TGG(3*5)	772	15	GACCATGTTGGTGGTGGTGGGGAGCACCAGCAGCAGCAAAGGGGCCACGGTGGTGGCCACGA[TGGTGGTGGTGGTGG]TGAGGACCAGCAGCAAACGGGGGGAAAGGGGCGTCACCAACAGGATGGGCAAGGGGAGCAGCAACAAAAGGACCAAAGGGAGA	GACCATGTTGGTGGTGGTG	60.718	TCTCCCTTTGGTCCTTTTGTT	59.963	160	CL5147.Contig2_T1;Unigene21184_T2
CL11826.Contig1_All_3842_2	TGGTGGTGGTGGTGG	TGG(3*5)	772	15	GACCATGTTGGTGGTGGTGGGGAGCACCAGCAGCAGCAAAGGGGCCACGGTGGTGGCCACGA[TGGTGGTGGTGGTGG]TGAGGACCAGCAGCAAACGGGGGGAAAGGGGCGTCACCAACAGGATGGGCAAGGGGAGCAGCAACAAAAGGACCAAAGGGAG	GACCATGTTGGTGGTGGTG	60.718	CTCCCTTTGGTCCTTTTGTTG	60.86	159	CL5147.Contig2_T1;Unigene21184_T2
CL11826.Contig1_All_3842_4	TGGTGGTGGTGGTGG	TGG(3*5)	772	15	GACCATGTTGGTGGTGGTGGGGAGCACCAGCAGCAGCAAAGGGGCCACGGTGGTGGCCACGA[TGGTGGTGGTGGTGG]TGAGGACCAGCAGCAAACGGGGGGAAAGGGGCGTCACCAACAGGATGGGCAAGGGGAGCAGCAACAAAAGGACCAAAGGGA	GACCATGTTGGTGGTGGTG	60.718	TCCCTTTGGTCCTTTTGTTG	59.942	158	CL5147.Contig2_T1;Unigene21184_T2
CL11826.Contig2_All_3843_3	TGGTGGTGGTGGTGG	TGG(3*5)	814	15	GAAAGGACCGCGTTGGTGGTGGTGGGGAGCACCAGCAGCAGCAAAGGGGCCACGGTGGTGGCCACGA[TGGTGGTGGTGGTGG]TGAGGACCAGCAGCAAACGGGGGGAAAGGGGCGTCACCAGAAGGATGGGCAAGGGGAACAGCAACAAAAGGACCAAAG	GAAAGGACCGCGTTGGTG	62.643	CTTTGGTCCTTTTGTTGCTGTT	60.544	160	Unigene35434_T2;CL5147.Contig1_T1;Unigene39896_T2;Unigene2929_T2;Unigene416_T2
CL11834.Contig2_All_3844_1	GAAGAAGAAGAAGAA	GAA(3*5)	638	15	TCCTAGAGAAGATTCCTTCACGCGCTACGCATCCGAGGGAAGGTCCTCCCGCTGTACACGACAAGACGGCCGGCCGCGGGGAG[GAAGAAGAAGAAGAA]GATCAAGGCTATGTTCTACTGGATCA	TCCTAGAGAAGATTCCTTCACGC	61.198	TGATCCAGTAGAACATAGCCTTGA	60.149	124	Unigene64899_C1;Unigene53223_T1;Unigene71322_C2;Unigene14447_T2;Unigene62068_C3;Unigene71597_T1;Unigene3250_T1;Unigene2500_C3;Unigene52105_T3;Unigene44968_T2;Unigene64900_C1;Unigene91973_C2;Unigene514_T2;Unigene11733_T3;Unigene6322_C3;Unigene58152_C3;Unigene39538_T1;Unigene2743_T2;Unigene14979_C2;Unigene42065_C3;Unigene49535_C2
CL11834.Contig2_All_3844_2	GAAGAAGAAGAAGAA	GAA(3*5)	638	15	CTCCTAGAGAAGATTCCTTCACGCGCTACGCATCCGAGGGAAGGTCCTCCCGCTGTACACGACAAGACGGCCGGCCGCGGGGAG[GAAGAAGAAGAAGAA]GATCAAGGCTATGTTCTACTGGATCA	CTCCTAGAGAAGATTCCTTCACG	58.681	TGATCCAGTAGAACATAGCCTTGA	60.149	125	Unigene64899_C1;Unigene53223_T1;Unigene71322_C2;Unigene14447_T2;Unigene62068_C3;Unigene71597_T1;Unigene3250_T1;Unigene2500_C3;Unigene52105_T3;Unigene44968_T2;Unigene64900_C1;Unigene91973_C2;Unigene514_T2;Unigene11733_T3;Unigene6322_C3;Unigene58152_C3;Unigene39538_T1;Unigene2743_T2;Unigene14979_C2;Unigene42065_C3;Unigene49535_C2
CL11834.Contig2_All_3844_3	GAAGAAGAAGAAGAA	GAA(3*5)	638	15	TCCTAGAGAAGATTCCTTCACGCGCTACGCATCCGAGGGAAGGTCCTCCCGCTGTACACGACAAGACGGCCGGCCGCGGGGAG[GAAGAAGAAGAAGAA]GATCAAGGCTATGTTCTACTGGATCAA	TCCTAGAGAAGATTCCTTCACGC	61.198	TTGATCCAGTAGAACATAGCCTTG	59.687	125	Unigene64899_C1;Unigene53223_T1;Unigene71322_C2;Unigene14447_T2;Unigene62068_C3;Unigene71597_T1;Unigene3250_T1;Unigene2500_C3;Unigene52105_T3;Unigene44968_T2;Unigene64900_C1;Unigene91973_C2;Unigene514_T2;Unigene11733_T3;Unigene6322_C3;Unigene58152_C3;Unigene39538_T1;Unigene2743_T2;Unigene14979_C2;Unigene42065_C3;Unigene49535_C2
CL11834.Contig2_All_3844_4	GAAGAAGAAGAAGAA	GAA(3*5)	638	15	TCTCCTAGAGAAGATTCCTTCACGCGCTACGCATCCGAGGGAAGGTCCTCCCGCTGTACACGACAAGACGGCCGGCCGCGGGGAG[GAAGAAGAAGAAGAA]GATCAAGGCTATGTTCTACTGGATCA	TCTCCTAGAGAAGATTCCTTCACG	60.372	TGATCCAGTAGAACATAGCCTTGA	60.149	126	Unigene64899_C1;Unigene53223_T1;Unigene71322_C2;Unigene14447_T2;Unigene62068_C3;Unigene71597_T1;Unigene3250_T1;Unigene2500_C3;Unigene52105_T3;Unigene44968_T2;Unigene64900_C1;Unigene91973_C2;Unigene514_T2;Unigene11733_T3;Unigene6322_C3;Unigene58152_C3;Unigene39538_T1;Unigene2743_T2;Unigene14979_C2;Unigene42065_C3;Unigene49535_C2
CL11834.Contig2_All_3844_5	GAAGAAGAAGAAGAA	GAA(3*5)	638	15	CTCCTAGAGAAGATTCCTTCACGCGCTACGCATCCGAGGGAAGGTCCTCCCGCTGTACACGACAAGACGGCCGGCCGCGGGGAG[GAAGAAGAAGAAGAA]GATCAAGGCTATGTTCTACTGGATCAA	CTCCTAGAGAAGATTCCTTCACG	58.681	TTGATCCAGTAGAACATAGCCTTG	59.687	126	Unigene64899_C1;Unigene53223_T1;Unigene71322_C2;Unigene14447_T2;Unigene62068_C3;Unigene71597_T1;Unigene3250_T1;Unigene2500_C3;Unigene52105_T3;Unigene44968_T2;Unigene64900_C1;Unigene91973_C2;Unigene514_T2;Unigene11733_T3;Unigene6322_C3;Unigene58152_C3;Unigene39538_T1;Unigene2743_T2;Unigene14979_C2;Unigene42065_C3;Unigene49535_C2
CL11835.Contig2_All_3845_1	TCCGTCCGTCCGTCCGTCCGTCCG	TCCG(4*6)	240	24	CTCTCCCATACTCGGTTGGTTGGTTGGTTGGCTGGCTGGTCCCGGACGACGCTC[TCCGTCCGTCCGTCCGTCCGTCCG]TCGTGTAGTGGAGCCGAGCCT	CTCTCCCATACTCGGTTGGTT	60.368	AGGCTCGGCTCCACTACAC	60.424	99	Unigene37687_T2;CL6396.Contig2_T3;Unigene66766_C3;CL2931.Contig1_C1;Unigene53326_C2;CL4513.Contig1_T1
CL11835.Contig2_All_3845_2	TCCGTCCGTCCGTCCGTCCGTCCG	TCCG(4*6)	240	24	ATACTCGGTTGGTTGGTTGGTTGGCTGGCTGGTCCCGGACGACGCTC[TCCGTCCGTCCGTCCGTCCGTCCG]TCGTGTAGTGGAGCCGAGCCT	ATACTCGGTTGGTTGGTTGGT	60.522	AGGCTCGGCTCCACTACAC	60.424	92	Unigene37687_T2;CL6396.Contig2_T3;Unigene66766_C3;CL2931.Contig1_C1;Unigene53326_C2;CL4513.Contig1_T1
CL11835.Contig2_All_3845_4	TCCGTCCGTCCGTCCGTCCGTCCG	TCCG(4*6)	240	24	GATTTGATTCCCCTCCCTCTCCCATACTCGGTTGGTTGGTTGGTTGGCTGGCTGGTCCCGGACGACGCTC[TCCGTCCGTCCGTCCGTCCGTCCG]TCGTGTAGTGGAGCCGAGCCT	GATTTGATTCCCCTCCCTCTC	61.128	AGGCTCGGCTCCACTACAC	60.424	115	Unigene37687_T2;CL6396.Contig2_T3;Unigene66766_C3;CL2931.Contig1_C1;Unigene53326_C2;CL4513.Contig1_T1
CL11835.Contig2_All_3845_5	TCCGTCCGTCCGTCCGTCCGTCCG	TCCG(4*6)	240	24	CTCTCCCATACTCGGTTGGTTGGTTGGTTGGCTGGCTGGTCCCGGACGACGCTC[TCCGTCCGTCCGTCCGTCCGTCCG]TCGTGTAGTGGAGCCGAGCCTC	CTCTCCCATACTCGGTTGGTT	60.368	GAGGCTCGGCTCCACTACAC	62.313	100	Unigene37687_T2;CL6396.Contig2_T3;Unigene66766_C3;CL2931.Contig1_C1;Unigene53326_C2;CL4513.Contig1_T1
CL11848.Contig3_All_3848_1	TATATATATATATATATATATATA	TA(2*12)	976	24	ATCAAGAGCAAAAATCCAAAACAAGTTCGGTGAGCACAT[TATATATATATATATATATATATA]ATGTGCTCACCGAACTTGTTTTGGATTTTTGCTCTTGAT	ATCAAGAGCAAAAATCCAAAACA	59.997	ATCAAGAGCAAAAATCCAAAACA	59.997	102	CL2771.Contig2_T2;Unigene72082_C1;CL6673.Contig2_T1;Unigene33158_T3
CL11848.Contig3_All_3848_2	TATATATATATATATATATATATA	TA(2*12)	976	24	CAAGAGCAAAAATCCAAAACAAGTTCGGTGAGCACAT[TATATATATATATATATATATATA]ATGTGCTCACCGAACTTGTTTTGGATTTTTGCTCTTGAT	CAAGAGCAAAAATCCAAAACAAG	60.147	ATCAAGAGCAAAAATCCAAAACA	59.997	100	CL2771.Contig2_T2;Unigene72082_C1;CL6673.Contig2_T1;Unigene33158_T3
CL11848.Contig3_All_3848_3	TATATATATATATATATATATATA	TA(2*12)	976	24	ATCAAGAGCAAAAATCCAAAACAAGTTCGGTGAGCACAT[TATATATATATATATATATATATA]ATGTGCTCACCGAACTTGTTTTGGATTTTTGCTCTTG	ATCAAGAGCAAAAATCCAAAACA	59.997	CAAGAGCAAAAATCCAAAACAAG	60.147	100	CL2771.Contig2_T2;Unigene72082_C1;CL6673.Contig2_T1;Unigene33158_T3
CL11848.Contig3_All_3848_4	TATATATATATATATATATATATA	TA(2*12)	976	24	CAAGAGCAAAAATCCAAAACAAGTTCGGTGAGCACAT[TATATATATATATATATATATATA]ATGTGCTCACCGAACTTGTTTTGGATTTTTGCTCTTG	CAAGAGCAAAAATCCAAAACAAG	60.147	CAAGAGCAAAAATCCAAAACAAG	60.147	98	CL2771.Contig2_T2;Unigene72082_C1;CL6673.Contig2_T1;Unigene33158_T3
CL11848.Contig3_All_3848_5	TATATATATATATATATATATATA	TA(2*12)	976	24	CAAGAGCAAAAATCCAAAACAAGTTCGGTGAGCACAT[TATATATATATATATATATATATA]ATGTGCTCACCGAACTTGTTTTGGATTTTTGCTCTTGATATACATTACTATATGTACTAAGTACATCACATGCTTGTGAGGGTTGATTGTAACCAACAT	CAAGAGCAAAAATCCAAAACAAG	60.147	ATGTTGGTTACAATCAACCCTCA	60.508	160	CL2771.Contig2_T2;Unigene72082_C1;CL6673.Contig2_T1;Unigene33158_T3
CL11851.Contig2_All_3849_2	GTGGTGGTGGTGGTG	GTG(3*5)	335	15	TCTTAACAGCATCTTGGAACACAACATTGTGGCTGTGGTCTCGGTGGAGGACACTGTGGAGCCTGTGGTCTGCTGACTACAACGATCTGTT[GTGGTGGTGGTGGTG]GCAATTGAACAACATGGACTTGCTCTTGTTGTTGTT	TCTTAACAGCATCTTGGAACACA	59.799	AACAACAACAAGAGCAAGTCCAT	60.089	142	Unigene70781_C1
CL11851.Contig2_All_3849_5	GTGGTGGTGGTGGTG	GTG(3*5)	335	15	GGAATCTTAACAGCATCTTGGAACACAACATTGTGGCTGTGGTCTCGGTGGAGGACACTGTGGAGCCTGTGGTCTGCTGACTACAACGATCTGTT[GTGGTGGTGGTGGTG]GCAATTGAACAACATGGACTTGCTCT	GGAATCTTAACAGCATCTTGGAA	59.622	AGAGCAAGTCCATGTTGTTCAAT	60.054	136	Unigene70781_C1
CL11859.Contig1_All_3850_1	GCTGCTGCTGCTGCT	GCT(3*5)	206	15	CTAGATCACCACAAGGAGGAATGAGTGTGCGTGGAAATCCGGCAGCG[GCTGCTGCTGCTGCT]GCCGGAGATGAAGGGGAAGAGACGG	CTAGATCACCACAAGGAGGAATG	60.005	CCGTCTCTTCCCCTTCATCT	60.586	87	Unigene7241_T1;Unigene50713_T2;Unigene59066_T1;Unigene3988_T3;Unigene36711_T1;CL1811.Contig2_C2;Unigene1661_C1
CL11859.Contig1_All_3850_2	GCTGCTGCTGCTGCT	GCT(3*5)	206	15	CCTCGATCACTCTAGATCACCACAAGGAGGAATGAGTGTGCGTGGAAATCCGGCAGCG[GCTGCTGCTGCTGCT]GCCGGAGATGAAGGGGAAGAGACGG	CCTCGATCACTCTAGATCACCAC	60.146	CCGTCTCTTCCCCTTCATCT	60.586	98	Unigene7241_T1;Unigene50713_T2;Unigene59066_T1;Unigene3988_T3;Unigene36711_T1;CL1811.Contig2_C2;Unigene1661_C1
CL11859.Contig1_All_3850_3	GCTGCTGCTGCTGCT	GCT(3*5)	206	15	CACTCTAGATCACCACAAGGAGGAATGAGTGTGCGTGGAAATCCGGCAGCG[GCTGCTGCTGCTGCT]GCCGGAGATGAAGGGGAAGAGACGG	CACTCTAGATCACCACAAGGAGG	60.174	CCGTCTCTTCCCCTTCATCT	60.586	91	Unigene7241_T1;Unigene50713_T2;Unigene59066_T1;Unigene3988_T3;Unigene36711_T1;CL1811.Contig2_C2;Unigene1661_C1
CL11859.Contig1_All_3850_4	GCTGCTGCTGCTGCT	GCT(3*5)	206	15	CTCTAGATCACCACAAGGAGGAATGAGTGTGCGTGGAAATCCGGCAGCG[GCTGCTGCTGCTGCT]GCCGGAGATGAAGGGGAAGAGACGG	CTCTAGATCACCACAAGGAGGAA	59.759	CCGTCTCTTCCCCTTCATCT	60.586	89	Unigene7241_T1;Unigene50713_T2;Unigene59066_T1;Unigene3988_T3;Unigene36711_T1;CL1811.Contig2_C2;Unigene1661_C1
CL11859.Contig1_All_3850_5	GCTGCTGCTGCTGCT	GCT(3*5)	206	15	TCGATCACTCTAGATCACCACAAGGAGGAATGAGTGTGCGTGGAAATCCGGCAGCG[GCTGCTGCTGCTGCT]GCCGGAGATGAAGGGGAAGAGACGG	TCGATCACTCTAGATCACCACAA	59.749	CCGTCTCTTCCCCTTCATCT	60.586	96	Unigene7241_T1;Unigene50713_T2;Unigene59066_T1;Unigene3988_T3;Unigene36711_T1;CL1811.Contig2_C2;Unigene1661_C1
CL11859.Contig2_All_3852_1	GCTGCTGCTGCTGCT	GCT(3*5)	215	15	TTCTCAACTCCCTCGATCAATTACGACGGGCGCGAGCCACAAGGAAGAATGAGTGTGCGAGGAAATCCGGCAGCG[GCTGCTGCTGCTGCT]GCCGGAGATGAAGGGGAAGAGACGG	TTCTCAACTCCCTCGATCAATTA	60.082	CCGTCTCTTCCCCTTCATCT	60.586	115	Unigene30936_T2;CL1811.Contig1_C2;Unigene10759_C2;Unigene68727_C1;Unigene38400_T1;Unigene1814_T3;Unigene9181_C3;Unigene22895_T1;Unigene26354_T2
CL11859.Contig2_All_3852_2	GCTGCTGCTGCTGCT	GCT(3*5)	215	15	TCTCAACTCCCTCGATCAATTACGACGGGCGCGAGCCACAAGGAAGAATGAGTGTGCGAGGAAATCCGGCAGCG[GCTGCTGCTGCTGCT]GCCGGAGATGAAGGGGAAGAGACGG	TCTCAACTCCCTCGATCAATTAC	59.607	CCGTCTCTTCCCCTTCATCT	60.586	114	Unigene30936_T2;CL1811.Contig1_C2;Unigene10759_C2;Unigene68727_C1;Unigene38400_T1;Unigene1814_T3;Unigene9181_C3;Unigene22895_T1;Unigene26354_T2
CL11859.Contig2_All_3852_3	GCTGCTGCTGCTGCT	GCT(3*5)	215	15	TTCTCAACTCCCTCGATCAATTACGACGGGCGCGAGCCACAAGGAAGAATGAGTGTGCGAGGAAATCCGGCAGCG[GCTGCTGCTGCTGCT]GCCGGAGATGAAGGGGAAGAGACG	TTCTCAACTCCCTCGATCAATTA	60.082	CGTCTCTTCCCCTTCATCTC	58.816	114	Unigene30936_T2;CL1811.Contig1_C2;Unigene10759_C2;Unigene68727_C1;Unigene38400_T1;Unigene1814_T3;Unigene9181_C3;Unigene22895_T1;Unigene26354_T2
CL11859.Contig2_All_3852_4	GCTGCTGCTGCTGCT	GCT(3*5)	215	15	TTCTCAACTCCCTCGATCAATTACGACGGGCGCGAGCCACAAGGAAGAATGAGTGTGCGAGGAAATCCGGCAGCG[GCTGCTGCTGCTGCT]GCCGGAGATGAAGGGGAAGAG	TTCTCAACTCCCTCGATCAATTA	60.082	CTCTTCCCCTTCATCTCCG	59.74	111	Unigene30936_T2;CL1811.Contig1_C2;Unigene10759_C2;Unigene68727_C1;Unigene38400_T1;Unigene1814_T3;Unigene9181_C3;Unigene22895_T1;Unigene26354_T2
CL11859.Contig2_All_3852_5	GCTGCTGCTGCTGCT	GCT(3*5)	215	15	TTCTCAACTCCCTCGATCAATTACGACGGGCGCGAGCCACAAGGAAGAATGAGTGTGCGAGGAAATCCGGCAGCG[GCTGCTGCTGCTGCT]GCCGGAGATGAAGGGGAAGAGAC	TTCTCAACTCCCTCGATCAATTA	60.082	GTCTCTTCCCCTTCATCTCCG	62.381	113	Unigene30936_T2;CL1811.Contig1_C2;Unigene10759_C2;Unigene68727_C1;Unigene38400_T1;Unigene1814_T3;Unigene9181_C3;Unigene22895_T1;Unigene26354_T2
CL11898.Contig1_All_3861_1	GAGGAGGAGGAGGAGGAG	GAG(3*6)	188	18	AGAATCCAGGGATCTCTGTCGAC[GAGGAGGAGGAGGAGGAG]GTATGGATCGTTCGTGAATCAGGCATCTGCTCTCGGTTCCCCGATTTGGTGGATTTCGTTGTGTGATACACGAAAAGATTCACCG	AGAATCCAGGGATCTCTGTCG	60.602	CGGTGAATCTTTTCGTGTATCA	59.996	126	CL2172.Contig2_T2
CL11898.Contig1_All_3861_2	GAGGAGGAGGAGGAGGAG	GAG(3*6)	188	18	AGAATCCAGGGATCTCTGTCGAC[GAGGAGGAGGAGGAGGAG]GTATGGATCGTTCGTGAATCAGGCATCTGCTCTCGGTTCCCCGATTTGGTGGATTTCGTTGTGTGATACACGAAAAGATTCACCGCT	AGAATCCAGGGATCTCTGTCG	60.602	AGCGGTGAATCTTTTCGTGTAT	60.028	128	CL2172.Contig2_T2
CL11898.Contig1_All_3861_3	GAGGAGGAGGAGGAGGAG	GAG(3*6)	188	18	AGAATCCAGGGATCTCTGTCGAC[GAGGAGGAGGAGGAGGAG]GTATGGATCGTTCGTGAATCAGGCATCTGCTCTCGGTTCCCCGATTTGGTGGATTTCGTTGTGTGATACACGAAAAGATTCACCGCTTCTTGTGAT	AGAATCCAGGGATCTCTGTCG	60.602	ATCACAAGAAGCGGTGAATCTT	60.137	137	CL2172.Contig2_T2
CL11898.Contig1_All_3861_4	GAGGAGGAGGAGGAGGAG	GAG(3*6)	188	18	AGAATCCAGGGATCTCTGTCGAC[GAGGAGGAGGAGGAGGAG]GTATGGATCGTTCGTGAATCAGGCATCTGCTCTCGGTTCCCCGATTTGGTGGATTTCGTTGTGTGATACACGAAAAGATTCACCGCTTCTTGTGATT	AGAATCCAGGGATCTCTGTCG	60.602	AATCACAAGAAGCGGTGAATCT	60.137	138	CL2172.Contig2_T2
CL11898.Contig1_All_3861_5	GAGGAGGAGGAGGAGGAG	GAG(3*6)	188	18	AGAATCCAGGGATCTCTGTCGAC[GAGGAGGAGGAGGAGGAG]GTATGGATCGTTCGTGAATCAGGCATCTGCTCTCGGTTCCCCGATTTGGTGGATTTCGTTGTGTGATACACGAAAAGATTCACCGCTT	AGAATCCAGGGATCTCTGTCG	60.602	AAGCGGTGAATCTTTTCGTGTAT	61.198	129	CL2172.Contig2_T2
[truncated: 28,384 more rows]
